# Supplementary material for: Causal relationship between diabetes mellitus and lung cancer: a two-sample Mendelian randomization and mediation analysis
Source: Front Genet. 2024 Nov 25;15:1449881. doi: 10.3389/fgene.2024.1449881 (PMC11625780; doi:10.3389/fgene.2024.1449881)
Supplement: Supplementary file 1 [file DataSheet4.csv]

Table S4 The genetically predicted effects of blood metabolites on each subtype of lung cancer
id.exposure	id.outcome	outcome	exposure	method	nsnp	b	se	pval	lo_ci	up_ci	or	or_lci95	or_uci95
GCST90201020	h4iI4h	Small cell lung cancer (controls excluding all cancers)	Paraxanthine to 5-acetylamino-6-formylamino-3-methyluracil ratio	MR Egger	11	-0.092088754	0.133871992	0.508863042	-0.354477859	0.17030035	0.9120242	0.70153965	1.185660911
GCST90201020	h4iI4h	Small cell lung cancer (controls excluding all cancers)	Paraxanthine to 5-acetylamino-6-formylamino-3-methyluracil ratio	Inverse variance weighted	11	-0.203985974	0.090026286	0.023460628	-0.380437494	-0.027534453	0.815473809	0.683562289	0.972841165
GCST90201020	h4iI4h	Small cell lung cancer (controls excluding all cancers)	Paraxanthine to 5-acetylamino-6-formylamino-3-methyluracil ratio	Weighted median	11	-0.222016756	0.093893248	0.018051225	-0.406047523	-0.037985989	0.800901944	0.666278503	0.962726429
GCST90201018	h4iI4h	Small cell lung cancer (controls excluding all cancers)	Bilirubin (Z,Z) to glucuronate ratio	MR Egger	13	-0.37639728	0.17784458	0.057926614	-0.724972657	-0.027821904	0.686329614	0.484337812	0.972561561
GCST90201018	h4iI4h	Small cell lung cancer (controls excluding all cancers)	Bilirubin (Z,Z) to glucuronate ratio	Inverse variance weighted	13	-0.30814844	0.106980822	0.003971606	-0.51783085	-0.098466029	0.734806236	0.595811552	0.906226478
GCST90201018	h4iI4h	Small cell lung cancer (controls excluding all cancers)	Bilirubin (Z,Z) to glucuronate ratio	Weighted median	13	-0.374877243	0.123944076	0.002489888	-0.617807631	-0.131946855	0.687373653	0.539125104	0.876387569
GCST90201015	ofFfzJ	Non-small cell lung cancer, squamous (controls excluding all cancers)	Bilirubin (Z,Z) to androsterone glucuronide ratio	MR Egger	19	0.124170374	0.071573801	0.100857836	-0.016114277	0.264455024	1.132208753	0.984014863	1.302720831
GCST90201015	ofFfzJ	Non-small cell lung cancer, squamous (controls excluding all cancers)	Bilirubin (Z,Z) to androsterone glucuronide ratio	Inverse variance weighted	19	0.132862914	0.053105001	0.012353201	0.028777112	0.236948716	1.142093423	1.029195174	1.26737612
GCST90201015	ofFfzJ	Non-small cell lung cancer, squamous (controls excluding all cancers)	Bilirubin (Z,Z) to androsterone glucuronide ratio	Weighted median	19	0.135096107	0.069285661	0.051194927	-0.000703788	0.270896001	1.144646787	0.999296459	1.311138706
GCST90201003	wKLX7j	Non-small cell lung cancer, adenocarcinoma (controls excluding all cancers)	Glucose to N-palmitoyl-sphingosine (d18:1 to 16:0) ratio	MR Egger	14	-0.205353883	0.329315864	0.544576294	-0.850812977	0.440105212	0.814359078	0.427067595	1.55287059
GCST90201003	wKLX7j	Non-small cell lung cancer, adenocarcinoma (controls excluding all cancers)	Glucose to N-palmitoyl-sphingosine (d18:1 to 16:0) ratio	Inverse variance weighted	14	-0.394928149	0.146867535	0.007166445	-0.682788518	-0.10706778	0.673728445	0.505206249	0.898464773
GCST90201003	wKLX7j	Non-small cell lung cancer, adenocarcinoma (controls excluding all cancers)	Glucose to N-palmitoyl-sphingosine (d18:1 to 16:0) ratio	Weighted median	14	-0.370389312	0.202299308	0.067115832	-0.766895955	0.026117331	0.690465472	0.464452514	1.026461377
GCST90201003	dGZuAa	Non-small cell lung cancer (controls excluding all cancers)	Glucose to N-palmitoyl-sphingosine (d18:1 to 16:0) ratio	MR Egger	14	-0.305292279	0.18441214	0.123722425	-0.666740073	0.056155515	0.73690796	0.513379432	1.057762169
GCST90201003	dGZuAa	Non-small cell lung cancer (controls excluding all cancers)	Glucose to N-palmitoyl-sphingosine (d18:1 to 16:0) ratio	Inverse variance weighted	14	-0.205731669	0.08202904	0.012140479	-0.366508587	-0.044954751	0.814051482	0.693150184	0.956040741
GCST90201003	dGZuAa	Non-small cell lung cancer (controls excluding all cancers)	Glucose to N-palmitoyl-sphingosine (d18:1 to 16:0) ratio	Weighted median	14	-0.207234636	0.105885171	0.0503282	-0.414769571	0.0003003	0.812828909	0.66049246	1.000300345
GCST90201002	ofFfzJ	Non-small cell lung cancer, squamous (controls excluding all cancers)	Maltose to sucrose ratio	MR Egger	11	-0.118934733	0.28418263	0.685380739	-0.675932689	0.438063222	0.887865747	0.508681758	1.549702879
GCST90201002	ofFfzJ	Non-small cell lung cancer, squamous (controls excluding all cancers)	Maltose to sucrose ratio	Inverse variance weighted	11	-0.272371756	0.120999912	0.024385038	-0.509531584	-0.035211928	0.76157109	0.600776926	0.965400799
GCST90201002	ofFfzJ	Non-small cell lung cancer, squamous (controls excluding all cancers)	Maltose to sucrose ratio	Weighted median	11	-0.235828309	0.170854996	0.167499414	-0.5707041	0.099047483	0.789916284	0.565127392	1.104118725
GCST90200998	wKLX7j	Non-small cell lung cancer, adenocarcinoma (controls excluding all cancers)	Salicylate to citrate ratio	MR Egger	13	-0.130816004	0.235367237	0.589476463	-0.592135788	0.330503781	0.877379194	0.553144623	1.391669048
GCST90200998	wKLX7j	Non-small cell lung cancer, adenocarcinoma (controls excluding all cancers)	Salicylate to citrate ratio	Inverse variance weighted	13	-0.294982859	0.125615447	0.018859282	-0.541189134	-0.048776583	0.74454435	0.582055698	0.952393886
GCST90200998	wKLX7j	Non-small cell lung cancer, adenocarcinoma (controls excluding all cancers)	Salicylate to citrate ratio	Weighted median	13	-0.269965343	0.177629458	0.128555457	-0.61811908	0.078188395	0.763405951	0.53895722	1.081326356
GCST90200994	wKLX7j	Non-small cell lung cancer, adenocarcinoma (controls excluding all cancers)	Glutamine to alanine ratio	MR Egger	21	0.387073436	0.320335451	0.241742056	-0.240784049	1.01493092	1.472664633	0.786011348	2.759172788
GCST90200994	wKLX7j	Non-small cell lung cancer, adenocarcinoma (controls excluding all cancers)	Glutamine to alanine ratio	Inverse variance weighted	21	0.262444513	0.109959359	0.016998461	0.046924169	0.477964856	1.300104327	1.048042532	1.612788803
GCST90200994	wKLX7j	Non-small cell lung cancer, adenocarcinoma (controls excluding all cancers)	Glutamine to alanine ratio	Weighted median	21	0.359265006	0.149046872	0.015934328	0.067133137	0.651396876	1.432276313	1.06943785	1.918218471
GCST90200990	ofFfzJ	Non-small cell lung cancer, squamous (controls excluding all cancers)	Benzoate to linoleoyl-arachidonoyl-glycerol (18:2 to 20:4) [2] ratio	MR Egger	15	-0.269373181	0.120590194	0.043694736	-0.505729962	-0.033016401	0.763858145	0.6030652	0.967522691
GCST90200990	ofFfzJ	Non-small cell lung cancer, squamous (controls excluding all cancers)	Benzoate to linoleoyl-arachidonoyl-glycerol (18:2 to 20:4) [2] ratio	Inverse variance weighted	15	-0.212992325	0.074010861	0.004003926	-0.358053613	-0.067931037	0.80816234	0.699035596	0.934324905
GCST90200990	ofFfzJ	Non-small cell lung cancer, squamous (controls excluding all cancers)	Benzoate to linoleoyl-arachidonoyl-glycerol (18:2 to 20:4) [2] ratio	Weighted median	15	-0.278764632	0.10026903	0.005433098	-0.475291931	-0.082237333	0.756717989	0.621703535	0.921053336
GCST90200990	dGZuAa	Non-small cell lung cancer (controls excluding all cancers)	Benzoate to linoleoyl-arachidonoyl-glycerol (18:2 to 20:4) [2] ratio	MR Egger	15	-0.229962508	0.09022135	0.024244368	-0.406796353	-0.053128662	0.794563392	0.66577976	0.948258
GCST90200990	dGZuAa	Non-small cell lung cancer (controls excluding all cancers)	Benzoate to linoleoyl-arachidonoyl-glycerol (18:2 to 20:4) [2] ratio	Inverse variance weighted	15	-0.1308537	0.058714194	0.025836847	-0.24593352	-0.015773881	0.87734612	0.781974209	0.984349876
GCST90200990	dGZuAa	Non-small cell lung cancer (controls excluding all cancers)	Benzoate to linoleoyl-arachidonoyl-glycerol (18:2 to 20:4) [2] ratio	Weighted median	15	-0.155359878	0.06985227	0.026140327	-0.292270327	-0.018449428	0.856107028	0.746566691	0.981719721
GCST90200986	ofFfzJ	Non-small cell lung cancer, squamous (controls excluding all cancers)	Cholesterol to linoleoyl-arachidonoyl-glycerol (18:2 to 20:4) [2] ratio	MR Egger	18	-0.433332546	0.182026367	0.030056184	-0.790104226	-0.076560865	0.648344852	0.453797495	0.926296533
GCST90200986	ofFfzJ	Non-small cell lung cancer, squamous (controls excluding all cancers)	Cholesterol to linoleoyl-arachidonoyl-glycerol (18:2 to 20:4) [2] ratio	Inverse variance weighted	18	-0.273153789	0.086409854	0.00157152	-0.442517102	-0.103790476	0.760975749	0.642417354	0.901414146
GCST90200986	ofFfzJ	Non-small cell lung cancer, squamous (controls excluding all cancers)	Cholesterol to linoleoyl-arachidonoyl-glycerol (18:2 to 20:4) [2] ratio	Weighted median	18	-0.273466248	0.117555624	0.020004094	-0.50387527	-0.043057225	0.760738013	0.604184738	0.957856575
GCST90200986	dGZuAa	Non-small cell lung cancer (controls excluding all cancers)	Cholesterol to linoleoyl-arachidonoyl-glycerol (18:2 to 20:4) [2] ratio	MR Egger	18	-0.386642151	0.098437802	0.001201382	-0.579580243	-0.19370406	0.67933415	0.560133437	0.823901694
GCST90200986	dGZuAa	Non-small cell lung cancer (controls excluding all cancers)	Cholesterol to linoleoyl-arachidonoyl-glycerol (18:2 to 20:4) [2] ratio	Inverse variance weighted	18	-0.141475465	0.049824435	0.004518719	-0.239131357	-0.043819572	0.868076474	0.787311456	0.957126634
GCST90200986	dGZuAa	Non-small cell lung cancer (controls excluding all cancers)	Cholesterol to linoleoyl-arachidonoyl-glycerol (18:2 to 20:4) [2] ratio	Weighted median	18	-0.21473817	0.0658432	0.001108804	-0.343790842	-0.085685498	0.806752644	0.709077221	0.917882862
GCST90200979	dGZuAa	Non-small cell lung cancer (controls excluding all cancers)	Arachidonate (20:4n6) to linoleate (18:2n6) ratio	MR Egger	12	0.240912096	0.067165249	0.004954913	0.109268208	0.372555984	1.272409181	1.115461486	1.451439734
GCST90200979	dGZuAa	Non-small cell lung cancer (controls excluding all cancers)	Arachidonate (20:4n6) to linoleate (18:2n6) ratio	Inverse variance weighted	12	0.14540804	0.049089426	0.003055435	0.049192764	0.241623315	1.156511376	1.050422815	1.273314465
GCST90200979	dGZuAa	Non-small cell lung cancer (controls excluding all cancers)	Arachidonate (20:4n6) to linoleate (18:2n6) ratio	Weighted median	12	0.183349967	0.047145973	0.000100664	0.090943861	0.275756073	1.201234727	1.09520752	1.317526445
GCST90200978	wKLX7j	Non-small cell lung cancer, adenocarcinoma (controls excluding all cancers)	Caffeine to paraxanthine ratio	MR Egger	19	0.319317779	0.188246667	0.108067464	-0.049645689	0.688281246	1.376188579	0.951566515	1.99029177
GCST90200978	wKLX7j	Non-small cell lung cancer, adenocarcinoma (controls excluding all cancers)	Caffeine to paraxanthine ratio	Inverse variance weighted	19	0.389626894	0.085623245	5.35E-06	0.221805334	0.557448454	1.476429826	1.248328347	1.746211273
GCST90200978	wKLX7j	Non-small cell lung cancer, adenocarcinoma (controls excluding all cancers)	Caffeine to paraxanthine ratio	Weighted median	19	0.509955188	0.122048208	2.94E-05	0.270740701	0.749169675	1.665216572	1.310935102	2.115242948
GCST90200978	ofFfzJ	Non-small cell lung cancer, squamous (controls excluding all cancers)	Caffeine to paraxanthine ratio	MR Egger	19	0.516709907	0.2197138	0.031001246	0.08607086	0.947348955	1.676502717	1.089883554	2.578863905
GCST90200978	ofFfzJ	Non-small cell lung cancer, squamous (controls excluding all cancers)	Caffeine to paraxanthine ratio	Inverse variance weighted	19	0.217218211	0.103825378	0.036425147	0.013720469	0.420715952	1.242615224	1.013815027	1.523051597
GCST90200978	ofFfzJ	Non-small cell lung cancer, squamous (controls excluding all cancers)	Caffeine to paraxanthine ratio	Weighted median	19	0.250609547	0.130387238	0.054600666	-0.004949439	0.506168534	1.28480833	0.995062789	1.658922895
GCST90200978	h4iI4h	Small cell lung cancer (controls excluding all cancers)	Caffeine to paraxanthine ratio	MR Egger	19	0.625507651	0.304412323	0.055599814	0.028859499	1.222155804	1.869194616	1.029279969	3.394497722
GCST90200978	h4iI4h	Small cell lung cancer (controls excluding all cancers)	Caffeine to paraxanthine ratio	Inverse variance weighted	19	0.4388071	0.139590104	0.001669175	0.165210497	0.712403704	1.550856099	1.179641403	2.038886252
GCST90200978	h4iI4h	Small cell lung cancer (controls excluding all cancers)	Caffeine to paraxanthine ratio	Weighted median	19	0.408591273	0.187512287	0.029330876	0.041067191	0.776115355	1.504696585	1.041922111	2.173014458
GCST90200978	dGZuAa	Non-small cell lung cancer (controls excluding all cancers)	Caffeine to paraxanthine ratio	MR Egger	19	0.367242484	0.143023893	0.019968433	0.086915655	0.647569314	1.443747963	1.090804672	1.910890404
GCST90200978	dGZuAa	Non-small cell lung cancer (controls excluding all cancers)	Caffeine to paraxanthine ratio	Inverse variance weighted	19	0.285911742	0.064056687	8.07E-06	0.160360635	0.411462849	1.330974981	1.173934156	1.509023645
GCST90200978	dGZuAa	Non-small cell lung cancer (controls excluding all cancers)	Caffeine to paraxanthine ratio	Weighted median	19	0.214035797	0.083952728	0.010788371	0.04948845	0.378583143	1.238666994	1.050733457	1.460214209
GCST90200975	ofFfzJ	Non-small cell lung cancer, squamous (controls excluding all cancers)	Arachidonate (20:4n6) to caffeine ratio	MR Egger	17	0.322360815	0.268198055	0.248015446	-0.203307373	0.848029002	1.380382749	0.816027378	2.335039954
GCST90200975	ofFfzJ	Non-small cell lung cancer, squamous (controls excluding all cancers)	Arachidonate (20:4n6) to caffeine ratio	Inverse variance weighted	17	0.257871706	0.128024854	0.043985224	0.006942992	0.508800421	1.294172774	1.006967151	1.663294744
GCST90200975	ofFfzJ	Non-small cell lung cancer, squamous (controls excluding all cancers)	Arachidonate (20:4n6) to caffeine ratio	Weighted median	17	0.138753246	0.166891598	0.405749151	-0.188354287	0.465860779	1.148840584	0.828321192	1.593385151
GCST90200965	dGZuAa	Non-small cell lung cancer (controls excluding all cancers)	Glutamate to 5-oxoproline ratio	MR Egger	12	-0.278263201	0.170083052	0.132874283	-0.611625984	0.055099582	0.757097527	0.542468107	1.056645832
GCST90200965	dGZuAa	Non-small cell lung cancer (controls excluding all cancers)	Glutamate to 5-oxoproline ratio	Inverse variance weighted	12	-0.144596293	0.070762493	0.041012556	-0.283290779	-0.005901807	0.865371579	0.753300712	0.994115574
GCST90200965	dGZuAa	Non-small cell lung cancer (controls excluding all cancers)	Glutamate to 5-oxoproline ratio	Weighted median	12	-0.165227968	0.095905776	0.084921873	-0.353203289	0.022747352	0.847700433	0.702434382	1.023008046
GCST90200957	wKLX7j	Non-small cell lung cancer, adenocarcinoma (controls excluding all cancers)	N-acetylneuraminate to N-acetylglucosamine to N-acetylgalactosamine ratio	MR Egger	10	-0.113720636	0.141938793	0.446160041	-0.391920671	0.164479399	0.892507255	0.675757719	1.178779285
GCST90200957	wKLX7j	Non-small cell lung cancer, adenocarcinoma (controls excluding all cancers)	N-acetylneuraminate to N-acetylglucosamine to N-acetylgalactosamine ratio	Inverse variance weighted	10	-0.191952039	0.080669924	0.017337336	-0.35006509	-0.033838988	0.825346452	0.704642223	0.966727147
GCST90200957	wKLX7j	Non-small cell lung cancer, adenocarcinoma (controls excluding all cancers)	N-acetylneuraminate to N-acetylglucosamine to N-acetylgalactosamine ratio	Weighted median	10	-0.198305975	0.10379367	0.056058743	-0.401741568	0.005129617	0.820118879	0.669153654	1.005142796
GCST90200957	dGZuAa	Non-small cell lung cancer (controls excluding all cancers)	N-acetylneuraminate to N-acetylglucosamine to N-acetylgalactosamine ratio	MR Egger	10	-0.076877537	0.078986851	0.358912475	-0.231691765	0.077936691	0.926003248	0.793190575	1.081054216
GCST90200957	dGZuAa	Non-small cell lung cancer (controls excluding all cancers)	N-acetylneuraminate to N-acetylglucosamine to N-acetylgalactosamine ratio	Inverse variance weighted	10	-0.092731254	0.044889477	0.038850371	-0.180714628	-0.00474788	0.911438413	0.834673517	0.995263374
GCST90200957	dGZuAa	Non-small cell lung cancer (controls excluding all cancers)	N-acetylneuraminate to N-acetylglucosamine to N-acetylgalactosamine ratio	Weighted median	10	-0.111269843	0.059293377	0.060573187	-0.227484861	0.004945175	0.894697289	0.79653448	1.004957423
GCST90200951	ofFfzJ	Non-small cell lung cancer, squamous (controls excluding all cancers)	Mannose to fructose ratio	MR Egger	11	0.261139927	0.364399071	0.491778045	-0.453082252	0.975362106	1.298409335	0.635665846	2.652127389
GCST90200951	ofFfzJ	Non-small cell lung cancer, squamous (controls excluding all cancers)	Mannose to fructose ratio	Inverse variance weighted	11	0.3149674	0.147471049	0.032696419	0.025924145	0.604010656	1.370214642	1.026263098	1.829441366
GCST90200951	ofFfzJ	Non-small cell lung cancer, squamous (controls excluding all cancers)	Mannose to fructose ratio	Weighted median	11	0.261993279	0.194676482	0.178370888	-0.119572627	0.643559185	1.299517809	0.887299564	1.903242832
GCST90200949	ofFfzJ	Non-small cell lung cancer, squamous (controls excluding all cancers)	Adenosine 5'-diphosphate (ADP) to N-acetylneuraminate ratio	MR Egger	9	0.310865007	0.270057923	0.287486235	-0.218448522	0.840178536	1.364604996	0.803764855	2.316780568
GCST90200949	ofFfzJ	Non-small cell lung cancer, squamous (controls excluding all cancers)	Adenosine 5'-diphosphate (ADP) to N-acetylneuraminate ratio	Inverse variance weighted	9	0.241632116	0.119195184	0.042642273	0.008009555	0.475254677	1.273325671	1.008041718	1.608423774
GCST90200949	ofFfzJ	Non-small cell lung cancer, squamous (controls excluding all cancers)	Adenosine 5'-diphosphate (ADP) to N-acetylneuraminate ratio	Weighted median	9	0.271475301	0.153172069	0.076335626	-0.028741953	0.571692556	1.311898469	0.971667168	1.771262477
GCST90200949	h4iI4h	Small cell lung cancer (controls excluding all cancers)	Adenosine 5'-diphosphate (ADP) to N-acetylneuraminate ratio	MR Egger	9	-0.836922514	0.387227873	0.067476509	-1.595889145	-0.077955883	0.433041153	0.202728194	0.925005234
GCST90200949	h4iI4h	Small cell lung cancer (controls excluding all cancers)	Adenosine 5'-diphosphate (ADP) to N-acetylneuraminate ratio	Inverse variance weighted	9	-0.403918028	0.171218301	0.018320202	-0.739505897	-0.068330158	0.667698852	0.477349717	0.933952071
GCST90200949	h4iI4h	Small cell lung cancer (controls excluding all cancers)	Adenosine 5'-diphosphate (ADP) to N-acetylneuraminate ratio	Weighted median	9	-0.512933548	0.23211047	0.02711431	-0.967870068	-0.057997027	0.598736578	0.37989132	0.943652753
GCST90200938	ofFfzJ	Non-small cell lung cancer, squamous (controls excluding all cancers)	Alpha-ketoglutarate to alanine ratio	MR Egger	13	0.35555458	0.244844047	0.174374888	-0.124339752	0.835448911	1.426971805	0.883079762	2.305848938
GCST90200938	ofFfzJ	Non-small cell lung cancer, squamous (controls excluding all cancers)	Alpha-ketoglutarate to alanine ratio	Inverse variance weighted	13	0.284535047	0.127756092	0.025935647	0.034133107	0.534936987	1.329143895	1.034722326	1.707340654
GCST90200938	ofFfzJ	Non-small cell lung cancer, squamous (controls excluding all cancers)	Alpha-ketoglutarate to alanine ratio	Weighted median	13	0.291309968	0.17329842	0.092768157	-0.048354936	0.630974872	1.338179312	0.952795545	1.879441901
GCST90200933	wKLX7j	Non-small cell lung cancer, adenocarcinoma (controls excluding all cancers)	Alpha-ketoglutarate to proline ratio	MR Egger	14	0.22435924	0.270236684	0.422617683	-0.305304662	0.754023141	1.251520534	0.736898835	2.125534162
GCST90200933	wKLX7j	Non-small cell lung cancer, adenocarcinoma (controls excluding all cancers)	Alpha-ketoglutarate to proline ratio	Inverse variance weighted	14	0.235347828	0.11861972	0.047249917	0.002853176	0.467842481	1.265348816	1.00285725	1.596545896
GCST90200933	wKLX7j	Non-small cell lung cancer, adenocarcinoma (controls excluding all cancers)	Alpha-ketoglutarate to proline ratio	Weighted median	14	0.177246508	0.158142004	0.262370447	-0.13271182	0.487204836	1.193925369	0.87571742	1.627759999
GCST90200933	ofFfzJ	Non-small cell lung cancer, squamous (controls excluding all cancers)	Alpha-ketoglutarate to proline ratio	MR Egger	14	0.256367929	0.337341186	0.461944955	-0.404820795	0.917556653	1.292228089	0.667096347	2.503166808
GCST90200933	ofFfzJ	Non-small cell lung cancer, squamous (controls excluding all cancers)	Alpha-ketoglutarate to proline ratio	Inverse variance weighted	14	0.304451563	0.146114725	0.037192255	0.018066702	0.590836424	1.355881183	1.018230892	1.805497945
GCST90200933	ofFfzJ	Non-small cell lung cancer, squamous (controls excluding all cancers)	Alpha-ketoglutarate to proline ratio	Weighted median	14	0.377991342	0.185876157	0.041995423	0.013674074	0.74230861	1.459350308	1.013767991	2.100779802
GCST90200933	dGZuAa	Non-small cell lung cancer (controls excluding all cancers)	Alpha-ketoglutarate to proline ratio	MR Egger	14	0.162587738	0.148435542	0.294863951	-0.128345924	0.4535214	1.176551542	0.879549069	1.573844574
GCST90200933	dGZuAa	Non-small cell lung cancer (controls excluding all cancers)	Alpha-ketoglutarate to proline ratio	Inverse variance weighted	14	0.232647413	0.066379563	0.000456942	0.10254347	0.362751356	1.261936458	1.107985465	1.437278444
GCST90200933	dGZuAa	Non-small cell lung cancer (controls excluding all cancers)	Alpha-ketoglutarate to proline ratio	Weighted median	14	0.050080767	0.092023905	0.5862937	-0.130286087	0.230447621	1.051356008	0.877844255	1.259163512
GCST90200927	wKLX7j	Non-small cell lung cancer, adenocarcinoma (controls excluding all cancers)	Theophylline to theobromine ratio	MR Egger	9	0.286854314	0.406441523	0.503135362	-0.509771071	1.083479699	1.332230112	0.600633065	2.954943999
GCST90200927	wKLX7j	Non-small cell lung cancer, adenocarcinoma (controls excluding all cancers)	Theophylline to theobromine ratio	Inverse variance weighted	9	0.359072659	0.149377468	0.016225914	0.066292823	0.651852495	1.432000846	1.068539564	1.919092649
GCST90200927	wKLX7j	Non-small cell lung cancer, adenocarcinoma (controls excluding all cancers)	Theophylline to theobromine ratio	Weighted median	9	0.278000613	0.200779459	0.166172716	-0.115527126	0.671528352	1.320487007	0.890896406	1.957226368
GCST90200923	h4iI4h	Small cell lung cancer (controls excluding all cancers)	Glycerol to mannitol to sorbitol ratio	MR Egger	20	-0.315998457	0.490541629	0.527581156	-1.277460051	0.645463137	0.729060575	0.278744399	1.906869966
GCST90200923	h4iI4h	Small cell lung cancer (controls excluding all cancers)	Glycerol to mannitol to sorbitol ratio	Inverse variance weighted	20	-0.451052901	0.178219891	0.011377723	-0.800363886	-0.101741915	0.636957146	0.449165489	0.90326264
GCST90200923	h4iI4h	Small cell lung cancer (controls excluding all cancers)	Glycerol to mannitol to sorbitol ratio	Weighted median	20	-0.262646986	0.240252715	0.274301031	-0.733542307	0.208248335	0.769013322	0.480204941	1.231518961
GCST90200918	h4iI4h	Small cell lung cancer (controls excluding all cancers)	N-palmitoyl-sphingosine (d18:1 to 16:0) to N-palmitoyl-sphinganine (d18:0 to 16:0) ratio	MR Egger	13	-0.423911425	0.403713617	0.316226307	-1.215190116	0.367367265	0.65448185	0.29665361	1.443928126
GCST90200918	h4iI4h	Small cell lung cancer (controls excluding all cancers)	N-palmitoyl-sphingosine (d18:1 to 16:0) to N-palmitoyl-sphinganine (d18:0 to 16:0) ratio	Inverse variance weighted	13	-0.377582755	0.174123976	0.030122885	-0.718865748	-0.036299761	0.685516469	0.487304669	0.964351175
GCST90200918	h4iI4h	Small cell lung cancer (controls excluding all cancers)	N-palmitoyl-sphingosine (d18:1 to 16:0) to N-palmitoyl-sphinganine (d18:0 to 16:0) ratio	Weighted median	13	-0.559682653	0.231283817	0.015524971	-1.012998934	-0.106366372	0.571390364	0.363128347	0.899095184
GCST90200917	ofFfzJ	Non-small cell lung cancer, squamous (controls excluding all cancers)	Alpha-ketobutyrate to 3-methyl-2-oxobutyrate ratio	MR Egger	9	-0.143396057	0.31716588	0.664862033	-0.765041182	0.478249069	0.866410853	0.465314768	1.613247243
GCST90200917	ofFfzJ	Non-small cell lung cancer, squamous (controls excluding all cancers)	Alpha-ketobutyrate to 3-methyl-2-oxobutyrate ratio	Inverse variance weighted	9	-0.386544081	0.153652347	0.011879434	-0.68770268	-0.085385481	0.679400776	0.502729674	0.918158283
GCST90200917	ofFfzJ	Non-small cell lung cancer, squamous (controls excluding all cancers)	Alpha-ketobutyrate to 3-methyl-2-oxobutyrate ratio	Weighted median	9	-0.292191519	0.199535461	0.143095924	-0.683281022	0.098897984	0.746625529	0.504957495	1.103953673
GCST90200914	h4iI4h	Small cell lung cancer (controls excluding all cancers)	Tyrosine to pyruvate ratio	MR Egger	10	-0.16744611	0.499219667	0.745938	-1.145916657	0.811024437	0.845822197	0.317932349	2.250212006
GCST90200914	h4iI4h	Small cell lung cancer (controls excluding all cancers)	Tyrosine to pyruvate ratio	Inverse variance weighted	10	-0.503082366	0.216047093	0.019881468	-0.926534668	-0.079630063	0.604663989	0.395923342	0.923457904
GCST90200914	h4iI4h	Small cell lung cancer (controls excluding all cancers)	Tyrosine to pyruvate ratio	Weighted median	10	-0.373371775	0.316694419	0.238411938	-0.994092836	0.247349286	0.688409252	0.370058997	1.280626339
GCST90200913	dGZuAa	Non-small cell lung cancer (controls excluding all cancers)	Glucose to sucrose ratio	MR Egger	13	0.09990092	0.041063653	0.033242502	0.01941616	0.18038568	1.105061423	1.01960588	1.197679194
GCST90200913	dGZuAa	Non-small cell lung cancer (controls excluding all cancers)	Glucose to sucrose ratio	Inverse variance weighted	13	0.079891273	0.033994169	0.01876603	0.013262702	0.146519844	1.083169291	1.013351042	1.157797906
GCST90200913	dGZuAa	Non-small cell lung cancer (controls excluding all cancers)	Glucose to sucrose ratio	Weighted median	13	0.081860788	0.045730679	0.073443811	-0.007771342	0.171492918	1.085304712	0.992258777	1.187075736
GCST90200910	h4iI4h	Small cell lung cancer (controls excluding all cancers)	Retinol (Vitamin A) to oleoyl-linoleoyl-glycerol (18:1 to 18:2) [2] ratio	MR Egger	21	0.178950485	0.310102889	0.570668468	-0.428851177	0.786752147	1.195961525	0.651256844	2.196251728
GCST90200910	h4iI4h	Small cell lung cancer (controls excluding all cancers)	Retinol (Vitamin A) to oleoyl-linoleoyl-glycerol (18:1 to 18:2) [2] ratio	Inverse variance weighted	21	0.251512848	0.127485703	0.048510259	0.001640871	0.501384826	1.285969423	1.001642218	1.651006044
GCST90200910	h4iI4h	Small cell lung cancer (controls excluding all cancers)	Retinol (Vitamin A) to oleoyl-linoleoyl-glycerol (18:1 to 18:2) [2] ratio	Weighted median	21	0.172629385	0.180101472	0.337804748	-0.1803695	0.525628271	1.188425575	0.834961636	1.691521248
GCST90200909	h4iI4h	Small cell lung cancer (controls excluding all cancers)	Uridine to 2'-deoxyuridine ratio	MR Egger	13	-0.46608175	0.471409192	0.344059913	-1.390043766	0.457880266	0.627455987	0.249064404	1.580719726
GCST90200909	h4iI4h	Small cell lung cancer (controls excluding all cancers)	Uridine to 2'-deoxyuridine ratio	Inverse variance weighted	13	-0.363477747	0.177543756	0.04063283	-0.71146351	-0.015491985	0.695254198	0.490925198	0.984627398
GCST90200909	h4iI4h	Small cell lung cancer (controls excluding all cancers)	Uridine to 2'-deoxyuridine ratio	Weighted median	13	-0.267586916	0.239163535	0.263206287	-0.736347446	0.201173613	0.765223817	0.478859786	1.222837054
GCST90200909	dGZuAa	Non-small cell lung cancer (controls excluding all cancers)	Uridine to 2'-deoxyuridine ratio	MR Egger	13	-0.159829536	0.176085928	0.383502038	-0.504957955	0.185298882	0.852289061	0.60353095	1.203578115
GCST90200909	dGZuAa	Non-small cell lung cancer (controls excluding all cancers)	Uridine to 2'-deoxyuridine ratio	Inverse variance weighted	13	-0.130658115	0.066630657	0.049887085	-0.261254203	-6.20E-05	0.877517733	0.770085136	0.999937976
GCST90200909	dGZuAa	Non-small cell lung cancer (controls excluding all cancers)	Uridine to 2'-deoxyuridine ratio	Weighted median	13	-0.123766909	0.091186662	0.174688511	-0.302492768	0.054958949	0.883585772	0.738973833	1.056497243
GCST90200908	dGZuAa	Non-small cell lung cancer (controls excluding all cancers)	Retinol (Vitamin A) to linoleoyl-arachidonoyl-glycerol (18:2 to 20:4) [2] ratio	MR Egger	14	-0.288026207	0.155788892	0.089260356	-0.593372436	0.017320022	0.749741943	0.552461	1.017470883
GCST90200908	dGZuAa	Non-small cell lung cancer (controls excluding all cancers)	Retinol (Vitamin A) to linoleoyl-arachidonoyl-glycerol (18:2 to 20:4) [2] ratio	Inverse variance weighted	14	-0.133997774	0.067733629	0.047894314	-0.266755687	-0.001239861	0.874592011	0.765860158	0.998760907
GCST90200908	dGZuAa	Non-small cell lung cancer (controls excluding all cancers)	Retinol (Vitamin A) to linoleoyl-arachidonoyl-glycerol (18:2 to 20:4) [2] ratio	Weighted median	14	-0.242567606	0.064444304	0.000167225	-0.368878441	-0.116256771	0.784610701	0.691509465	0.890246604
GCST90200907	ofFfzJ	Non-small cell lung cancer, squamous (controls excluding all cancers)	Retinol (Vitamin A) to linoleoyl-arachidonoyl-glycerol (18:2 to 20:4) [1] ratio	MR Egger	14	-0.119593331	0.199415239	0.559846729	-0.510447199	0.271260538	0.887281194	0.600227098	1.311616752
GCST90200907	ofFfzJ	Non-small cell lung cancer, squamous (controls excluding all cancers)	Retinol (Vitamin A) to linoleoyl-arachidonoyl-glycerol (18:2 to 20:4) [1] ratio	Inverse variance weighted	14	-0.22499383	0.097352494	0.020825925	-0.415804718	-0.034182942	0.798521146	0.659809107	0.966394695
GCST90200907	ofFfzJ	Non-small cell lung cancer, squamous (controls excluding all cancers)	Retinol (Vitamin A) to linoleoyl-arachidonoyl-glycerol (18:2 to 20:4) [1] ratio	Weighted median	14	-0.365944953	0.129835076	0.004824306	-0.620421701	-0.111468204	0.693540978	0.537717634	0.894519833
GCST90200878	wKLX7j	Non-small cell lung cancer, adenocarcinoma (controls excluding all cancers)	Glutarate (C5-DC) to caprylate (8:0) ratio	MR Egger	10	1.478058067	0.764400512	0.089221158	-0.020166936	2.97628307	4.384423153	0.980035057	19.61477424
GCST90200878	wKLX7j	Non-small cell lung cancer, adenocarcinoma (controls excluding all cancers)	Glutarate (C5-DC) to caprylate (8:0) ratio	Inverse variance weighted	10	0.400409809	0.154934606	0.009755441	0.09673798	0.704081637	1.492436186	1.101571702	2.021988912
GCST90200878	wKLX7j	Non-small cell lung cancer, adenocarcinoma (controls excluding all cancers)	Glutarate (C5-DC) to caprylate (8:0) ratio	Weighted median	10	0.347575856	0.216172334	0.107864824	-0.076121919	0.77127363	1.41563169	0.926703217	2.16251875
GCST90200868	ofFfzJ	Non-small cell lung cancer, squamous (controls excluding all cancers)	Isoleucine to phosphate ratio	MR Egger	15	-0.077806823	0.503731639	0.879618618	-1.065120836	0.909507191	0.925143126	0.344686202	2.483098538
GCST90200868	ofFfzJ	Non-small cell lung cancer, squamous (controls excluding all cancers)	Isoleucine to phosphate ratio	Inverse variance weighted	15	-0.353190777	0.146539305	0.015943258	-0.640407815	-0.065973739	0.702443171	0.52707743	0.936155448
GCST90200868	ofFfzJ	Non-small cell lung cancer, squamous (controls excluding all cancers)	Isoleucine to phosphate ratio	Weighted median	15	-0.258329854	0.190583719	0.175268962	-0.631873944	0.115214235	0.77234043	0.531594688	1.122113808
GCST90200866	wKLX7j	Non-small cell lung cancer, adenocarcinoma (controls excluding all cancers)	phosphate to asparagine ratio	MR Egger	19	-0.030353226	0.134988759	0.824770782	-0.294931193	0.234224741	0.970102808	0.744582818	1.263928517
GCST90200866	wKLX7j	Non-small cell lung cancer, adenocarcinoma (controls excluding all cancers)	phosphate to asparagine ratio	Inverse variance weighted	19	-0.209311873	0.100030612	0.036395761	-0.405371872	-0.013251874	0.811142222	0.666728827	0.986835545
GCST90200866	wKLX7j	Non-small cell lung cancer, adenocarcinoma (controls excluding all cancers)	phosphate to asparagine ratio	Weighted median	19	-0.107560401	0.09601913	0.262629559	-0.295757896	0.080637094	0.898022279	0.743967523	1.083977444
GCST90200864	dGZuAa	Non-small cell lung cancer (controls excluding all cancers)	Methionine to phosphate ratio	MR Egger	8	0.424839715	0.247694026	0.137134649	-0.060640576	0.910320006	1.529345269	0.941161455	2.485117659
GCST90200864	dGZuAa	Non-small cell lung cancer (controls excluding all cancers)	Methionine to phosphate ratio	Inverse variance weighted	8	0.289537664	0.130868276	0.026936564	0.033035844	0.546039484	1.335809752	1.033587586	1.726402017
GCST90200864	dGZuAa	Non-small cell lung cancer (controls excluding all cancers)	Methionine to phosphate ratio	Weighted median	8	0.411103611	0.132836151	0.001969342	0.150744756	0.671462467	1.508481644	1.162699848	1.957097419
GCST90200861	wKLX7j	Non-small cell lung cancer, adenocarcinoma (controls excluding all cancers)	Histidine to phosphate ratio	MR Egger	18	0.102128533	0.185325321	0.589194104	-0.261109096	0.465366163	1.107525817	0.770196889	1.592597232
GCST90200861	wKLX7j	Non-small cell lung cancer, adenocarcinoma (controls excluding all cancers)	Histidine to phosphate ratio	Inverse variance weighted	18	0.210261188	0.102333218	0.039910706	0.00968808	0.410834295	1.234000323	1.009735161	1.50807544
GCST90200861	wKLX7j	Non-small cell lung cancer, adenocarcinoma (controls excluding all cancers)	Histidine to phosphate ratio	Weighted median	18	0.155650468	0.141127453	0.270067518	-0.120959341	0.432260276	1.168417732	0.886069986	1.54073608
GCST90200856	ofFfzJ	Non-small cell lung cancer, squamous (controls excluding all cancers)	Phosphate to glutamine ratio	MR Egger	20	-0.349312195	0.224429223	0.137009171	-0.789193471	0.090569081	0.705172944	0.454210982	1.094797135
GCST90200856	ofFfzJ	Non-small cell lung cancer, squamous (controls excluding all cancers)	Phosphate to glutamine ratio	Inverse variance weighted	20	-0.232625258	0.102610068	0.023385324	-0.433740991	-0.031509525	0.792450483	0.648080092	0.968981727
GCST90200856	ofFfzJ	Non-small cell lung cancer, squamous (controls excluding all cancers)	Phosphate to glutamine ratio	Weighted median	20	-0.136510724	0.143959713	0.342998923	-0.418671762	0.145650313	0.872396964	0.657920114	1.156791602
GCST90200854	ofFfzJ	Non-small cell lung cancer, squamous (controls excluding all cancers)	Arginine to phosphate ratio	MR Egger	14	0.246847914	0.324468085	0.461478265	-0.389109532	0.882805359	1.27998443	0.67766004	2.417672642
GCST90200854	ofFfzJ	Non-small cell lung cancer, squamous (controls excluding all cancers)	Arginine to phosphate ratio	Inverse variance weighted	14	0.349436709	0.120037999	0.003602155	0.114162231	0.584711187	1.418268426	1.120933961	1.794472643
GCST90200854	ofFfzJ	Non-small cell lung cancer, squamous (controls excluding all cancers)	Arginine to phosphate ratio	Weighted median	14	0.3019243	0.155204069	0.051734368	-0.002275675	0.606124275	1.352458842	0.997726912	1.833312199
GCST90200838	ofFfzJ	Non-small cell lung cancer, squamous (controls excluding all cancers)	Phosphate to glutamate ratio	MR Egger	14	-0.675006493	0.438201629	0.149407631	-1.533881686	0.1838687	0.509153115	0.215696773	1.201858009
GCST90200838	ofFfzJ	Non-small cell lung cancer, squamous (controls excluding all cancers)	Phosphate to glutamate ratio	Inverse variance weighted	14	-0.311442415	0.143237153	0.029681631	-0.592187234	-0.030697595	0.732389784	0.553116166	0.969768792
GCST90200838	ofFfzJ	Non-small cell lung cancer, squamous (controls excluding all cancers)	Phosphate to glutamate ratio	Weighted median	14	-0.373549828	0.192469221	0.052279033	-0.750789501	0.003689845	0.68828669	0.471993766	1.003696661
GCST90200828	h4iI4h	Small cell lung cancer (controls excluding all cancers)	Cholate to bilirubin (Z,Z) ratio	MR Egger	14	0.432724593	0.310396744	0.188563739	-0.175653025	1.04110221	1.541451636	0.838909014	2.832337126
GCST90200828	h4iI4h	Small cell lung cancer (controls excluding all cancers)	Cholate to bilirubin (Z,Z) ratio	Inverse variance weighted	14	0.382146144	0.147534543	0.009591609	0.09297844	0.671313848	1.465426233	1.097438074	1.956806579
GCST90200828	h4iI4h	Small cell lung cancer (controls excluding all cancers)	Cholate to bilirubin (Z,Z) ratio	Weighted median	14	0.477215134	0.20545664	0.020195014	0.07452012	0.879910149	1.611580113	1.077367019	2.410683095
GCST90200827	wKLX7j	Non-small cell lung cancer, adenocarcinoma (controls excluding all cancers)	Phosphate to N-palmitoyl-sphingosine (d18:1 to 16:0) ratio	MR Egger	12	0.463580963	0.23783992	0.079863416	-0.00258528	0.929747206	1.589756664	0.997418059	2.53386855
GCST90200827	wKLX7j	Non-small cell lung cancer, adenocarcinoma (controls excluding all cancers)	Phosphate to N-palmitoyl-sphingosine (d18:1 to 16:0) ratio	Inverse variance weighted	12	0.261485025	0.1279022	0.040912683	0.010796713	0.512173337	1.298857491	1.010855208	1.66891437
GCST90200827	wKLX7j	Non-small cell lung cancer, adenocarcinoma (controls excluding all cancers)	Phosphate to N-palmitoyl-sphingosine (d18:1 to 16:0) ratio	Weighted median	12	0.292075285	0.180469235	0.105571797	-0.061644415	0.645794985	1.339203836	0.940217154	1.907502863
GCST90200821	ofFfzJ	Non-small cell lung cancer, squamous (controls excluding all cancers)	Adenosine 5'-diphosphate (ADP) to glycine ratio	MR Egger	14	0.657883207	0.249621267	0.021752694	0.168625525	1.14714089	1.930701112	1.183676798	3.149176184
GCST90200821	ofFfzJ	Non-small cell lung cancer, squamous (controls excluding all cancers)	Adenosine 5'-diphosphate (ADP) to glycine ratio	Inverse variance weighted	14	0.20417114	0.097183918	0.035652052	0.013690661	0.394651619	1.22650804	1.013784807	1.483867149
GCST90200821	ofFfzJ	Non-small cell lung cancer, squamous (controls excluding all cancers)	Adenosine 5'-diphosphate (ADP) to glycine ratio	Weighted median	14	0.265714254	0.127825158	0.037641985	0.015176943	0.516251564	1.304362288	1.015292698	1.675734478
GCST90200821	dGZuAa	Non-small cell lung cancer (controls excluding all cancers)	Adenosine 5'-diphosphate (ADP) to glycine ratio	MR Egger	14	0.12222067	0.134682936	0.382020696	-0.141757885	0.386199225	1.130003432	0.867831346	1.471377777
GCST90200821	dGZuAa	Non-small cell lung cancer (controls excluding all cancers)	Adenosine 5'-diphosphate (ADP) to glycine ratio	Inverse variance weighted	14	0.10453458	0.047973436	0.029330951	0.010506646	0.198562514	1.110193784	1.010562034	1.219648271
GCST90200821	dGZuAa	Non-small cell lung cancer (controls excluding all cancers)	Adenosine 5'-diphosphate (ADP) to glycine ratio	Weighted median	14	0.096737799	0.068207536	0.156107257	-0.036948971	0.230424569	1.101571503	0.963725312	1.259134486
GCST90200808	h4iI4h	Small cell lung cancer (controls excluding all cancers)	Spermidine to choline ratio	MR Egger	9	-0.454532408	0.414603734	0.309222517	-1.267155728	0.358090911	0.6347447	0.28163152	1.430595672
GCST90200808	h4iI4h	Small cell lung cancer (controls excluding all cancers)	Spermidine to choline ratio	Inverse variance weighted	9	-0.452513662	0.22303468	0.042469116	-0.889661634	-0.01536569	0.636027383	0.410794728	0.98475176
GCST90200808	h4iI4h	Small cell lung cancer (controls excluding all cancers)	Spermidine to choline ratio	Weighted median	9	-0.199777393	0.298386955	0.503160923	-0.784615824	0.385061038	0.818913029	0.456294966	1.469704027
GCST90200805	wKLX7j	Non-small cell lung cancer, adenocarcinoma (controls excluding all cancers)	Spermidine to carnitine ratio	MR Egger	9	0.374281971	0.35472806	0.326418878	-0.320985027	1.06954897	1.453947064	0.725434113	2.914064872
GCST90200805	wKLX7j	Non-small cell lung cancer, adenocarcinoma (controls excluding all cancers)	Spermidine to carnitine ratio	Inverse variance weighted	9	0.313090316	0.151422116	0.038671469	0.016302969	0.609877663	1.367645046	1.016436588	1.840206261
GCST90200805	wKLX7j	Non-small cell lung cancer, adenocarcinoma (controls excluding all cancers)	Spermidine to carnitine ratio	Weighted median	9	0.323582425	0.191442875	0.090984026	-0.051645609	0.69881046	1.382070069	0.94966536	2.011358691
GCST90200804	wKLX7j	Non-small cell lung cancer, adenocarcinoma (controls excluding all cancers)	Spermidine to pyruvate ratio	MR Egger	9	0.16520426	0.445564793	0.721771145	-0.708102735	1.038511255	1.179634046	0.492577862	2.825008164
GCST90200804	wKLX7j	Non-small cell lung cancer, adenocarcinoma (controls excluding all cancers)	Spermidine to pyruvate ratio	Inverse variance weighted	9	0.310061925	0.155111886	0.045613052	0.006042629	0.614081222	1.363509548	1.006060922	1.847957957
GCST90200804	wKLX7j	Non-small cell lung cancer, adenocarcinoma (controls excluding all cancers)	Spermidine to pyruvate ratio	Weighted median	9	0.279607591	0.199111834	0.160237246	-0.110651605	0.669866786	1.322610706	0.895250596	1.953977007
GCST90200802	dGZuAa	Non-small cell lung cancer (controls excluding all cancers)	Histidine to pyruvate ratio	MR Egger	15	0.012965376	0.085309269	0.881535358	-0.154240791	0.180171543	1.013049791	0.857065623	1.197422755
GCST90200802	dGZuAa	Non-small cell lung cancer (controls excluding all cancers)	Histidine to pyruvate ratio	Inverse variance weighted	15	0.108385412	0.054982481	0.048692799	0.00061975	0.216151075	1.114477196	1.000619942	1.241289893
GCST90200802	dGZuAa	Non-small cell lung cancer (controls excluding all cancers)	Histidine to pyruvate ratio	Weighted median	15	0.013051301	0.074411845	0.86077101	-0.132795916	0.158898517	1.013136841	0.875643779	1.17221898
GCST90200794	dGZuAa	Non-small cell lung cancer (controls excluding all cancers)	Oleoyl-linoleoyl-glycerol (18:1 to 18:2) [2] to linoleoyl-arachidonoyl-glycerol (18:2 to 20:4) [1] ratio	MR Egger	15	-0.153040788	0.054245053	0.014429473	-0.259361092	-0.046720484	0.858094721	0.771544374	0.954354118
GCST90200794	dGZuAa	Non-small cell lung cancer (controls excluding all cancers)	Oleoyl-linoleoyl-glycerol (18:1 to 18:2) [2] to linoleoyl-arachidonoyl-glycerol (18:2 to 20:4) [1] ratio	Inverse variance weighted	15	-0.099773281	0.033290829	0.002726328	-0.165023306	-0.034523256	0.905042585	0.847873943	0.966065873
GCST90200794	dGZuAa	Non-small cell lung cancer (controls excluding all cancers)	Oleoyl-linoleoyl-glycerol (18:1 to 18:2) [2] to linoleoyl-arachidonoyl-glycerol (18:2 to 20:4) [1] ratio	Weighted median	15	-0.155940399	0.040961871	0.000140683	-0.236225665	-0.075655132	0.855610184	0.789602468	0.927135891
GCST90200791	ofFfzJ	Non-small cell lung cancer, squamous (controls excluding all cancers)	Creatine to carnitine ratio	MR Egger	16	-0.163935498	0.168090187	0.345971632	-0.493392264	0.165521268	0.848796769	0.610551724	1.180008059
GCST90200791	ofFfzJ	Non-small cell lung cancer, squamous (controls excluding all cancers)	Creatine to carnitine ratio	Inverse variance weighted	16	-0.184422599	0.092141333	0.045336523	-0.365019613	-0.003825586	0.831584303	0.694183036	0.996181722
GCST90200791	ofFfzJ	Non-small cell lung cancer, squamous (controls excluding all cancers)	Creatine to carnitine ratio	Weighted median	16	-0.057524004	0.127714802	0.65241495	-0.307845017	0.192797009	0.944099228	0.735029226	1.212636614
GCST90200788	wKLX7j	Non-small cell lung cancer, adenocarcinoma (controls excluding all cancers)	5-oxoproline to citrate ratio	MR Egger	7	0.074820366	0.105975058	0.511705031	-0.132890749	0.28253148	1.077690543	0.875560743	1.326483532
GCST90200788	wKLX7j	Non-small cell lung cancer, adenocarcinoma (controls excluding all cancers)	5-oxoproline to citrate ratio	Inverse variance weighted	7	0.1670222	0.082640632	0.043272897	0.005046562	0.328997838	1.181780501	1.005059317	1.389574852
GCST90200788	wKLX7j	Non-small cell lung cancer, adenocarcinoma (controls excluding all cancers)	5-oxoproline to citrate ratio	Weighted median	7	0.144724513	0.085295834	0.089746583	-0.022455323	0.311904349	1.15572114	0.977794922	1.366024025
GCST90200785	wKLX7j	Non-small cell lung cancer, adenocarcinoma (controls excluding all cancers)	Cysteine to 5-oxoproline ratio	MR Egger	11	-0.172715678	0.143882317	0.260627112	-0.454725019	0.109293662	0.841376802	0.634622453	1.115489879
GCST90200785	wKLX7j	Non-small cell lung cancer, adenocarcinoma (controls excluding all cancers)	Cysteine to 5-oxoproline ratio	Inverse variance weighted	11	-0.186873861	0.090299006	0.03849912	-0.363859911	-0.00988781	0.829548368	0.694988548	0.990160914
GCST90200785	wKLX7j	Non-small cell lung cancer, adenocarcinoma (controls excluding all cancers)	Cysteine to 5-oxoproline ratio	Weighted median	11	-0.170791145	0.104761473	0.103041101	-0.376123632	0.034541342	0.842997619	0.686517452	1.035144822
GCST90200785	ofFfzJ	Non-small cell lung cancer, squamous (controls excluding all cancers)	Cysteine to 5-oxoproline ratio	MR Egger	11	-0.212742558	0.135634743	0.151210343	-0.478586655	0.053101538	0.808364217	0.619658565	1.054536715
GCST90200785	ofFfzJ	Non-small cell lung cancer, squamous (controls excluding all cancers)	Cysteine to 5-oxoproline ratio	Inverse variance weighted	11	-0.238914893	0.089694719	0.007729908	-0.414716542	-0.063113244	0.7874819	0.660527486	0.93883715
GCST90200785	ofFfzJ	Non-small cell lung cancer, squamous (controls excluding all cancers)	Cysteine to 5-oxoproline ratio	Weighted median	11	-0.219800714	0.102389718	0.031816623	-0.420484561	-0.019116867	0.802678744	0.656728517	0.981064701
GCST90200785	h4iI4h	Small cell lung cancer (controls excluding all cancers)	Cysteine to 5-oxoproline ratio	MR Egger	11	-0.00697849	0.194584187	0.972173968	-0.388363497	0.374406517	0.993045803	0.678165787	1.454128158
GCST90200785	h4iI4h	Small cell lung cancer (controls excluding all cancers)	Cysteine to 5-oxoproline ratio	Inverse variance weighted	11	-0.252482081	0.128594908	0.049600762	-0.5045281	-0.000436061	0.776870134	0.603790437	0.999564034
GCST90200785	h4iI4h	Small cell lung cancer (controls excluding all cancers)	Cysteine to 5-oxoproline ratio	Weighted median	11	-0.13142083	0.159443105	0.409798055	-0.443929316	0.181087656	0.876848693	0.641510764	1.198520232
GCST90200785	dGZuAa	Non-small cell lung cancer (controls excluding all cancers)	Cysteine to 5-oxoproline ratio	MR Egger	11	-0.165044791	0.09278106	0.10897168	-0.346895669	0.016806088	0.847855727	0.706879074	1.016948104
GCST90200785	dGZuAa	Non-small cell lung cancer (controls excluding all cancers)	Cysteine to 5-oxoproline ratio	Inverse variance weighted	11	-0.140349991	0.058481663	0.016399668	-0.254974051	-0.025725931	0.869054021	0.774936606	0.974602161
GCST90200785	dGZuAa	Non-small cell lung cancer (controls excluding all cancers)	Cysteine to 5-oxoproline ratio	Weighted median	11	-0.175204246	0.063142825	0.005524767	-0.298964183	-0.051444309	0.839285583	0.741585971	0.949856547
GCST90200771	wKLX7j	Non-small cell lung cancer, adenocarcinoma (controls excluding all cancers)	Phosphate to fructose ratio	MR Egger	10	-0.305107995	0.244329017	0.247056318	-0.783992869	0.173776878	0.737043773	0.456579306	1.189790068
GCST90200771	wKLX7j	Non-small cell lung cancer, adenocarcinoma (controls excluding all cancers)	Phosphate to fructose ratio	Inverse variance weighted	10	-0.279945383	0.134480387	0.037371539	-0.543526942	-0.016363823	0.755825021	0.580696553	0.983769337
GCST90200771	wKLX7j	Non-small cell lung cancer, adenocarcinoma (controls excluding all cancers)	Phosphate to fructose ratio	Weighted median	10	-0.436414324	0.181757446	0.016346724	-0.792658918	-0.080169731	0.646349872	0.452639662	0.922959679
GCST90200767	wKLX7j	Non-small cell lung cancer, adenocarcinoma (controls excluding all cancers)	Phosphate to glucose ratio	MR Egger	13	-0.023223648	0.441592002	0.95900092	-0.888743972	0.842296676	0.977043945	0.411171872	2.321693034
GCST90200767	wKLX7j	Non-small cell lung cancer, adenocarcinoma (controls excluding all cancers)	Phosphate to glucose ratio	Inverse variance weighted	13	-0.433416598	0.151098442	0.004125033	-0.729569544	-0.137263652	0.648290359	0.482116475	0.87174036
GCST90200767	wKLX7j	Non-small cell lung cancer, adenocarcinoma (controls excluding all cancers)	Phosphate to glucose ratio	Weighted median	13	-0.352123912	0.203044992	0.082879732	-0.750092097	0.045844273	0.703192983	0.472323051	1.046911366
GCST90200758	ofFfzJ	Non-small cell lung cancer, squamous (controls excluding all cancers)	Glycine to serine ratio	MR Egger	16	-0.142013643	0.114760339	0.236262717	-0.366943908	0.082916622	0.86760942	0.692848507	1.086451219
GCST90200758	ofFfzJ	Non-small cell lung cancer, squamous (controls excluding all cancers)	Glycine to serine ratio	Inverse variance weighted	16	-0.152873115	0.070096127	0.029190317	-0.290261524	-0.015484705	0.858238613	0.748067904	0.984634566
GCST90200758	ofFfzJ	Non-small cell lung cancer, squamous (controls excluding all cancers)	Glycine to serine ratio	Weighted median	16	-0.164826207	0.081625184	0.043455446	-0.324811568	-0.004840846	0.848041075	0.722663514	0.995170852
GCST90200749	ofFfzJ	Non-small cell lung cancer, squamous (controls excluding all cancers)	Arachidonate (20:4n6) to pyruvate ratio	MR Egger	11	0.402742419	0.268468385	0.16781292	-0.123455615	0.928940453	1.495921522	0.883860871	2.531825169
GCST90200749	ofFfzJ	Non-small cell lung cancer, squamous (controls excluding all cancers)	Arachidonate (20:4n6) to pyruvate ratio	Inverse variance weighted	11	0.268623994	0.110787155	0.015321659	0.05148117	0.485766819	1.308163172	1.052829361	1.625420934
GCST90200749	ofFfzJ	Non-small cell lung cancer, squamous (controls excluding all cancers)	Arachidonate (20:4n6) to pyruvate ratio	Weighted median	11	0.29641805	0.135309276	0.028475639	0.03121187	0.56162423	1.34503233	1.031704068	1.753518306
GCST90200749	dGZuAa	Non-small cell lung cancer (controls excluding all cancers)	Arachidonate (20:4n6) to pyruvate ratio	MR Egger	11	0.231675285	0.144723462	0.143882296	-0.051982701	0.515333271	1.260710291	0.94934529	1.67419637
GCST90200749	dGZuAa	Non-small cell lung cancer (controls excluding all cancers)	Arachidonate (20:4n6) to pyruvate ratio	Inverse variance weighted	11	0.232485449	0.059823843	0.000101839	0.115230717	0.349740181	1.261732087	1.122132302	1.418698896
GCST90200749	dGZuAa	Non-small cell lung cancer (controls excluding all cancers)	Arachidonate (20:4n6) to pyruvate ratio	Weighted median	11	0.283574673	0.075389951	0.000168939	0.135810368	0.431338977	1.327868032	1.145464656	1.539317255
GCST90200746	wKLX7j	Non-small cell lung cancer, adenocarcinoma (controls excluding all cancers)	Adenosine 5'-diphosphate (ADP) to gluconate ratio	MR Egger	12	-0.000238036	0.353669877	0.999476225	-0.693430996	0.692954924	0.999761992	0.499858113	1.999615523
GCST90200746	wKLX7j	Non-small cell lung cancer, adenocarcinoma (controls excluding all cancers)	Adenosine 5'-diphosphate (ADP) to gluconate ratio	Inverse variance weighted	12	-0.228661766	0.114682278	0.04616606	-0.453439031	-0.003884502	0.795597586	0.635439095	0.996123033
GCST90200746	wKLX7j	Non-small cell lung cancer, adenocarcinoma (controls excluding all cancers)	Adenosine 5'-diphosphate (ADP) to gluconate ratio	Weighted median	12	-0.114596146	0.160568214	0.475418055	-0.429309846	0.200117554	0.891726199	0.650958201	1.221546347
GCST90200744	wKLX7j	Non-small cell lung cancer, adenocarcinoma (controls excluding all cancers)	Arginine to glutamate ratio	MR Egger	12	-0.525090604	0.380345417	0.197488692	-1.270567621	0.220386413	0.59150177	0.280672261	1.246558324
GCST90200744	wKLX7j	Non-small cell lung cancer, adenocarcinoma (controls excluding all cancers)	Arginine to glutamate ratio	Inverse variance weighted	12	-0.28306074	0.143315094	0.048257515	-0.563958324	-0.002163156	0.753474021	0.568952503	0.997839182
GCST90200744	wKLX7j	Non-small cell lung cancer, adenocarcinoma (controls excluding all cancers)	Arginine to glutamate ratio	Weighted median	12	-0.178476393	0.186524562	0.338641981	-0.544064534	0.187111748	0.836543805	0.58038446	1.205762019
GCST90200740	dGZuAa	Non-small cell lung cancer (controls excluding all cancers)	Arachidonate (20:4n6) to oleate to vaccenate (18:1) ratio	MR Egger	11	0.193386743	0.07129248	0.023896237	0.053653482	0.333120004	1.213351958	1.055118921	1.395314731
GCST90200740	dGZuAa	Non-small cell lung cancer (controls excluding all cancers)	Arachidonate (20:4n6) to oleate to vaccenate (18:1) ratio	Inverse variance weighted	11	0.116876389	0.046306202	0.011603125	0.026116232	0.207636546	1.123980485	1.026460249	1.230765761
GCST90200740	dGZuAa	Non-small cell lung cancer (controls excluding all cancers)	Arachidonate (20:4n6) to oleate to vaccenate (18:1) ratio	Weighted median	11	0.172814059	0.045816761	0.00016204	0.083013208	0.262614909	1.188645066	1.08655616	1.300325879
GCST90200736	wKLX7j	Non-small cell lung cancer, adenocarcinoma (controls excluding all cancers)	Adenosine 5'-diphosphate (ADP) to arginine ratio	MR Egger	11	-0.235270866	0.10720236	0.055826126	-0.445387491	-0.02515424	0.79035674	0.640576011	0.975159491
GCST90200736	wKLX7j	Non-small cell lung cancer, adenocarcinoma (controls excluding all cancers)	Adenosine 5'-diphosphate (ADP) to arginine ratio	Inverse variance weighted	11	-0.171687441	0.076612649	0.025027347	-0.321848233	-0.02152665	0.842242382	0.724808184	0.978703395
GCST90200736	wKLX7j	Non-small cell lung cancer, adenocarcinoma (controls excluding all cancers)	Adenosine 5'-diphosphate (ADP) to arginine ratio	Weighted median	11	-0.142666516	0.107479436	0.184381589	-0.35332621	0.067993178	0.867043166	0.702348043	1.070358006
GCST90200732	wKLX7j	Non-small cell lung cancer, adenocarcinoma (controls excluding all cancers)	Adenosine 5'-diphosphate (ADP) to tyrosine ratio	MR Egger	10	-0.218789373	0.097665193	0.055408325	-0.410213152	-0.027365595	0.803490937	0.663508807	0.973005451
GCST90200732	wKLX7j	Non-small cell lung cancer, adenocarcinoma (controls excluding all cancers)	Adenosine 5'-diphosphate (ADP) to tyrosine ratio	Inverse variance weighted	10	-0.192019835	0.072117764	0.007754248	-0.333370653	-0.050669017	0.825290499	0.716504571	0.950593249
GCST90200732	wKLX7j	Non-small cell lung cancer, adenocarcinoma (controls excluding all cancers)	Adenosine 5'-diphosphate (ADP) to tyrosine ratio	Weighted median	10	-0.169853002	0.10329551	0.100105864	-0.372312201	0.032606197	0.843788843	0.689139059	1.033143604
GCST90200725	wKLX7j	Non-small cell lung cancer, adenocarcinoma (controls excluding all cancers)	Adenosine 5'-diphosphate (ADP) to creatine ratio	MR Egger	14	-0.261184862	0.151967687	0.111337619	-0.559041529	0.036671804	0.770138537	0.571756814	1.03735251
GCST90200725	wKLX7j	Non-small cell lung cancer, adenocarcinoma (controls excluding all cancers)	Adenosine 5'-diphosphate (ADP) to creatine ratio	Inverse variance weighted	14	-0.193528644	0.084268922	0.021643876	-0.358695731	-0.028361558	0.824046232	0.698586877	0.972036856
GCST90200725	wKLX7j	Non-small cell lung cancer, adenocarcinoma (controls excluding all cancers)	Adenosine 5'-diphosphate (ADP) to creatine ratio	Weighted median	14	-0.293127685	0.11781903	0.012848232	-0.524052984	-0.062202385	0.745926891	0.592115842	0.939692688
GCST90200713	wKLX7j	Non-small cell lung cancer, adenocarcinoma (controls excluding all cancers)	Spermidine to ornithine ratio	MR Egger	8	0.521816119	0.24758801	0.079636724	0.036543619	1.00708862	1.685085188	1.037219545	2.737619151
GCST90200713	wKLX7j	Non-small cell lung cancer, adenocarcinoma (controls excluding all cancers)	Spermidine to ornithine ratio	Inverse variance weighted	8	0.385608901	0.145958466	0.008244034	0.099530308	0.671687495	1.470509444	1.10465195	1.957537871
GCST90200713	wKLX7j	Non-small cell lung cancer, adenocarcinoma (controls excluding all cancers)	Spermidine to ornithine ratio	Weighted median	8	0.269568248	0.199592361	0.176825518	-0.121632779	0.660769276	1.309398994	0.885473473	1.936281296
GCST90200703	ofFfzJ	Non-small cell lung cancer, squamous (controls excluding all cancers)	Bilirubin degradation product, C17H18N2O4 (3) levels	MR Egger	13	0.169860675	0.102838187	0.126819694	-0.031702172	0.371423522	1.18513972	0.968795074	1.449796964
GCST90200703	ofFfzJ	Non-small cell lung cancer, squamous (controls excluding all cancers)	Bilirubin degradation product, C17H18N2O4 (3) levels	Inverse variance weighted	13	0.198560199	0.069408633	0.004226507	0.062519278	0.33460112	1.219645447	1.06451498	1.397382886
GCST90200703	ofFfzJ	Non-small cell lung cancer, squamous (controls excluding all cancers)	Bilirubin degradation product, C17H18N2O4 (3) levels	Weighted median	13	0.154352653	0.077394319	0.046111994	0.002659788	0.306045517	1.166902325	1.002663329	1.358044119
GCST90200703	h4iI4h	Small cell lung cancer (controls excluding all cancers)	Bilirubin degradation product, C17H18N2O4 (3) levels	MR Egger	13	-0.292363493	0.171419877	0.116134759	-0.628346452	0.043619466	0.74649714	0.533473196	1.044584779
GCST90200703	h4iI4h	Small cell lung cancer (controls excluding all cancers)	Bilirubin degradation product, C17H18N2O4 (3) levels	Inverse variance weighted	13	-0.252392156	0.111246545	0.023282682	-0.470435385	-0.034348927	0.776939996	0.624730211	0.9662343
GCST90200703	h4iI4h	Small cell lung cancer (controls excluding all cancers)	Bilirubin degradation product, C17H18N2O4 (3) levels	Weighted median	13	-0.299180624	0.113530364	0.008407592	-0.521700137	-0.076661111	0.741425478	0.59351064	0.926203681
GCST90200701	ofFfzJ	Non-small cell lung cancer, squamous (controls excluding all cancers)	Bilirubin degradation product, C17H18N2O4 (1) levels	MR Egger	12	0.077245731	0.112394082	0.507534463	-0.14304667	0.297538132	1.080307509	0.866713618	1.346539721
GCST90200701	ofFfzJ	Non-small cell lung cancer, squamous (controls excluding all cancers)	Bilirubin degradation product, C17H18N2O4 (1) levels	Inverse variance weighted	12	0.169077424	0.073356727	0.02117408	0.02529824	0.312856609	1.184211822	1.025620956	1.367325454
GCST90200701	ofFfzJ	Non-small cell lung cancer, squamous (controls excluding all cancers)	Bilirubin degradation product, C17H18N2O4 (1) levels	Weighted median	12	0.117134884	0.079752832	0.141907712	-0.039180666	0.273450434	1.124271066	0.961576969	1.314492203
GCST90200701	h4iI4h	Small cell lung cancer (controls excluding all cancers)	Bilirubin degradation product, C17H18N2O4 (1) levels	MR Egger	12	-0.300122168	0.18724232	0.140048912	-0.667117115	0.066872779	0.740727722	0.513185903	1.069159449
GCST90200701	h4iI4h	Small cell lung cancer (controls excluding all cancers)	Bilirubin degradation product, C17H18N2O4 (1) levels	Inverse variance weighted	12	-0.239791554	0.117529499	0.041323744	-0.470149372	-0.009433736	0.786791848	0.624908917	0.990610623
GCST90200701	h4iI4h	Small cell lung cancer (controls excluding all cancers)	Bilirubin degradation product, C17H18N2O4 (1) levels	Weighted median	12	-0.273249865	0.110637075	0.013519402	-0.490098533	-0.056401197	0.760902641	0.612566033	0.945159864
GCST90200692	dGZuAa	Non-small cell lung cancer (controls excluding all cancers)	1-palmitoyl-2-arachidonoyl-gpc (16:0/20:4n6) levels	MR Egger	15	0.170362476	0.0455529	0.002474683	0.081078793	0.25964616	1.185734574	1.08445634	1.296471262
GCST90200692	dGZuAa	Non-small cell lung cancer (controls excluding all cancers)	1-palmitoyl-2-arachidonoyl-gpc (16:0/20:4n6) levels	Inverse variance weighted	15	0.120909884	0.031101946	0.000101268	0.059950069	0.181869699	1.12852321	1.061783529	1.199457893
GCST90200692	dGZuAa	Non-small cell lung cancer (controls excluding all cancers)	1-palmitoyl-2-arachidonoyl-gpc (16:0/20:4n6) levels	Weighted median	15	0.13612877	0.034217468	6.94E-05	0.069062533	0.203195007	1.145829433	1.071503212	1.225311389
GCST90200686	ofFfzJ	Non-small cell lung cancer, squamous (controls excluding all cancers)	Bilirubin (E,E) levels	MR Egger	16	0.037806749	0.121315101	0.759906	-0.199970849	0.275584347	1.038530516	0.81875462	1.31730021
GCST90200686	ofFfzJ	Non-small cell lung cancer, squamous (controls excluding all cancers)	Bilirubin (E,E) levels	Inverse variance weighted	16	0.158943721	0.075235584	0.03463385	0.011481976	0.306405466	1.172271971	1.011548147	1.358533034
GCST90200686	ofFfzJ	Non-small cell lung cancer, squamous (controls excluding all cancers)	Bilirubin (E,E) levels	Weighted median	16	0.151147122	0.078692059	0.054764276	-0.003089314	0.305383558	1.163167773	0.996915453	1.357145447
GCST90200685	dGZuAa	Non-small cell lung cancer (controls excluding all cancers)	1-stearoyl-2-arachidonoyl-gpc (18:0/20:4) levels	MR Egger	19	0.06239151	0.030719204	0.058191957	0.00218187	0.122601149	1.064378978	1.002184252	1.130433457
GCST90200685	dGZuAa	Non-small cell lung cancer (controls excluding all cancers)	1-stearoyl-2-arachidonoyl-gpc (18:0/20:4) levels	Inverse variance weighted	19	0.060639316	0.024035734	0.011639753	0.013529277	0.107749354	1.062515612	1.013621211	1.113768549
GCST90200685	dGZuAa	Non-small cell lung cancer (controls excluding all cancers)	1-stearoyl-2-arachidonoyl-gpc (18:0/20:4) levels	Weighted median	19	0.1232654	0.038383687	0.001320896	0.048033373	0.198497428	1.131184598	1.04920567	1.21956889
GCST90200671	dGZuAa	Non-small cell lung cancer (controls excluding all cancers)	X-26109 levels	MR Egger	18	0.006347046	0.037830518	0.868861986	-0.06780077	0.080494862	1.006367231	0.934446625	1.083823278
GCST90200671	dGZuAa	Non-small cell lung cancer (controls excluding all cancers)	X-26109 levels	Inverse variance weighted	18	0.054222212	0.026902135	0.043848552	0.001494028	0.106950395	1.055719169	1.001495145	1.112879049
GCST90200671	dGZuAa	Non-small cell lung cancer (controls excluding all cancers)	X-26109 levels	Weighted median	18	0.028961872	0.032325897	0.370287984	-0.034396886	0.09232063	1.029385345	0.966187962	1.096716406
GCST90200660	dGZuAa	Non-small cell lung cancer (controls excluding all cancers)	X-25957 levels	MR Egger	9	-0.146413779	0.214616271	0.517035833	-0.56706167	0.274234113	0.863800207	0.567189583	1.315522747
GCST90200660	dGZuAa	Non-small cell lung cancer (controls excluding all cancers)	X-25957 levels	Inverse variance weighted	9	-0.180968864	0.086866753	0.037224559	-0.3512277	-0.010710029	0.83446134	0.703823475	0.989347119
GCST90200660	dGZuAa	Non-small cell lung cancer (controls excluding all cancers)	X-25957 levels	Weighted median	9	-0.206706686	0.116392333	0.075741554	-0.434835659	0.021422288	0.813258155	0.647371048	1.021653392
GCST90200658	h4iI4h	Small cell lung cancer (controls excluding all cancers)	X-25265 levels	MR Egger	16	-0.154867771	0.096127813	0.129475012	-0.343278283	0.033542742	0.856528428	0.709440759	1.034111643
GCST90200658	h4iI4h	Small cell lung cancer (controls excluding all cancers)	X-25265 levels	Inverse variance weighted	16	-0.175412093	0.080591472	0.029513487	-0.333371378	-0.017452809	0.839111157	0.716504051	0.982698609
GCST90200658	h4iI4h	Small cell lung cancer (controls excluding all cancers)	X-25265 levels	Weighted median	16	-0.156190044	0.090107304	0.083028455	-0.332800361	0.020420272	0.855396612	0.716913304	1.020630192
GCST90200657	h4iI4h	Small cell lung cancer (controls excluding all cancers)	X-25419 levels	MR Egger	16	0.88552015	0.385167211	0.03741734	0.130592416	1.640447884	2.424245034	1.139503243	5.157478947
GCST90200657	h4iI4h	Small cell lung cancer (controls excluding all cancers)	X-25419 levels	Inverse variance weighted	16	0.393797717	0.183613087	0.031975652	0.033916066	0.753679367	1.482600613	1.034497774	2.124803584
GCST90200657	h4iI4h	Small cell lung cancer (controls excluding all cancers)	X-25419 levels	Weighted median	16	0.376540828	0.238319312	0.114110409	-0.090565025	0.84364668	1.457235034	0.913414937	2.324829446
GCST90200649	dGZuAa	Non-small cell lung cancer (controls excluding all cancers)	X-24588 levels	MR Egger	24	-0.135832514	0.105935206	0.213111846	-0.343465519	0.07180049	0.872988833	0.709307938	1.074440961
GCST90200649	dGZuAa	Non-small cell lung cancer (controls excluding all cancers)	X-24588 levels	Inverse variance weighted	24	-0.108703372	0.047223989	0.021342638	-0.201262391	-0.016144353	0.896996452	0.817697847	0.983985269
GCST90200649	dGZuAa	Non-small cell lung cancer (controls excluding all cancers)	X-24588 levels	Weighted median	24	-0.105822385	0.06274788	0.09170541	-0.228808231	0.017163461	0.899584414	0.795481068	1.017311599
GCST90200646	h4iI4h	Small cell lung cancer (controls excluding all cancers)	X-24801 levels	MR Egger	27	0.311323416	0.229126572	0.186362964	-0.137764666	0.760411497	1.365230687	0.871303715	2.139156297
GCST90200646	h4iI4h	Small cell lung cancer (controls excluding all cancers)	X-24801 levels	Inverse variance weighted	27	0.286128235	0.120988607	0.018034023	0.048990565	0.523265906	1.331263159	1.050210441	1.687529974
GCST90200646	h4iI4h	Small cell lung cancer (controls excluding all cancers)	X-24801 levels	Weighted median	27	0.37541301	0.182390655	0.039562226	0.017927326	0.732898694	1.455592464	1.018088985	2.081104357
GCST90200637	wKLX7j	Non-small cell lung cancer, adenocarcinoma (controls excluding all cancers)	X-24531 levels	MR Egger	13	-0.247832131	0.237311979	0.318739955	-0.712963609	0.217299348	0.780490953	0.490189313	1.242716051
GCST90200637	wKLX7j	Non-small cell lung cancer, adenocarcinoma (controls excluding all cancers)	X-24531 levels	Inverse variance weighted	13	-0.216477492	0.107739467	0.044508692	-0.427646848	-0.005308137	0.805350661	0.652041644	0.994705927
GCST90200637	wKLX7j	Non-small cell lung cancer, adenocarcinoma (controls excluding all cancers)	X-24531 levels	Weighted median	13	-0.095779703	0.146070136	0.512010493	-0.382077169	0.190517763	0.90866417	0.682442388	1.209875864
GCST90200631	dGZuAa	Non-small cell lung cancer (controls excluding all cancers)	X-24306 levels	MR Egger	15	0.066079608	0.104761579	0.539127595	-0.139253088	0.271412303	1.06831176	0.870007812	1.311815825
GCST90200631	dGZuAa	Non-small cell lung cancer (controls excluding all cancers)	X-24306 levels	Inverse variance weighted	15	0.121365019	0.058776317	0.038936002	0.006163438	0.236566601	1.129036957	1.006182471	1.266891929
GCST90200631	dGZuAa	Non-small cell lung cancer (controls excluding all cancers)	X-24306 levels	Weighted median	15	0.194651683	0.083791403	0.020176426	0.030420532	0.358882834	1.214887747	1.030887964	1.431729041
GCST90200629	h4iI4h	Small cell lung cancer (controls excluding all cancers)	X-24337 levels	MR Egger	16	-0.82331784	0.252057435	0.005626221	-1.317350413	-0.329285268	0.438972794	0.267844039	0.719437755
GCST90200629	h4iI4h	Small cell lung cancer (controls excluding all cancers)	X-24337 levels	Inverse variance weighted	16	-0.421016886	0.130763156	0.001283291	-0.677312672	-0.164721101	0.656379017	0.50798027	0.848130214
GCST90200629	h4iI4h	Small cell lung cancer (controls excluding all cancers)	X-24337 levels	Weighted median	16	-0.599863652	0.174057388	0.000568202	-0.941016132	-0.258711173	0.54888647	0.390231107	0.772045979
GCST90200617	h4iI4h	Small cell lung cancer (controls excluding all cancers)	X-23665 levels	MR Egger	8	-0.469136151	0.277867618	0.142310746	-1.013756682	0.07548438	0.625542409	0.362853292	1.078406383
GCST90200617	h4iI4h	Small cell lung cancer (controls excluding all cancers)	X-23665 levels	Inverse variance weighted	8	-0.46830105	0.171589662	0.006348982	-0.804616788	-0.131985313	0.626065018	0.447259289	0.876353866
GCST90200617	h4iI4h	Small cell lung cancer (controls excluding all cancers)	X-23665 levels	Weighted median	8	-0.40908543	0.23257731	0.078590698	-0.864936959	0.046766098	0.664257482	0.421078097	1.04787688
GCST90200616	ofFfzJ	Non-small cell lung cancer, squamous (controls excluding all cancers)	X-23659 levels	MR Egger	17	0.128990233	0.097638088	0.206265676	-0.06238042	0.320360886	1.137679012	0.939525404	1.377624841
GCST90200616	ofFfzJ	Non-small cell lung cancer, squamous (controls excluding all cancers)	X-23659 levels	Inverse variance weighted	17	0.151869159	0.072083627	0.035130861	0.01058525	0.293153068	1.164007927	1.010641472	1.340647985
GCST90200616	ofFfzJ	Non-small cell lung cancer, squamous (controls excluding all cancers)	X-23659 levels	Weighted median	17	0.14019053	0.09828355	0.153756219	-0.052445228	0.332826289	1.150492982	0.948906293	1.394904967
GCST90200604	wKLX7j	Non-small cell lung cancer, adenocarcinoma (controls excluding all cancers)	X-23276 levels	MR Egger	14	-0.503284786	0.313761475	0.134685638	-1.118257276	0.111687705	0.604541605	0.326848906	1.118163609
GCST90200604	wKLX7j	Non-small cell lung cancer, adenocarcinoma (controls excluding all cancers)	X-23276 levels	Inverse variance weighted	14	-0.412202271	0.145938195	0.004735461	-0.698241134	-0.126163409	0.66219032	0.4974595	0.881470794
GCST90200604	wKLX7j	Non-small cell lung cancer, adenocarcinoma (controls excluding all cancers)	X-23276 levels	Weighted median	14	-0.367284999	0.165558316	0.02652328	-0.691779298	-0.042790699	0.692612223	0.500684409	0.958111903
GCST90200601	ofFfzJ	Non-small cell lung cancer, squamous (controls excluding all cancers)	X-23654 levels	MR Egger	20	0.130727314	0.170387136	0.452887612	-0.203231473	0.464686101	1.139656971	0.816089317	1.591514536
GCST90200601	ofFfzJ	Non-small cell lung cancer, squamous (controls excluding all cancers)	X-23654 levels	Inverse variance weighted	20	0.214963869	0.103559212	0.037916333	0.011987814	0.417939924	1.2398171	1.012059955	1.518829426
GCST90200601	ofFfzJ	Non-small cell lung cancer, squamous (controls excluding all cancers)	X-23654 levels	Weighted median	20	0.152752979	0.136930875	0.264615611	-0.115631535	0.421137493	1.165037155	0.890803393	1.523693762
GCST90200597	h4iI4h	Small cell lung cancer (controls excluding all cancers)	X-22834 levels	MR Egger	11	0.588569537	0.426942425	0.201324304	-0.248237617	1.42537669	1.801409721	0.780174539	4.159424361
GCST90200597	h4iI4h	Small cell lung cancer (controls excluding all cancers)	X-22834 levels	Inverse variance weighted	11	0.431784395	0.180913975	0.017001122	0.077193004	0.786375787	1.540003048	1.080250549	2.195425301
GCST90200597	h4iI4h	Small cell lung cancer (controls excluding all cancers)	X-22834 levels	Weighted median	11	0.354466255	0.223899268	0.113387148	-0.084376309	0.79330882	1.425419641	0.919085331	2.210699144
GCST90200586	wKLX7j	Non-small cell lung cancer, adenocarcinoma (controls excluding all cancers)	X-21471 levels	MR Egger	19	0.156972319	0.104940914	0.153034916	-0.048711872	0.36265651	1.169963228	0.95245552	1.43714213
GCST90200586	wKLX7j	Non-small cell lung cancer, adenocarcinoma (controls excluding all cancers)	X-21471 levels	Inverse variance weighted	19	0.125803629	0.063392756	0.047198891	0.001553827	0.250053431	1.13405945	1.001555035	1.284094026
GCST90200586	wKLX7j	Non-small cell lung cancer, adenocarcinoma (controls excluding all cancers)	X-21471 levels	Weighted median	19	0.089951728	0.088726186	0.310672167	-0.083951596	0.263855052	1.094121467	0.919475761	1.301939469
GCST90200586	dGZuAa	Non-small cell lung cancer (controls excluding all cancers)	X-21471 levels	MR Egger	19	0.172860654	0.058584084	0.008947194	0.058035849	0.287685459	1.188700453	1.059752986	1.333337849
GCST90200586	dGZuAa	Non-small cell lung cancer (controls excluding all cancers)	X-21471 levels	Inverse variance weighted	19	0.110679995	0.035378834	0.001757464	0.041337482	0.180022509	1.117037392	1.042203771	1.197244312
GCST90200586	dGZuAa	Non-small cell lung cancer (controls excluding all cancers)	X-21471 levels	Weighted median	19	0.09497178	0.046661279	0.041816217	0.003515673	0.186427888	1.099627824	1.00352186	1.204937728
GCST90200585	h4iI4h	Small cell lung cancer (controls excluding all cancers)	X-21829 levels	MR Egger	18	-0.28079855	0.314576197	0.385286839	-0.897367897	0.335770796	0.755180451	0.407641203	1.399018328
GCST90200585	h4iI4h	Small cell lung cancer (controls excluding all cancers)	X-21829 levels	Inverse variance weighted	18	-0.287263248	0.146514868	0.049920764	-0.57443239	-9.41E-05	0.750314184	0.563024357	0.999905898
GCST90200585	h4iI4h	Small cell lung cancer (controls excluding all cancers)	X-21829 levels	Weighted median	18	-0.292340045	0.191884569	0.127628574	-0.6684338	0.08375371	0.746514644	0.512510644	1.087361055
GCST90200584	ofFfzJ	Non-small cell lung cancer, squamous (controls excluding all cancers)	X-21736 levels	MR Egger	20	0.512994673	0.205024807	0.022210369	0.111146052	0.914843294	1.670285672	1.117558116	2.496384022
GCST90200584	ofFfzJ	Non-small cell lung cancer, squamous (controls excluding all cancers)	X-21736 levels	Inverse variance weighted	20	0.226580791	0.113743282	0.046367032	0.003643959	0.449517623	1.254303942	1.003650606	1.56755585
GCST90200584	ofFfzJ	Non-small cell lung cancer, squamous (controls excluding all cancers)	X-21736 levels	Weighted median	20	0.234622277	0.17050838	0.168816646	-0.099574147	0.568818701	1.264431074	0.905222828	1.766179432
GCST90200582	wKLX7j	Non-small cell lung cancer, adenocarcinoma (controls excluding all cancers)	X-21752 levels	MR Egger	11	-0.87891084	0.386447821	0.049014637	-1.636348569	-0.121473112	0.415234923	0.194689642	0.885614866
GCST90200582	wKLX7j	Non-small cell lung cancer, adenocarcinoma (controls excluding all cancers)	X-21752 levels	Inverse variance weighted	11	-0.532502135	0.150983702	0.00042048	-0.828430191	-0.236574079	0.587134042	0.436734338	0.789327408
GCST90200582	wKLX7j	Non-small cell lung cancer, adenocarcinoma (controls excluding all cancers)	X-21752 levels	Weighted median	11	-0.463833358	0.192508936	0.015978245	-0.841150873	-0.086515843	0.628868342	0.431213965	0.917121019
GCST90200569	ofFfzJ	Non-small cell lung cancer, squamous (controls excluding all cancers)	X-18913 levels	MR Egger	10	0.374526386	0.270983516	0.204302152	-0.156601306	0.905654078	1.454302473	0.855044892	2.473549289
GCST90200569	ofFfzJ	Non-small cell lung cancer, squamous (controls excluding all cancers)	X-18913 levels	Inverse variance weighted	10	0.373257433	0.133134978	0.005053531	0.112312875	0.63420199	1.452458202	1.11886287	1.885516881
GCST90200569	ofFfzJ	Non-small cell lung cancer, squamous (controls excluding all cancers)	X-18913 levels	Weighted median	10	0.273161185	0.186379337	0.142751984	-0.092142316	0.638464685	1.314112042	0.911975352	1.893571418
GCST90200557	wKLX7j	Non-small cell lung cancer, adenocarcinoma (controls excluding all cancers)	X-17685 levels	MR Egger	13	0.452534242	0.287144059	0.143333307	-0.110268114	1.015336599	1.572291709	0.895593982	2.760292352
GCST90200557	wKLX7j	Non-small cell lung cancer, adenocarcinoma (controls excluding all cancers)	X-17685 levels	Inverse variance weighted	13	0.397033906	0.133353121	0.002907875	0.135661788	0.658406023	1.487406361	1.145294476	1.931710777
GCST90200557	wKLX7j	Non-small cell lung cancer, adenocarcinoma (controls excluding all cancers)	X-17685 levels	Weighted median	13	0.170953237	0.198009368	0.387939927	-0.217145124	0.559051598	1.186435267	0.804813164	1.749012946
GCST90200557	dGZuAa	Non-small cell lung cancer (controls excluding all cancers)	X-17685 levels	MR Egger	13	0.086763912	0.159332545	0.596931847	-0.225527876	0.3990557	1.090639162	0.798094812	1.490416632
GCST90200557	dGZuAa	Non-small cell lung cancer (controls excluding all cancers)	X-17685 levels	Inverse variance weighted	13	0.177033852	0.07456433	0.017584965	0.030887765	0.32317994	1.193671501	1.031369741	1.381513918
GCST90200557	dGZuAa	Non-small cell lung cancer (controls excluding all cancers)	X-17685 levels	Weighted median	13	0.165774189	0.095243987	0.081767523	-0.020904026	0.352452404	1.180306545	0.979312948	1.422551946
GCST90200556	wKLX7j	Non-small cell lung cancer, adenocarcinoma (controls excluding all cancers)	X-18345 levels	MR Egger	15	-0.209303599	0.144046191	0.169924697	-0.491634134	0.073026937	0.811148935	0.611626098	1.075759514
GCST90200556	wKLX7j	Non-small cell lung cancer, adenocarcinoma (controls excluding all cancers)	X-18345 levels	Inverse variance weighted	15	-0.24296761	0.091173576	0.007701336	-0.421667819	-0.064267401	0.784296917	0.655951898	0.93775421
GCST90200556	wKLX7j	Non-small cell lung cancer, adenocarcinoma (controls excluding all cancers)	X-18345 levels	Weighted median	15	-0.188209308	0.127154507	0.138829939	-0.437432142	0.061013526	0.82844129	0.645692341	1.062913292
GCST90200541	ofFfzJ	Non-small cell lung cancer, squamous (controls excluding all cancers)	X-15523 levels	MR Egger	56	-0.061134833	0.019125092	0.002325226	-0.098620013	-0.023649653	0.940696394	0.906086944	0.976627808
GCST90200541	ofFfzJ	Non-small cell lung cancer, squamous (controls excluding all cancers)	X-15523 levels	Inverse variance weighted	56	-0.039466495	0.014601102	0.006872075	-0.068084655	-0.010848336	0.961302161	0.934181387	0.989210295
GCST90200541	ofFfzJ	Non-small cell lung cancer, squamous (controls excluding all cancers)	X-15523 levels	Weighted median	56	-0.046931464	0.020686054	0.023283594	-0.087476129	-0.006386799	0.954152789	0.916240743	0.993633554
GCST90200541	dGZuAa	Non-small cell lung cancer (controls excluding all cancers)	X-15523 levels	MR Egger	56	-0.032093871	0.010804449	0.004430825	-0.05327059	-0.010917152	0.968415672	0.948123425	0.989142224
GCST90200541	dGZuAa	Non-small cell lung cancer (controls excluding all cancers)	X-15523 levels	Inverse variance weighted	56	-0.020056278	0.008397131	0.01691879	-0.036514655	-0.003597901	0.980143511	0.964143964	0.996408564
GCST90200541	dGZuAa	Non-small cell lung cancer (controls excluding all cancers)	X-15523 levels	Weighted median	56	-0.024751793	0.010759905	0.021427105	-0.045841206	-0.00366238	0.975552021	0.955193629	0.996344319
GCST90200535	wKLX7j	Non-small cell lung cancer, adenocarcinoma (controls excluding all cancers)	X-17325 levels	MR Egger	11	0.230534239	0.37240156	0.551230806	-0.499372818	0.960441295	1.259272582	0.606911184	2.612849257
GCST90200535	wKLX7j	Non-small cell lung cancer, adenocarcinoma (controls excluding all cancers)	X-17325 levels	Inverse variance weighted	11	0.431098421	0.117595698	0.000246435	0.200610852	0.661585989	1.538947007	1.222149083	1.937863328
GCST90200535	wKLX7j	Non-small cell lung cancer, adenocarcinoma (controls excluding all cancers)	X-17325 levels	Weighted median	11	0.319295913	0.156606278	0.041465508	0.012347609	0.626244218	1.376158488	1.012424155	1.870571909
GCST90200532	h4iI4h	Small cell lung cancer (controls excluding all cancers)	X-16935 levels	MR Egger	14	0.222893035	0.243479766	0.377985635	-0.254327307	0.700113378	1.249686894	0.775437954	2.013981035
GCST90200532	h4iI4h	Small cell lung cancer (controls excluding all cancers)	X-16935 levels	Inverse variance weighted	14	0.260560899	0.124296499	0.036056908	0.016939761	0.504182037	1.297657737	1.017084052	1.655630722
GCST90200532	h4iI4h	Small cell lung cancer (controls excluding all cancers)	X-16935 levels	Weighted median	14	0.170281259	0.155142388	0.272387713	-0.133797821	0.47436034	1.185638276	0.874766906	1.606985945
GCST90200530	wKLX7j	Non-small cell lung cancer, adenocarcinoma (controls excluding all cancers)	X-17335 levels	MR Egger	7	-0.795027901	0.305298801	0.048010995	-1.393413551	-0.196642252	0.451568635	0.248226523	0.821484465
GCST90200530	wKLX7j	Non-small cell lung cancer, adenocarcinoma (controls excluding all cancers)	X-17335 levels	Inverse variance weighted	7	-0.391616029	0.179670229	0.029284318	-0.743769678	-0.039462381	0.675963614	0.475318736	0.961306117
GCST90200530	wKLX7j	Non-small cell lung cancer, adenocarcinoma (controls excluding all cancers)	X-17335 levels	Weighted median	7	-0.52292301	0.230828318	0.023486939	-0.975346512	-0.070499507	0.592785296	0.377061674	0.931928199
GCST90200530	dGZuAa	Non-small cell lung cancer (controls excluding all cancers)	X-17335 levels	MR Egger	7	-0.464117727	0.169112831	0.040577997	-0.795578876	-0.132656577	0.628689536	0.451319901	0.875765798
GCST90200530	dGZuAa	Non-small cell lung cancer (controls excluding all cancers)	X-17335 levels	Inverse variance weighted	7	-0.264857206	0.099838957	0.007981668	-0.460541562	-0.06917285	0.76731551	0.630941859	0.933165369
GCST90200530	dGZuAa	Non-small cell lung cancer (controls excluding all cancers)	X-17335 levels	Weighted median	7	-0.225406645	0.135500616	0.096210367	-0.490987852	0.040174562	0.798191572	0.612021509	1.040992476
GCST90200511	dGZuAa	Non-small cell lung cancer (controls excluding all cancers)	X-12906 levels	MR Egger	8	0.087241224	0.273439209	0.760502638	-0.448699626	0.623182074	1.091159862	0.638457846	1.864852709
GCST90200511	dGZuAa	Non-small cell lung cancer (controls excluding all cancers)	X-12906 levels	Inverse variance weighted	8	0.229751954	0.108769068	0.034661473	0.016564581	0.442939327	1.258287858	1.016702535	1.557277847
GCST90200511	dGZuAa	Non-small cell lung cancer (controls excluding all cancers)	X-12906 levels	Weighted median	8	0.291114801	0.142612896	0.041221647	0.011593524	0.570636077	1.337918169	1.01166099	1.769392163
GCST90200506	wKLX7j	Non-small cell lung cancer, adenocarcinoma (controls excluding all cancers)	X-12812 levels	MR Egger	10	-0.059923533	0.334968584	0.862469266	-0.716461957	0.596614891	0.94183655	0.488477457	1.815961158
GCST90200506	wKLX7j	Non-small cell lung cancer, adenocarcinoma (controls excluding all cancers)	X-12812 levels	Inverse variance weighted	10	-0.322795376	0.142805351	0.023797235	-0.602693864	-0.042896889	0.724122012	0.547335202	0.958010166
GCST90200506	wKLX7j	Non-small cell lung cancer, adenocarcinoma (controls excluding all cancers)	X-12812 levels	Weighted median	10	-0.333871583	0.203577161	0.101000021	-0.732882819	0.065139654	0.716145742	0.480521734	1.067308067
GCST90200487	h4iI4h	Small cell lung cancer (controls excluding all cancers)	X-11880 levels	MR Egger	17	0.101828337	0.391171184	0.79815913	-0.664867184	0.868523858	1.107193391	0.514341836	2.383390033
GCST90200487	h4iI4h	Small cell lung cancer (controls excluding all cancers)	X-11880 levels	Inverse variance weighted	17	0.541350467	0.168677172	0.001330179	0.21074321	0.871957724	1.718325838	1.234595282	2.391588343
GCST90200487	h4iI4h	Small cell lung cancer (controls excluding all cancers)	X-11880 levels	Weighted median	17	0.542991264	0.247012998	0.027932754	0.058845789	1.02713674	1.721147577	1.06061167	2.793057126
GCST90200479	wKLX7j	Non-small cell lung cancer, adenocarcinoma (controls excluding all cancers)	X-12283 levels	MR Egger	13	0.523653662	0.327587647	0.13823409	-0.118418127	1.16572545	1.688184451	0.888324543	3.208249465
GCST90200479	wKLX7j	Non-small cell lung cancer, adenocarcinoma (controls excluding all cancers)	X-12283 levels	Inverse variance weighted	13	0.316841894	0.128632598	0.013772076	0.064722002	0.568961785	1.372785509	1.066862397	1.766432163
GCST90200479	wKLX7j	Non-small cell lung cancer, adenocarcinoma (controls excluding all cancers)	X-12283 levels	Weighted median	13	0.397996895	0.181988062	0.028746936	0.041300293	0.754693498	1.488839408	1.042165013	2.126959506
GCST90200473	ofFfzJ	Non-small cell lung cancer, squamous (controls excluding all cancers)	X-11795 levels	MR Egger	9	-0.452375118	0.252473447	0.116275768	-0.947223074	0.042472838	0.636115507	0.387816467	1.043387716
GCST90200473	ofFfzJ	Non-small cell lung cancer, squamous (controls excluding all cancers)	X-11795 levels	Inverse variance weighted	9	-0.301616988	0.151555077	0.046574667	-0.598664938	-0.004569038	0.739621294	0.549544823	0.995441384
GCST90200473	ofFfzJ	Non-small cell lung cancer, squamous (controls excluding all cancers)	X-11795 levels	Weighted median	9	-0.160262794	0.200487588	0.424078701	-0.553218467	0.232692878	0.85191988	0.575095902	1.261993834
GCST90200473	dGZuAa	Non-small cell lung cancer (controls excluding all cancers)	X-11795 levels	MR Egger	9	-0.19743363	0.134681002	0.186092857	-0.461408394	0.066541133	0.820834617	0.630395175	1.068804927
GCST90200473	dGZuAa	Non-small cell lung cancer (controls excluding all cancers)	X-11795 levels	Inverse variance weighted	9	-0.165786563	0.081554072	0.042068463	-0.325632544	-0.005940582	0.847227044	0.722070467	0.994077028
GCST90200473	dGZuAa	Non-small cell lung cancer (controls excluding all cancers)	X-11795 levels	Weighted median	9	-0.123829058	0.10720358	0.248056342	-0.333948073	0.086289958	0.883530861	0.716090965	1.090122372
GCST90200464	wKLX7j	Non-small cell lung cancer, adenocarcinoma (controls excluding all cancers)	X-11849 levels	MR Egger	16	0.17907913	0.301697627	0.562266807	-0.41224822	0.770406479	1.196115388	0.662159894	2.160644332
GCST90200464	wKLX7j	Non-small cell lung cancer, adenocarcinoma (controls excluding all cancers)	X-11849 levels	Inverse variance weighted	16	0.232766276	0.11525838	0.043433495	0.006859852	0.458672701	1.262086466	1.006883434	1.581972841
GCST90200464	wKLX7j	Non-small cell lung cancer, adenocarcinoma (controls excluding all cancers)	X-11849 levels	Weighted median	16	0.315721355	0.163448158	0.053405198	-0.004637034	0.636079745	1.371248112	0.995373701	1.889060744
GCST90200461	h4iI4h	Small cell lung cancer (controls excluding all cancers)	X-10458 levels	MR Egger	15	0.740905839	0.402763471	0.088774971	-0.048510564	1.530322242	2.097834954	0.952647275	4.61966523
GCST90200461	h4iI4h	Small cell lung cancer (controls excluding all cancers)	X-10458 levels	Inverse variance weighted	15	0.612144162	0.161972047	0.000157257	0.29467895	0.929609375	1.844381816	1.342695217	2.533519328
GCST90200461	h4iI4h	Small cell lung cancer (controls excluding all cancers)	X-10458 levels	Weighted median	15	0.776135121	0.230307103	0.00075168	0.324733199	1.227537043	2.173057411	1.383661434	3.412813564
GCST90200451	wKLX7j	Non-small cell lung cancer, adenocarcinoma (controls excluding all cancers)	Nonadecanoate (19:0) levels	MR Egger	14	0.751881828	0.293912353	0.025085204	0.175813615	1.32795004	2.120987596	1.192215827	3.773300339
GCST90200451	wKLX7j	Non-small cell lung cancer, adenocarcinoma (controls excluding all cancers)	Nonadecanoate (19:0) levels	Inverse variance weighted	14	0.386603947	0.140352762	0.005877899	0.111512534	0.661695361	1.471973397	1.117967756	1.938075288
GCST90200451	wKLX7j	Non-small cell lung cancer, adenocarcinoma (controls excluding all cancers)	Nonadecanoate (19:0) levels	Weighted median	14	0.285196129	0.192126347	0.13769762	-0.091371512	0.66176377	1.330022859	0.912678577	1.938207874
GCST90200451	dGZuAa	Non-small cell lung cancer (controls excluding all cancers)	Nonadecanoate (19:0) levels	MR Egger	14	0.333256548	0.174245118	0.079963967	-0.008263884	0.674776979	1.395505266	0.991770168	1.963595005
GCST90200451	dGZuAa	Non-small cell lung cancer (controls excluding all cancers)	Nonadecanoate (19:0) levels	Inverse variance weighted	14	0.176645318	0.079200373	0.025723574	0.021412587	0.331878049	1.193207809	1.021643482	1.393582889
GCST90200451	dGZuAa	Non-small cell lung cancer (controls excluding all cancers)	Nonadecanoate (19:0) levels	Weighted median	14	0.206715715	0.108035906	0.055697088	-0.005034662	0.418466091	1.229632955	0.994977991	1.519628795
GCST90200446	wKLX7j	Non-small cell lung cancer, adenocarcinoma (controls excluding all cancers)	Arachidate (20:0) levels	MR Egger	8	0.434266666	0.27119068	0.16042202	-0.097267067	0.965800399	1.5438305	0.907313661	2.626889374
GCST90200446	wKLX7j	Non-small cell lung cancer, adenocarcinoma (controls excluding all cancers)	Arachidate (20:0) levels	Inverse variance weighted	8	0.390467692	0.141887742	0.005924192	0.112367717	0.668567667	1.477671727	1.118924232	1.951440206
GCST90200446	wKLX7j	Non-small cell lung cancer, adenocarcinoma (controls excluding all cancers)	Arachidate (20:0) levels	Weighted median	8	0.36859942	0.19602546	0.060058347	-0.015610483	0.752809322	1.445708365	0.984510729	2.122955712
GCST90200446	dGZuAa	Non-small cell lung cancer (controls excluding all cancers)	Arachidate (20:0) levels	MR Egger	8	0.195580966	0.158771808	0.264093719	-0.115611777	0.50677371	1.216017246	0.890820993	1.65992714
GCST90200446	dGZuAa	Non-small cell lung cancer (controls excluding all cancers)	Arachidate (20:0) levels	Inverse variance weighted	8	0.172049982	0.081482462	0.034729606	0.012344357	0.331755606	1.187737197	1.012420863	1.393412266
GCST90200446	dGZuAa	Non-small cell lung cancer (controls excluding all cancers)	Arachidate (20:0) levels	Weighted median	8	0.167917076	0.110564204	0.128830693	-0.048788763	0.384622916	1.182838521	0.952382287	1.469060258
GCST90200427	dGZuAa	Non-small cell lung cancer (controls excluding all cancers)	Tyrosine levels	MR Egger	15	-0.175177441	0.112164613	0.142344172	-0.395020081	0.0446652	0.83930808	0.673666511	1.045677708
GCST90200427	dGZuAa	Non-small cell lung cancer (controls excluding all cancers)	Tyrosine levels	Inverse variance weighted	15	-0.148664271	0.06087623	0.014603145	-0.267981682	-0.02934686	0.861858417	0.764921793	0.971079577
GCST90200427	dGZuAa	Non-small cell lung cancer (controls excluding all cancers)	Tyrosine levels	Weighted median	15	-0.180696584	0.081218486	0.026093265	-0.339884817	-0.021508351	0.834688578	0.711852312	0.978721304
GCST90200413	wKLX7j	Non-small cell lung cancer, adenocarcinoma (controls excluding all cancers)	2'-deoxyuridine levels	MR Egger	16	0.268901701	0.245481547	0.291826406	-0.212242132	0.750045533	1.308526508	0.808768845	2.117096413
GCST90200413	wKLX7j	Non-small cell lung cancer, adenocarcinoma (controls excluding all cancers)	2'-deoxyuridine levels	Inverse variance weighted	16	0.240469277	0.117891737	0.041375564	0.009401473	0.47153708	1.271845858	1.009445805	1.602455404
GCST90200413	wKLX7j	Non-small cell lung cancer, adenocarcinoma (controls excluding all cancers)	2'-deoxyuridine levels	Weighted median	16	0.240875858	0.13263671	0.069361592	-0.019092094	0.50084381	1.272363072	0.981089006	1.650113065
GCST90200413	h4iI4h	Small cell lung cancer (controls excluding all cancers)	2'-deoxyuridine levels	MR Egger	16	0.175417323	0.285974845	0.549447834	-0.385093373	0.735928019	1.191743455	0.680387103	2.087418258
GCST90200413	h4iI4h	Small cell lung cancer (controls excluding all cancers)	2'-deoxyuridine levels	Inverse variance weighted	16	0.31457632	0.141980602	0.02671693	0.03629434	0.592858299	1.369678882	1.036961021	1.80915213
GCST90200413	h4iI4h	Small cell lung cancer (controls excluding all cancers)	2'-deoxyuridine levels	Weighted median	16	0.184390097	0.194582422	0.343323196	-0.196991449	0.565771643	1.202484817	0.821197655	1.760805972
GCST90200413	dGZuAa	Non-small cell lung cancer (controls excluding all cancers)	2'-deoxyuridine levels	MR Egger	16	0.13386002	0.134918258	0.337960521	-0.130579765	0.398299806	1.143232779	0.87758649	1.489290461
GCST90200413	dGZuAa	Non-small cell lung cancer (controls excluding all cancers)	2'-deoxyuridine levels	Inverse variance weighted	16	0.16355845	0.064927453	0.011765676	0.036300642	0.290816257	1.177694189	1.036967556	1.337518802
GCST90200413	dGZuAa	Non-small cell lung cancer (controls excluding all cancers)	2'-deoxyuridine levels	Weighted median	16	0.182347864	0.073289861	0.012845048	0.038699737	0.32599599	1.200031568	1.039458325	1.385409814
GCST90200407	ofFfzJ	Non-small cell lung cancer, squamous (controls excluding all cancers)	Uridine levels	MR Egger	8	0.654099213	0.365665522	0.12386003	-0.062605211	1.370803636	1.923409154	0.939314232	3.938514557
GCST90200407	ofFfzJ	Non-small cell lung cancer, squamous (controls excluding all cancers)	Uridine levels	Inverse variance weighted	8	0.300047984	0.148180832	0.042879979	0.009613553	0.590482414	1.34992358	1.009659911	1.804858895
GCST90200407	ofFfzJ	Non-small cell lung cancer, squamous (controls excluding all cancers)	Uridine levels	Weighted median	8	0.263686369	0.206385691	0.201376809	-0.140829585	0.668202324	1.301719873	0.868637328	1.950727391
GCST90200407	dGZuAa	Non-small cell lung cancer (controls excluding all cancers)	Uridine levels	MR Egger	8	0.447310311	0.233851135	0.104302288	-0.011037915	0.905658536	1.564099581	0.98902278	2.473560315
GCST90200407	dGZuAa	Non-small cell lung cancer (controls excluding all cancers)	Uridine levels	Inverse variance weighted	8	0.199156106	0.096396732	0.038828032	0.010218511	0.3880937	1.220372458	1.010270898	1.474167908
GCST90200407	dGZuAa	Non-small cell lung cancer (controls excluding all cancers)	Uridine levels	Weighted median	8	0.310340235	0.108895766	0.004373526	0.096904534	0.523775935	1.363889078	1.101755188	1.688390884
GCST90200403	wKLX7j	Non-small cell lung cancer, adenocarcinoma (controls excluding all cancers)	Citrulline levels	MR Egger	15	0.388862104	0.28730297	0.198965119	-0.174251717	0.951975925	1.4753011	0.840085408	2.590823879
GCST90200403	wKLX7j	Non-small cell lung cancer, adenocarcinoma (controls excluding all cancers)	Citrulline levels	Inverse variance weighted	15	0.326227392	0.150844699	0.030566526	0.030571782	0.621883002	1.385730437	1.031043898	1.862431705
GCST90200403	wKLX7j	Non-small cell lung cancer, adenocarcinoma (controls excluding all cancers)	Citrulline levels	Weighted median	15	0.182243365	0.180279731	0.312068049	-0.171104907	0.535591637	1.199906174	0.84273316	1.708458731
GCST90200398	ofFfzJ	Non-small cell lung cancer, squamous (controls excluding all cancers)	Malate levels	MR Egger	6	0.534925949	0.445520447	0.296116243	-0.338294128	1.408146026	1.707321809	0.712985548	4.088368645
GCST90200398	ofFfzJ	Non-small cell lung cancer, squamous (controls excluding all cancers)	Malate levels	Inverse variance weighted	6	0.369991794	0.170952038	0.030441198	0.034925801	0.705057788	1.447722735	1.035542869	2.023963642
GCST90200398	ofFfzJ	Non-small cell lung cancer, squamous (controls excluding all cancers)	Malate levels	Weighted median	6	0.35670707	0.220588809	0.105863637	-0.075646996	0.789061136	1.428617323	0.927143434	2.201328706
GCST90200394	h4iI4h	Small cell lung cancer (controls excluding all cancers)	Inosine levels	MR Egger	10	-0.673397473	0.38721427	0.120211927	-1.432337442	0.085542496	0.509973011	0.238750205	1.089307851
GCST90200394	h4iI4h	Small cell lung cancer (controls excluding all cancers)	Inosine levels	Inverse variance weighted	10	-0.397997822	0.197175276	0.043539464	-0.784461363	-0.01153428	0.671663491	0.456365451	0.988531985
GCST90200394	h4iI4h	Small cell lung cancer (controls excluding all cancers)	Inosine levels	Weighted median	10	-0.386826588	0.265711849	0.145444505	-0.907621813	0.133968637	0.679208867	0.403482641	1.143356959
GCST90200393	dGZuAa	Non-small cell lung cancer (controls excluding all cancers)	Phosphate levels (UKB data field 30810)	MR Egger	14	-0.443128717	0.175366631	0.026571761	-0.786847314	-0.099410121	0.642024562	0.455277883	0.90537132
GCST90200393	dGZuAa	Non-small cell lung cancer (controls excluding all cancers)	Phosphate levels (UKB data field 30810)	Inverse variance weighted	14	-0.181719367	0.077605578	0.019202511	-0.3338263	-0.029612434	0.83383531	0.716178172	0.970821719
GCST90200393	dGZuAa	Non-small cell lung cancer (controls excluding all cancers)	Phosphate levels (UKB data field 30810)	Weighted median	14	-0.161110058	0.098618892	0.102329582	-0.354403085	0.03218297	0.851198385	0.701592109	1.032706442
GCST90200392	ofFfzJ	Non-small cell lung cancer, squamous (controls excluding all cancers)	Orotate levels	MR Egger	20	-0.298815999	0.121753246	0.024525821	-0.537452361	-0.060179637	0.74169587	0.584234777	0.941595373
GCST90200392	ofFfzJ	Non-small cell lung cancer, squamous (controls excluding all cancers)	Orotate levels	Inverse variance weighted	20	-0.169071655	0.081228507	0.037394336	-0.32827953	-0.009863781	0.844448392	0.720161685	0.990184707
GCST90200392	ofFfzJ	Non-small cell lung cancer, squamous (controls excluding all cancers)	Orotate levels	Weighted median	20	-0.213232457	0.085502194	0.012635423	-0.380816758	-0.045648156	0.807968298	0.683303088	0.955378047
GCST90200384	wKLX7j	Non-small cell lung cancer, adenocarcinoma (controls excluding all cancers)	Guanidinoacetate levels	MR Egger	17	0.3787292	0.208536492	0.089388026	-0.030002324	0.787460725	1.460427499	0.970443279	2.197808493
GCST90200384	wKLX7j	Non-small cell lung cancer, adenocarcinoma (controls excluding all cancers)	Guanidinoacetate levels	Inverse variance weighted	17	0.201979372	0.098441451	0.040191865	0.009034129	0.394924616	1.223822763	1.00907506	1.484272296
GCST90200384	wKLX7j	Non-small cell lung cancer, adenocarcinoma (controls excluding all cancers)	Guanidinoacetate levels	Weighted median	17	0.165675912	0.134983108	0.21967884	-0.098890979	0.430242803	1.180190554	0.905841458	1.53763082
GCST90200383	dGZuAa	Non-small cell lung cancer (controls excluding all cancers)	Cystathionine levels	MR Egger	17	-0.159267407	0.146067177	0.292756368	-0.445559074	0.12702426	0.852768292	0.640466108	1.135444563
GCST90200383	dGZuAa	Non-small cell lung cancer (controls excluding all cancers)	Cystathionine levels	Inverse variance weighted	17	-0.151820698	0.070221397	0.03061594	-0.289454636	-0.01418676	0.859142313	0.748671755	0.985913398
GCST90200383	dGZuAa	Non-small cell lung cancer (controls excluding all cancers)	Cystathionine levels	Weighted median	17	-0.120002372	0.098474162	0.222989272	-0.31301173	0.073006986	0.886918333	0.731241335	1.075738052
GCST90200371	h4iI4h	Small cell lung cancer (controls excluding all cancers)	3-(4-hydroxyphenyl)lactate levels	MR Egger	13	-0.483225004	0.468714374	0.324695877	-1.401905178	0.43545517	0.616791027	0.2461276	1.545666439
GCST90200371	h4iI4h	Small cell lung cancer (controls excluding all cancers)	3-(4-hydroxyphenyl)lactate levels	Inverse variance weighted	13	-0.42462235	0.177703177	0.016871167	-0.772920578	-0.076324122	0.654016728	0.461662775	0.926515854
GCST90200371	h4iI4h	Small cell lung cancer (controls excluding all cancers)	3-(4-hydroxyphenyl)lactate levels	Weighted median	13	-0.492462814	0.248363277	0.047386126	-0.979254837	-0.005670791	0.611119466	0.375590871	0.994345258
GCST90200368	wKLX7j	Non-small cell lung cancer, adenocarcinoma (controls excluding all cancers)	Cholesterol levels	MR Egger	10	-0.506850897	0.285202756	0.113440888	-1.065848299	0.052146504	0.602389582	0.344435546	1.053530078
GCST90200368	wKLX7j	Non-small cell lung cancer, adenocarcinoma (controls excluding all cancers)	Cholesterol levels	Inverse variance weighted	10	-0.366517026	0.147840478	0.013170014	-0.656284364	-0.076749689	0.693144335	0.518775338	0.926121643
GCST90200368	wKLX7j	Non-small cell lung cancer, adenocarcinoma (controls excluding all cancers)	Cholesterol levels	Weighted median	10	-0.219902669	0.194739053	0.258806262	-0.601591213	0.161785875	0.802596912	0.547939054	1.175608487
GCST90200368	dGZuAa	Non-small cell lung cancer (controls excluding all cancers)	Cholesterol levels	MR Egger	10	-0.350353914	0.157691065	0.057024083	-0.659428402	-0.041279425	0.704438735	0.51714685	0.959560967
GCST90200368	dGZuAa	Non-small cell lung cancer (controls excluding all cancers)	Cholesterol levels	Inverse variance weighted	10	-0.189380608	0.082120113	0.021102721	-0.350336029	-0.028425188	0.827471504	0.704451334	0.971975007
GCST90200368	dGZuAa	Non-small cell lung cancer (controls excluding all cancers)	Cholesterol levels	Weighted median	10	-0.199723784	0.11181627	0.074070408	-0.418883673	0.019436104	0.81895693	0.657780708	1.019626215
GCST90200364	h4iI4h	Small cell lung cancer (controls excluding all cancers)	Cysteinylglycine levels	MR Egger	11	0.532293493	0.347186011	0.159601223	-0.148191089	1.212778075	1.702833269	0.862266329	3.362813836
GCST90200364	h4iI4h	Small cell lung cancer (controls excluding all cancers)	Cysteinylglycine levels	Inverse variance weighted	11	0.422164627	0.148924801	0.004586151	0.130272018	0.714057236	1.525259603	1.139138207	2.042260405
GCST90200364	h4iI4h	Small cell lung cancer (controls excluding all cancers)	Cysteinylglycine levels	Weighted median	11	0.519880801	0.203088911	0.010471193	0.121826534	0.917935067	1.681827166	1.129558145	2.504114221
GCST90200358	dGZuAa	Non-small cell lung cancer (controls excluding all cancers)	Arachidonate (20:4n6) levels	MR Egger	13	0.249136497	0.120795893	0.063595178	0.012376546	0.485896448	1.282917135	1.012453452	1.625631649
GCST90200358	dGZuAa	Non-small cell lung cancer (controls excluding all cancers)	Arachidonate (20:4n6) levels	Inverse variance weighted	13	0.147820746	0.065014873	0.022987334	0.020391596	0.275249897	1.159305068	1.020600925	1.316859713
GCST90200358	dGZuAa	Non-small cell lung cancer (controls excluding all cancers)	Arachidonate (20:4n6) levels	Weighted median	13	0.231395816	0.062161182	0.00019725	0.1095599	0.353231732	1.260358011	1.115786905	1.423661013
GCST90200335	wKLX7j	Non-small cell lung cancer, adenocarcinoma (controls excluding all cancers)	Stearoyl sphingomyelin (d18:1/18:0) levels	MR Egger	25	0.078692083	0.16741097	0.642743406	-0.249433418	0.406817583	1.081871144	0.779242163	1.502030085
GCST90200335	wKLX7j	Non-small cell lung cancer, adenocarcinoma (controls excluding all cancers)	Stearoyl sphingomyelin (d18:1/18:0) levels	Inverse variance weighted	25	0.176645515	0.07951519	0.02631497	0.020795743	0.332495287	1.193208044	1.021013481	1.394443327
GCST90200335	wKLX7j	Non-small cell lung cancer, adenocarcinoma (controls excluding all cancers)	Stearoyl sphingomyelin (d18:1/18:0) levels	Weighted median	25	0.166738877	0.114434352	0.14509702	-0.057552453	0.391030208	1.181445723	0.94407237	1.478503175
GCST90200330	ofFfzJ	Non-small cell lung cancer, squamous (controls excluding all cancers)	1-palmitoyl-2-linoleoyl-gpc (16:0/18:2) levels	MR Egger	16	-0.167257767	0.178520071	0.364685427	-0.517157106	0.182641572	0.845981517	0.596213112	1.20038408
GCST90200330	ofFfzJ	Non-small cell lung cancer, squamous (controls excluding all cancers)	1-palmitoyl-2-linoleoyl-gpc (16:0/18:2) levels	Inverse variance weighted	16	-0.190036856	0.088933893	0.032611597	-0.364347286	-0.015726426	0.826928656	0.694649911	0.984396589
GCST90200330	ofFfzJ	Non-small cell lung cancer, squamous (controls excluding all cancers)	1-palmitoyl-2-linoleoyl-gpc (16:0/18:2) levels	Weighted median	16	-0.236277594	0.12556388	0.059872387	-0.482382799	0.00982761	0.789561466	0.617310711	1.009876059
GCST90200330	dGZuAa	Non-small cell lung cancer (controls excluding all cancers)	1-palmitoyl-2-linoleoyl-gpc (16:0/18:2) levels	MR Egger	16	-0.223115164	0.096673977	0.036793794	-0.412596159	-0.033634169	0.80002271	0.661929543	0.966925171
GCST90200330	dGZuAa	Non-small cell lung cancer (controls excluding all cancers)	1-palmitoyl-2-linoleoyl-gpc (16:0/18:2) levels	Inverse variance weighted	16	-0.180775768	0.048117236	0.000171972	-0.275085551	-0.086465986	0.834622487	0.759507144	0.917166745
GCST90200330	dGZuAa	Non-small cell lung cancer (controls excluding all cancers)	1-palmitoyl-2-linoleoyl-gpc (16:0/18:2) levels	Weighted median	16	-0.218199561	0.068329565	0.00140637	-0.352125507	-0.084273614	0.803964986	0.703191861	0.919179721
GCST90200326	wKLX7j	Non-small cell lung cancer, adenocarcinoma (controls excluding all cancers)	Gamma-glutamylleucine levels	MR Egger	6	0.222892135	0.222349628	0.372854741	-0.212913136	0.658697406	1.249685769	0.80822634	1.932273727
GCST90200326	wKLX7j	Non-small cell lung cancer, adenocarcinoma (controls excluding all cancers)	Gamma-glutamylleucine levels	Inverse variance weighted	6	0.315649712	0.151560464	0.037281746	0.018591203	0.612708221	1.371149875	1.018765096	1.84542245
GCST90200326	wKLX7j	Non-small cell lung cancer, adenocarcinoma (controls excluding all cancers)	Gamma-glutamylleucine levels	Weighted median	6	0.284793201	0.189544927	0.132965375	-0.086714855	0.656301258	1.329487064	0.916938519	1.927649255
GCST90200321	ofFfzJ	Non-small cell lung cancer, squamous (controls excluding all cancers)	Cholate levels	MR Egger	11	0.899024773	0.363004921	0.035186102	0.187535128	1.610514417	2.457205608	1.206272623	5.00538542
GCST90200321	ofFfzJ	Non-small cell lung cancer, squamous (controls excluding all cancers)	Cholate levels	Inverse variance weighted	11	0.406695955	0.136568618	0.002901734	0.139021463	0.674370447	1.501847407	1.149148764	1.962796903
GCST90200321	ofFfzJ	Non-small cell lung cancer, squamous (controls excluding all cancers)	Cholate levels	Weighted median	11	0.386257072	0.179265746	0.031188302	0.034896209	0.737617935	1.471462895	1.035512227	2.090948802
GCST90200319	h4iI4h	Small cell lung cancer (controls excluding all cancers)	Cys-gly, oxidized levels	MR Egger	15	0.238215773	0.177839832	0.203357231	-0.110350297	0.586781843	1.268982975	0.895520382	1.79819223
GCST90200319	h4iI4h	Small cell lung cancer (controls excluding all cancers)	Cys-gly, oxidized levels	Inverse variance weighted	15	0.327813156	0.107090886	0.002205444	0.117915021	0.537711292	1.387929622	1.125148493	1.712083914
GCST90200319	h4iI4h	Small cell lung cancer (controls excluding all cancers)	Cys-gly, oxidized levels	Weighted median	15	0.278514681	0.128050905	0.029627797	0.027534908	0.529494455	1.321166002	1.027917497	1.698073639
GCST90200311	ofFfzJ	Non-small cell lung cancer, squamous (controls excluding all cancers)	4-acetamidobutanoate levels	MR Egger	11	-0.178374721	0.166104282	0.310826912	-0.503939113	0.147189671	0.836628862	0.604146166	1.15857369
GCST90200311	ofFfzJ	Non-small cell lung cancer, squamous (controls excluding all cancers)	4-acetamidobutanoate levels	Inverse variance weighted	11	-0.196745948	0.094999274	0.038356384	-0.382944525	-0.010547372	0.821399285	0.681850724	0.989508057
GCST90200311	ofFfzJ	Non-small cell lung cancer, squamous (controls excluding all cancers)	4-acetamidobutanoate levels	Weighted median	11	-0.240359074	0.117479583	0.040759848	-0.470619057	-0.010099092	0.786345454	0.624615476	0.989951732
GCST90200304	dGZuAa	Non-small cell lung cancer (controls excluding all cancers)	Citrate levels	MR Egger	13	-0.043709489	0.157673122	0.786754741	-0.352748809	0.265329831	0.957232004	0.702753697	1.303860959
GCST90200304	dGZuAa	Non-small cell lung cancer (controls excluding all cancers)	Citrate levels	Inverse variance weighted	13	-0.134013634	0.064726551	0.038409434	-0.260877674	-0.007149594	0.874578141	0.770375151	0.992875904
GCST90200304	dGZuAa	Non-small cell lung cancer (controls excluding all cancers)	Citrate levels	Weighted median	13	-0.092627787	0.09254318	0.316868267	-0.274012419	0.088756845	0.911532721	0.760322632	1.092814901
GCST90200303	h4iI4h	Small cell lung cancer (controls excluding all cancers)	N-acetyl-L-alanine levels	MR Egger	17	1.424147213	0.442693496	0.005759755	0.556467961	2.291826466	4.154313589	1.744499965	9.892990396
GCST90200303	h4iI4h	Small cell lung cancer (controls excluding all cancers)	N-acetyl-L-alanine levels	Inverse variance weighted	17	0.716315387	0.169755695	2.45E-05	0.383594225	1.049036548	2.046877348	1.467549826	2.854899235
GCST90200303	h4iI4h	Small cell lung cancer (controls excluding all cancers)	N-acetyl-L-alanine levels	Weighted median	17	0.70580314	0.242621421	0.003625036	0.230265155	1.181341125	2.02547277	1.258933778	3.258741655
GCST90200297	ofFfzJ	Non-small cell lung cancer, squamous (controls excluding all cancers)	Ursodeoxycholate levels	MR Egger	13	-0.057258668	0.327208979	0.864266008	-0.698588268	0.584070932	0.944349765	0.497286844	1.793324091
GCST90200297	ofFfzJ	Non-small cell lung cancer, squamous (controls excluding all cancers)	Ursodeoxycholate levels	Inverse variance weighted	13	-0.30306908	0.120442638	0.011859623	-0.53913665	-0.06700151	0.738548076	0.583251586	0.935193789
GCST90200297	ofFfzJ	Non-small cell lung cancer, squamous (controls excluding all cancers)	Ursodeoxycholate levels	Weighted median	13	-0.392645933	0.157516676	0.012676659	-0.701378619	-0.083913248	0.675267795	0.495901174	0.919511022
GCST90200283	h4iI4h	Small cell lung cancer (controls excluding all cancers)	3-ureidopropionate levels	MR Egger	11	1.183927363	0.392750105	0.014609997	0.414137157	1.953717569	3.267180444	1.51306464	7.054865844
GCST90200283	h4iI4h	Small cell lung cancer (controls excluding all cancers)	3-ureidopropionate levels	Inverse variance weighted	11	0.452924088	0.198918728	0.022790386	0.063043381	0.842804796	1.57290478	1.065073042	2.322873033
GCST90200283	h4iI4h	Small cell lung cancer (controls excluding all cancers)	3-ureidopropionate levels	Weighted median	11	0.461516535	0.282330734	0.102119021	-0.091851703	1.014884774	1.586478112	0.912240422	2.759045464
GCST90200280	dGZuAa	Non-small cell lung cancer (controls excluding all cancers)	5-oxoproline levels	MR Egger	12	0.146933498	0.06963212	0.061027835	0.010454543	0.283412453	1.158276933	1.010509382	1.327652643
GCST90200280	dGZuAa	Non-small cell lung cancer (controls excluding all cancers)	5-oxoproline levels	Inverse variance weighted	12	0.108859703	0.047477704	0.021856097	0.015803403	0.201916003	1.115005908	1.015928937	1.223745213
GCST90200280	dGZuAa	Non-small cell lung cancer (controls excluding all cancers)	5-oxoproline levels	Weighted median	12	0.137747779	0.047010517	0.003388004	0.045607167	0.229888392	1.147686044	1.046663166	1.258459548
GCST90200277	h4iI4h	Small cell lung cancer (controls excluding all cancers)	Bilirubin degradation product, C16H18N2O5 (1) levels	MR Egger	13	-0.178848361	0.144213371	0.240717036	-0.461506568	0.103809846	0.836232695	0.63033329	1.10938948
GCST90200277	h4iI4h	Small cell lung cancer (controls excluding all cancers)	Bilirubin degradation product, C16H18N2O5 (1) levels	Inverse variance weighted	13	-0.240832628	0.095576316	0.011742353	-0.428162208	-0.053503048	0.785973165	0.651705694	0.947903052
GCST90200277	h4iI4h	Small cell lung cancer (controls excluding all cancers)	Bilirubin degradation product, C16H18N2O5 (1) levels	Weighted median	13	-0.223287516	0.110232423	0.042805122	-0.439343065	-0.007231967	0.799884837	0.64445965	0.992794121
GCST90200270	dGZuAa	Non-small cell lung cancer (controls excluding all cancers)	2-methoxyhydroquinone sulfate (1) levels	MR Egger	8	0.545535469	0.221739975	0.049102902	0.110925118	0.980145819	1.725532103	1.117311237	2.664844799
GCST90200270	dGZuAa	Non-small cell lung cancer (controls excluding all cancers)	2-methoxyhydroquinone sulfate (1) levels	Inverse variance weighted	8	0.186832879	0.094248489	0.047440809	0.002105841	0.371559917	1.205425816	1.002108059	1.449994723
GCST90200270	dGZuAa	Non-small cell lung cancer (controls excluding all cancers)	2-methoxyhydroquinone sulfate (1) levels	Weighted median	8	0.30508238	0.122247484	0.012573979	0.06547731	0.544687449	1.356736766	1.067668512	1.724069438
GCST90200265	ofFfzJ	Non-small cell lung cancer, squamous (controls excluding all cancers)	Bilirubin degradation product, C16H18N2O5 (4) levels	MR Egger	10	0.119509881	0.132273251	0.392649437	-0.139745691	0.378765454	1.12694438	0.869579349	1.460480445
GCST90200265	ofFfzJ	Non-small cell lung cancer, squamous (controls excluding all cancers)	Bilirubin degradation product, C16H18N2O5 (4) levels	Inverse variance weighted	10	0.176777762	0.088675132	0.046201929	0.002974504	0.35058102	1.193365853	1.002978932	1.419892295
GCST90200265	ofFfzJ	Non-small cell lung cancer, squamous (controls excluding all cancers)	Bilirubin degradation product, C16H18N2O5 (4) levels	Weighted median	10	0.158761571	0.082072322	0.053062663	-0.002100181	0.319623323	1.172058461	0.997902023	1.376609129
GCST90200253	dGZuAa	Non-small cell lung cancer (controls excluding all cancers)	Vanillic acid glycine levels	MR Egger	15	0.120599027	0.064046397	0.082268625	-0.004931912	0.246129965	1.128172454	0.99508023	1.279065797
GCST90200253	dGZuAa	Non-small cell lung cancer (controls excluding all cancers)	Vanillic acid glycine levels	Inverse variance weighted	15	0.08666023	0.043874599	0.048247726	0.000666016	0.172654443	1.090526088	1.000666238	1.188455355
GCST90200253	dGZuAa	Non-small cell lung cancer (controls excluding all cancers)	Vanillic acid glycine levels	Weighted median	15	0.114320898	0.063499244	0.071805308	-0.010137621	0.238779417	1.12111183	0.989913591	1.269698432
GCST90200247	wKLX7j	Non-small cell lung cancer, adenocarcinoma (controls excluding all cancers)	Levulinoylcarnitine levels	MR Egger	13	0.447564177	0.312236839	0.179546093	-0.164420027	1.059548381	1.564496703	0.848385602	2.885067745
GCST90200247	wKLX7j	Non-small cell lung cancer, adenocarcinoma (controls excluding all cancers)	Levulinoylcarnitine levels	Inverse variance weighted	13	0.293924792	0.121425689	0.015494296	0.055930442	0.531919143	1.341682995	1.057524122	1.702195933
GCST90200247	wKLX7j	Non-small cell lung cancer, adenocarcinoma (controls excluding all cancers)	Levulinoylcarnitine levels	Weighted median	13	0.364039972	0.170488763	0.032738756	0.029881996	0.698197948	1.439131738	1.030332943	2.010127088
GCST90200247	dGZuAa	Non-small cell lung cancer (controls excluding all cancers)	Levulinoylcarnitine levels	MR Egger	13	0.229274949	0.209092653	0.296275007	-0.18054665	0.639096548	1.257687791	0.834813735	1.894768275
GCST90200247	dGZuAa	Non-small cell lung cancer (controls excluding all cancers)	Levulinoylcarnitine levels	Inverse variance weighted	13	0.182153234	0.08047291	0.023602741	0.024426329	0.339880138	1.19979803	1.024727096	1.404779201
GCST90200247	dGZuAa	Non-small cell lung cancer (controls excluding all cancers)	Levulinoylcarnitine levels	Weighted median	13	0.1231343	0.096415063	0.201557343	-0.065839224	0.312107823	1.131036309	0.936281384	1.366302004
GCST90200245	h4iI4h	Small cell lung cancer (controls excluding all cancers)	Eicosenedioate (C20:1-DC) levels	MR Egger	14	0.322970794	0.216154217	0.160954796	-0.100691471	0.746633059	1.38122501	0.904211965	2.109884188
GCST90200245	h4iI4h	Small cell lung cancer (controls excluding all cancers)	Eicosenedioate (C20:1-DC) levels	Inverse variance weighted	14	0.317646353	0.126102807	0.01177062	0.070484851	0.564807855	1.373890303	1.073028314	1.759109747
GCST90200245	h4iI4h	Small cell lung cancer (controls excluding all cancers)	Eicosenedioate (C20:1-DC) levels	Weighted median	14	0.235004854	0.161416739	0.145423309	-0.081371955	0.551381663	1.264914908	0.92185074	1.735649444
GCST90200243	dGZuAa	Non-small cell lung cancer (controls excluding all cancers)	Hydroxypalmitoyl sphingomyelin (d18:1/16:0(OH)) levels	MR Egger	20	-0.307621071	0.117145148	0.017135942	-0.53722556	-0.078016582	0.735193852	0.584367297	0.924949089
GCST90200243	dGZuAa	Non-small cell lung cancer (controls excluding all cancers)	Hydroxypalmitoyl sphingomyelin (d18:1/16:0(OH)) levels	Inverse variance weighted	20	-0.149526295	0.059127445	0.011442669	-0.265416087	-0.033636503	0.861115794	0.766886792	0.966922914
GCST90200243	dGZuAa	Non-small cell lung cancer (controls excluding all cancers)	Hydroxypalmitoyl sphingomyelin (d18:1/16:0(OH)) levels	Weighted median	20	-0.249580575	0.070061568	0.000367615	-0.386901248	-0.112259903	0.7791275	0.67915816	0.893811923
GCST90200238	wKLX7j	Non-small cell lung cancer, adenocarcinoma (controls excluding all cancers)	Pregnenetriol disulfate levels	MR Egger	18	0.11721411	0.053133036	0.042346463	0.01307336	0.22135486	1.124360141	1.01315919	1.247766135
GCST90200238	wKLX7j	Non-small cell lung cancer, adenocarcinoma (controls excluding all cancers)	Pregnenetriol disulfate levels	Inverse variance weighted	18	0.123274055	0.043155016	0.004282852	0.038690223	0.207857886	1.131194387	1.039448437	1.231038209
GCST90200238	wKLX7j	Non-small cell lung cancer, adenocarcinoma (controls excluding all cancers)	Pregnenetriol disulfate levels	Weighted median	18	0.13562099	0.056995491	0.017335962	0.023909828	0.247332152	1.145247751	1.024197959	1.280604398
GCST90200236	h4iI4h	Small cell lung cancer (controls excluding all cancers)	Undecenoylcarnitine (C11:1) levels	MR Egger	17	-0.45471769	0.269918993	0.112743853	-0.983758917	0.074323537	0.634627104	0.373902984	1.077155249
GCST90200236	h4iI4h	Small cell lung cancer (controls excluding all cancers)	Undecenoylcarnitine (C11:1) levels	Inverse variance weighted	17	-0.303221096	0.125238205	0.015471282	-0.548687978	-0.057754215	0.738435813	0.577707278	0.943881911
GCST90200236	h4iI4h	Small cell lung cancer (controls excluding all cancers)	Undecenoylcarnitine (C11:1) levels	Weighted median	17	-0.273233605	0.172043141	0.1122481	-0.61043816	0.063970951	0.760915014	0.543112846	1.06606143
GCST90200227	dGZuAa	Non-small cell lung cancer (controls excluding all cancers)	3-ethylcatechol sulfate (2) levels	MR Egger	10	-0.170071404	0.243705822	0.505041426	-0.647734814	0.307592007	0.843604578	0.523229648	1.360145945
GCST90200227	dGZuAa	Non-small cell lung cancer (controls excluding all cancers)	3-ethylcatechol sulfate (2) levels	Inverse variance weighted	10	-0.159123239	0.072095678	0.027306233	-0.300430769	-0.01781571	0.852891243	0.740499168	0.982342052
GCST90200227	dGZuAa	Non-small cell lung cancer (controls excluding all cancers)	3-ethylcatechol sulfate (2) levels	Weighted median	10	-0.066323131	0.098687387	0.501550108	-0.259750409	0.127104147	0.93582842	0.771244057	1.135535275
GCST90200211	h4iI4h	Small cell lung cancer (controls excluding all cancers)	3-hydroxypyridine glucuronide levels	MR Egger	12	0.679362799	0.484048925	0.1907498	-0.269373094	1.628098692	1.972620376	0.763858212	5.094179899
GCST90200211	h4iI4h	Small cell lung cancer (controls excluding all cancers)	3-hydroxypyridine glucuronide levels	Inverse variance weighted	12	0.364342488	0.176968308	0.039513328	0.017484606	0.711200371	1.439567165	1.017638356	2.036434269
GCST90200211	h4iI4h	Small cell lung cancer (controls excluding all cancers)	3-hydroxypyridine glucuronide levels	Weighted median	12	0.378820689	0.252727292	0.133891619	-0.116524804	0.874166182	1.460561118	0.890008021	2.396875902
GCST90200205	wKLX7j	Non-small cell lung cancer, adenocarcinoma (controls excluding all cancers)	3-indoleglyoxylic acid levels	MR Egger	12	-0.214354782	0.153669934	0.193252129	-0.515547852	0.086838288	0.807062003	0.597173342	1.090720283
GCST90200205	wKLX7j	Non-small cell lung cancer, adenocarcinoma (controls excluding all cancers)	3-indoleglyoxylic acid levels	Inverse variance weighted	12	-0.196995877	0.082302492	0.016685794	-0.358308762	-0.035682993	0.821194019	0.698857261	0.96494614
GCST90200205	wKLX7j	Non-small cell lung cancer, adenocarcinoma (controls excluding all cancers)	3-indoleglyoxylic acid levels	Weighted median	12	-0.18125949	0.100047381	0.070026924	-0.377352358	0.014833377	0.834218859	0.685674429	1.014943938
GCST90200186	dGZuAa	Non-small cell lung cancer (controls excluding all cancers)	8-methoxykynurenate levels	MR Egger	12	0.054197569	0.222757961	0.812689299	-0.382408034	0.490803173	1.055693154	0.682216629	1.633627779
GCST90200186	dGZuAa	Non-small cell lung cancer (controls excluding all cancers)	8-methoxykynurenate levels	Inverse variance weighted	12	0.20598293	0.068974448	0.002823148	0.070793012	0.341172848	1.228732229	1.07335903	1.406596347
GCST90200186	dGZuAa	Non-small cell lung cancer (controls excluding all cancers)	8-methoxykynurenate levels	Weighted median	12	0.154259885	0.093527213	0.099074251	-0.029053452	0.337573223	1.16679408	0.971364542	1.40154223
GCST90200176	wKLX7j	Non-small cell lung cancer, adenocarcinoma (controls excluding all cancers)	Glutamine conjugate of C6H10O2 (1) levels	MR Egger	8	0.042744327	0.765642268	0.957291419	-1.457914518	1.543403173	1.043671023	0.232721105	4.68049172
GCST90200176	wKLX7j	Non-small cell lung cancer, adenocarcinoma (controls excluding all cancers)	Glutamine conjugate of C6H10O2 (1) levels	Inverse variance weighted	8	0.440886354	0.222200716	0.047235709	0.00537295	0.876399757	1.554084076	1.00538741	2.402235488
GCST90200176	wKLX7j	Non-small cell lung cancer, adenocarcinoma (controls excluding all cancers)	Glutamine conjugate of C6H10O2 (1) levels	Weighted median	8	0.438710154	0.252074154	0.081788599	-0.055355187	0.932775495	1.550705756	0.946149028	2.541553465
GCST90200176	ofFfzJ	Non-small cell lung cancer, squamous (controls excluding all cancers)	Glutamine conjugate of C6H10O2 (1) levels	MR Egger	8	0.457927298	0.639548678	0.500885289	-0.795588111	1.711442707	1.580794072	0.451315733	5.536943904
GCST90200176	ofFfzJ	Non-small cell lung cancer, squamous (controls excluding all cancers)	Glutamine conjugate of C6H10O2 (1) levels	Inverse variance weighted	8	0.498750228	0.192787392	0.009680212	0.12088694	0.876613516	1.646662032	1.128497317	2.402749042
GCST90200176	ofFfzJ	Non-small cell lung cancer, squamous (controls excluding all cancers)	Glutamine conjugate of C6H10O2 (1) levels	Weighted median	8	0.503184597	0.252111238	0.045946632	0.00904657	0.997322623	1.653980152	1.009087614	2.711013697
GCST90200176	dGZuAa	Non-small cell lung cancer (controls excluding all cancers)	Glutamine conjugate of C6H10O2 (1) levels	MR Egger	8	0.214426271	0.467214785	0.662429086	-0.701314708	1.130167251	1.239150756	0.495932868	3.096174294
GCST90200176	dGZuAa	Non-small cell lung cancer (controls excluding all cancers)	Glutamine conjugate of C6H10O2 (1) levels	Inverse variance weighted	8	0.354469127	0.132874069	0.007637075	0.094035951	0.614902303	1.425423735	1.098599241	1.849475902
GCST90200176	dGZuAa	Non-small cell lung cancer (controls excluding all cancers)	Glutamine conjugate of C6H10O2 (1) levels	Weighted median	8	0.363342115	0.148720845	0.0145611	0.071849258	0.654834971	1.43812778	1.074493361	1.92482484
GCST90200161	wKLX7j	Non-small cell lung cancer, adenocarcinoma (controls excluding all cancers)	2-hydroxyarachidate levels	MR Egger	7	-0.121479931	0.055076298	0.078531642	-0.229429476	-0.013530387	0.885608826	0.794987033	0.986560737
GCST90200161	wKLX7j	Non-small cell lung cancer, adenocarcinoma (controls excluding all cancers)	2-hydroxyarachidate levels	Inverse variance weighted	7	-0.106001636	0.048381375	0.028454719	-0.200829131	-0.011174141	0.899423177	0.818052199	0.988888058
GCST90200161	wKLX7j	Non-small cell lung cancer, adenocarcinoma (controls excluding all cancers)	2-hydroxyarachidate levels	Weighted median	7	-0.10837476	0.058692462	0.064821791	-0.223411985	0.006662465	0.897291265	0.799785282	1.006684709
GCST90200156	h4iI4h	Small cell lung cancer (controls excluding all cancers)	Cortolone glucuronide (1) levels	MR Egger	19	0.485412282	0.321241945	0.149140794	-0.14422193	1.115046494	1.624844765	0.865695603	3.049709968
GCST90200156	h4iI4h	Small cell lung cancer (controls excluding all cancers)	Cortolone glucuronide (1) levels	Inverse variance weighted	19	0.337671131	0.161409301	0.036436923	0.021308901	0.654033361	1.401679459	1.021537557	1.9232825
GCST90200156	h4iI4h	Small cell lung cancer (controls excluding all cancers)	Cortolone glucuronide (1) levels	Weighted median	19	0.191532943	0.221374784	0.386930313	-0.242361633	0.625427519	1.21110473	0.784772327	1.86904484
GCST90200150	h4iI4h	Small cell lung cancer (controls excluding all cancers)	Arachidonoylcarnitine (C20:4) levels	MR Egger	24	0.330234681	0.147796799	0.035938749	0.040552954	0.619916407	1.3912946	1.041386453	1.858772656
GCST90200150	h4iI4h	Small cell lung cancer (controls excluding all cancers)	Arachidonoylcarnitine (C20:4) levels	Inverse variance weighted	24	0.17584385	0.082675672	0.033427425	0.013799533	0.337888168	1.192251875	1.013895186	1.401983708
GCST90200150	h4iI4h	Small cell lung cancer (controls excluding all cancers)	Arachidonoylcarnitine (C20:4) levels	Weighted median	24	0.227360229	0.11187696	0.042129912	0.008081387	0.446639072	1.255281976	1.00811413	1.563050048
GCST90200149	ofFfzJ	Non-small cell lung cancer, squamous (controls excluding all cancers)	Ximenoylcarnitine (C26:1) levels	MR Egger	19	0.351933706	0.146176833	0.027697845	0.065427114	0.638440297	1.421814262	1.06761492	1.893525239
GCST90200149	ofFfzJ	Non-small cell lung cancer, squamous (controls excluding all cancers)	Ximenoylcarnitine (C26:1) levels	Inverse variance weighted	19	0.194590485	0.074942622	0.009417171	0.047702947	0.341478023	1.2148134	1.048859042	1.407025671
GCST90200149	ofFfzJ	Non-small cell lung cancer, squamous (controls excluding all cancers)	Ximenoylcarnitine (C26:1) levels	Weighted median	19	0.221682519	0.106120218	0.036709943	0.013686891	0.429678147	1.248175043	1.013780985	1.536762832
GCST90200148	ofFfzJ	Non-small cell lung cancer, squamous (controls excluding all cancers)	Eicosenoylcarnitine (C20:1) levels	MR Egger	22	0.473752116	0.27653782	0.102144157	-0.068262011	1.015766243	1.606008834	0.934015719	2.761478552
GCST90200148	ofFfzJ	Non-small cell lung cancer, squamous (controls excluding all cancers)	Eicosenoylcarnitine (C20:1) levels	Inverse variance weighted	22	0.280442082	0.10156331	0.00575799	0.081377994	0.479506171	1.323714874	1.08478086	1.615276534
GCST90200148	ofFfzJ	Non-small cell lung cancer, squamous (controls excluding all cancers)	Eicosenoylcarnitine (C20:1) levels	Weighted median	22	0.353950586	0.139126865	0.010956438	0.081261931	0.626639241	1.424684786	1.084654964	1.871310975
GCST90200148	dGZuAa	Non-small cell lung cancer (controls excluding all cancers)	Eicosenoylcarnitine (C20:1) levels	MR Egger	22	0.125000717	0.148578164	0.410119567	-0.166212485	0.416213919	1.133149266	0.846866269	1.516210181
GCST90200148	dGZuAa	Non-small cell lung cancer (controls excluding all cancers)	Eicosenoylcarnitine (C20:1) levels	Inverse variance weighted	22	0.193358262	0.054763199	0.000414295	0.086022392	0.300694132	1.213317402	1.089830732	1.350796113
GCST90200148	dGZuAa	Non-small cell lung cancer (controls excluding all cancers)	Eicosenoylcarnitine (C20:1) levels	Weighted median	22	0.133377702	0.075363191	0.076760626	-0.014334152	0.281089556	1.14268151	0.985768093	1.324572222
GCST90200144	h4iI4h	Small cell lung cancer (controls excluding all cancers)	Dihomo-linoleoylcarnitine (C20:2) levels	MR Egger	18	0.354510449	0.278218994	0.220784952	-0.190798779	0.899819677	1.425482637	0.82629884	2.459159629
GCST90200144	h4iI4h	Small cell lung cancer (controls excluding all cancers)	Dihomo-linoleoylcarnitine (C20:2) levels	Inverse variance weighted	18	0.373772179	0.128870761	0.00372729	0.121185487	0.62635887	1.453206041	1.128834277	1.870786386
GCST90200144	h4iI4h	Small cell lung cancer (controls excluding all cancers)	Dihomo-linoleoylcarnitine (C20:2) levels	Weighted median	18	0.413965043	0.152985023	0.006811571	0.114114399	0.713815687	1.512804243	1.120880345	2.041767158
GCST90200139	h4iI4h	Small cell lung cancer (controls excluding all cancers)	Dihomo-linolenoylcarnitine (C20:3n3 or 6) levels	MR Egger	23	0.299561898	0.169930269	0.09247407	-0.033501429	0.632625225	1.349267561	0.967053529	1.882546204
GCST90200139	h4iI4h	Small cell lung cancer (controls excluding all cancers)	Dihomo-linolenoylcarnitine (C20:3n3 or 6) levels	Inverse variance weighted	23	0.223249709	0.088839706	0.011972642	0.049123885	0.397375533	1.250132704	1.050350465	1.487914587
GCST90200139	h4iI4h	Small cell lung cancer (controls excluding all cancers)	Dihomo-linolenoylcarnitine (C20:3n3 or 6) levels	Weighted median	23	0.274172318	0.115385762	0.017494991	0.048016224	0.500328411	1.315441456	1.049187678	1.649262817
GCST90200138	dGZuAa	Non-small cell lung cancer (controls excluding all cancers)	Docosatrienoate (22:3n6) levels	MR Egger	11	0.031264969	0.16260071	0.851790969	-0.287432423	0.349962361	1.031758852	0.750187261	1.419014138
GCST90200138	dGZuAa	Non-small cell lung cancer (controls excluding all cancers)	Docosatrienoate (22:3n6) levels	Inverse variance weighted	11	0.15415222	0.062211742	0.01321716	0.032217207	0.276087234	1.166668464	1.032741799	1.31796283
GCST90200138	dGZuAa	Non-small cell lung cancer (controls excluding all cancers)	Docosatrienoate (22:3n6) levels	Weighted median	11	0.087326759	0.085982048	0.309801116	-0.081198055	0.255851572	1.091253198	0.922011065	1.29156101
GCST90200134	wKLX7j	Non-small cell lung cancer, adenocarcinoma (controls excluding all cancers)	Sphingomyelin (d18:1/25:0, d19:0/24:1, d20:1/23:0, d19:1/24:0) levels	MR Egger	21	-0.187793105	0.091317745	0.05373448	-0.366775884	-0.008810326	0.828786161	0.692964932	0.991228372
GCST90200134	wKLX7j	Non-small cell lung cancer, adenocarcinoma (controls excluding all cancers)	Sphingomyelin (d18:1/25:0, d19:0/24:1, d20:1/23:0, d19:1/24:0) levels	Inverse variance weighted	21	-0.138465569	0.058236812	0.017424318	-0.25260972	-0.024321417	0.87069323	0.776770981	0.975971965
GCST90200134	wKLX7j	Non-small cell lung cancer, adenocarcinoma (controls excluding all cancers)	Sphingomyelin (d18:1/25:0, d19:0/24:1, d20:1/23:0, d19:1/24:0) levels	Weighted median	21	-0.170666629	0.076580907	0.025841905	-0.320765206	-0.020568052	0.843102593	0.725593596	0.979642028
GCST90200133	dGZuAa	Non-small cell lung cancer (controls excluding all cancers)	Heneicosapentaenoate (21:5n3) levels	MR Egger	9	0.112756748	0.207879289	0.60436365	-0.294686658	0.520200154	1.119359613	0.744764917	1.682364347
GCST90200133	dGZuAa	Non-small cell lung cancer (controls excluding all cancers)	Heneicosapentaenoate (21:5n3) levels	Inverse variance weighted	9	0.176739237	0.083828299	0.035000888	0.012435771	0.341042704	1.193319879	1.012513417	1.406413299
GCST90200133	dGZuAa	Non-small cell lung cancer (controls excluding all cancers)	Heneicosapentaenoate (21:5n3) levels	Weighted median	9	0.213936023	0.100248119	0.032837443	0.017449711	0.410422335	1.238543414	1.017602846	1.507454302
GCST90200125	h4iI4h	Small cell lung cancer (controls excluding all cancers)	Sphingomyelin (d17:2/16:0, d18:2/15:0) levels	MR Egger	16	-1.111358217	0.452322672	0.027668407	-1.997910654	-0.224805781	0.329111652	0.135618341	0.798671321
GCST90200125	h4iI4h	Small cell lung cancer (controls excluding all cancers)	Sphingomyelin (d17:2/16:0, d18:2/15:0) levels	Inverse variance weighted	16	-0.402812765	0.198832581	0.042776148	-0.792524624	-0.013100906	0.668437243	0.452700453	0.986984538
GCST90200125	h4iI4h	Small cell lung cancer (controls excluding all cancers)	Sphingomyelin (d17:2/16:0, d18:2/15:0) levels	Weighted median	16	-0.519472185	0.274393158	0.058335609	-1.057282775	0.018338404	0.594834428	0.347398489	1.018507585
GCST90200113	wKLX7j	Non-small cell lung cancer, adenocarcinoma (controls excluding all cancers)	Stearoylcholine levels	MR Egger	10	-0.39239323	0.371047906	0.321155926	-1.119647126	0.334860667	0.675438459	0.326394951	1.39774562
GCST90200113	wKLX7j	Non-small cell lung cancer, adenocarcinoma (controls excluding all cancers)	Stearoylcholine levels	Inverse variance weighted	10	-0.317578029	0.147112693	0.030870357	-0.605918907	-0.029237151	0.727909881	0.545572866	0.97118612
GCST90200113	wKLX7j	Non-small cell lung cancer, adenocarcinoma (controls excluding all cancers)	Stearoylcholine levels	Weighted median	10	-0.125292396	0.202319401	0.535731796	-0.521838421	0.27125363	0.882238902	0.593428573	1.311607691
GCST90200109	dGZuAa	Non-small cell lung cancer (controls excluding all cancers)	Linoleoyl-arachidonoyl-glycerol (18:2/20:4) [2] levels	MR Egger	23	0.20075324	0.084015367	0.026330982	0.03608312	0.36542336	1.222323114	1.036742017	1.441123994
GCST90200109	dGZuAa	Non-small cell lung cancer (controls excluding all cancers)	Linoleoyl-arachidonoyl-glycerol (18:2/20:4) [2] levels	Inverse variance weighted	23	0.107282947	0.042434414	0.0114647	0.024111497	0.190454398	1.113249201	1.024404529	1.209799203
GCST90200109	dGZuAa	Non-small cell lung cancer (controls excluding all cancers)	Linoleoyl-arachidonoyl-glycerol (18:2/20:4) [2] levels	Weighted median	23	0.22305307	0.055270898	5.45E-05	0.114722109	0.331384031	1.249886904	1.121561723	1.392894604
GCST90200108	h4iI4h	Small cell lung cancer (controls excluding all cancers)	N-palmitoyl-sphingadienine (d18:2/16:0) levels	MR Egger	11	-0.517268361	0.825194335	0.546331308	-2.134649256	1.100112535	0.596146784	0.118286071	3.004504116
GCST90200108	h4iI4h	Small cell lung cancer (controls excluding all cancers)	N-palmitoyl-sphingadienine (d18:2/16:0) levels	Inverse variance weighted	11	-0.435230386	0.219554363	0.047441715	-0.865556939	-0.004903834	0.647115563	0.420817118	0.99510817
GCST90200108	h4iI4h	Small cell lung cancer (controls excluding all cancers)	N-palmitoyl-sphingadienine (d18:2/16:0) levels	Weighted median	11	-0.41222245	0.312384892	0.186969302	-1.024496839	0.200051939	0.662176958	0.358977043	1.221466198
GCST90200102	dGZuAa	Non-small cell lung cancer (controls excluding all cancers)	1-palmitoleoyl-2-linolenoyl-GPC (16:1/18:3) levels	MR Egger	14	-0.248509683	0.119506652	0.059679639	-0.482742721	-0.014276645	0.779962309	0.617088567	0.985824783
GCST90200102	dGZuAa	Non-small cell lung cancer (controls excluding all cancers)	1-palmitoleoyl-2-linolenoyl-GPC (16:1/18:3) levels	Inverse variance weighted	14	-0.185237734	0.054347439	0.000653454	-0.291758714	-0.078716754	0.830906726	0.746948743	0.924301692
GCST90200102	dGZuAa	Non-small cell lung cancer (controls excluding all cancers)	1-palmitoleoyl-2-linolenoyl-GPC (16:1/18:3) levels	Weighted median	14	-0.267596609	0.069018089	0.000105668	-0.402872063	-0.132321155	0.7652164	0.668397606	0.876059599
GCST90200097	wKLX7j	Non-small cell lung cancer, adenocarcinoma (controls excluding all cancers)	Furaneol sulfate levels	MR Egger	10	-0.002633063	0.245105311	0.991691892	-0.483039471	0.477773346	0.997370401	0.616905473	1.612479967
GCST90200097	wKLX7j	Non-small cell lung cancer, adenocarcinoma (controls excluding all cancers)	Furaneol sulfate levels	Inverse variance weighted	10	-0.238893566	0.101475461	0.018562603	-0.437785469	-0.040001663	0.787498694	0.64546424	0.960787841
GCST90200097	wKLX7j	Non-small cell lung cancer, adenocarcinoma (controls excluding all cancers)	Furaneol sulfate levels	Weighted median	10	-0.333221225	0.136556464	0.014680281	-0.600871894	-0.065570556	0.716611644	0.548333339	0.936532966
GCST90200097	ofFfzJ	Non-small cell lung cancer, squamous (controls excluding all cancers)	Furaneol sulfate levels	MR Egger	10	-0.096398853	0.252696345	0.71277884	-0.591683689	0.398885983	0.908101745	0.553394755	1.490163705
GCST90200097	ofFfzJ	Non-small cell lung cancer, squamous (controls excluding all cancers)	Furaneol sulfate levels	Inverse variance weighted	10	-0.227637314	0.104828694	0.029892097	-0.433101553	-0.022173074	0.796413055	0.648494632	0.978070941
GCST90200097	ofFfzJ	Non-small cell lung cancer, squamous (controls excluding all cancers)	Furaneol sulfate levels	Weighted median	10	-0.216997257	0.138289845	0.116613418	-0.488045353	0.054050839	0.804932177	0.613825033	1.055538263
GCST90200097	dGZuAa	Non-small cell lung cancer (controls excluding all cancers)	Furaneol sulfate levels	MR Egger	10	-0.078397579	0.1940733	0.6968264	-0.458781247	0.301986088	0.924596753	0.632053493	1.35254241
GCST90200097	dGZuAa	Non-small cell lung cancer (controls excluding all cancers)	Furaneol sulfate levels	Inverse variance weighted	10	-0.161261876	0.076760302	0.035654141	-0.311712068	-0.010811684	0.851069167	0.732192319	0.989246553
GCST90200097	dGZuAa	Non-small cell lung cancer (controls excluding all cancers)	Furaneol sulfate levels	Weighted median	10	-0.229440853	0.078169195	0.003333515	-0.382652475	-0.076229232	0.794977988	0.682049888	0.926603775
GCST90200084	wKLX7j	Non-small cell lung cancer, adenocarcinoma (controls excluding all cancers)	Oleoylcholine levels	MR Egger	8	-0.79578486	0.384595019	0.083986147	-1.549591097	-0.041978623	0.451226946	0.21233478	0.958890278
GCST90200084	wKLX7j	Non-small cell lung cancer, adenocarcinoma (controls excluding all cancers)	Oleoylcholine levels	Inverse variance weighted	8	-0.365902468	0.160236744	0.022400249	-0.679966486	-0.05183845	0.693570443	0.506633972	0.949482244
GCST90200084	wKLX7j	Non-small cell lung cancer, adenocarcinoma (controls excluding all cancers)	Oleoylcholine levels	Weighted median	8	-0.235658069	0.208106152	0.257469005	-0.643546127	0.172229988	0.79005077	0.52542589	1.187951017
GCST90200082	dGZuAa	Non-small cell lung cancer (controls excluding all cancers)	1-oleoyl-2-linoleoyl-GPE (18:1/18:2) levels	MR Egger	17	-0.145536912	0.068666476	0.051143606	-0.280123206	-0.010950618	0.864557977	0.75569063	0.989109122
GCST90200082	dGZuAa	Non-small cell lung cancer (controls excluding all cancers)	1-oleoyl-2-linoleoyl-GPE (18:1/18:2) levels	Inverse variance weighted	17	-0.117783536	0.036738551	0.001345973	-0.189791096	-0.045775975	0.888888445	0.827131907	0.95525594
GCST90200082	dGZuAa	Non-small cell lung cancer (controls excluding all cancers)	1-oleoyl-2-linoleoyl-GPE (18:1/18:2) levels	Weighted median	17	-0.179937883	0.051216678	0.000442632	-0.280322571	-0.079553194	0.835322098	0.755539987	0.923528892
GCST90200078	dGZuAa	Non-small cell lung cancer (controls excluding all cancers)	1-myristoyl-2-arachidonoyl-GPC (14:0/20:4) levels	MR Egger	18	0.250016743	0.075611345	0.004456865	0.101818507	0.398214979	1.284046916	1.107182508	1.489164135
GCST90200078	dGZuAa	Non-small cell lung cancer (controls excluding all cancers)	1-myristoyl-2-arachidonoyl-GPC (14:0/20:4) levels	Inverse variance weighted	18	0.135872684	0.048286321	0.004894506	0.041231495	0.230513874	1.14553604	1.042093317	1.259246937
GCST90200078	dGZuAa	Non-small cell lung cancer (controls excluding all cancers)	1-myristoyl-2-arachidonoyl-GPC (14:0/20:4) levels	Weighted median	18	0.203525041	0.055259009	0.000230405	0.095217383	0.311832698	1.22571585	1.099897929	1.365926151
GCST90200073	wKLX7j	Non-small cell lung cancer, adenocarcinoma (controls excluding all cancers)	1-linoleoyl-2-arachidonoyl-GPC (18:2/20:4n6) levels	MR Egger	20	0.244008935	0.133436452	0.084071525	-0.017526512	0.505544382	1.276355735	0.982626184	1.657887799
GCST90200073	wKLX7j	Non-small cell lung cancer, adenocarcinoma (controls excluding all cancers)	1-linoleoyl-2-arachidonoyl-GPC (18:2/20:4n6) levels	Inverse variance weighted	20	0.180470448	0.07461461	0.015576028	0.034225813	0.326715083	1.197780724	1.034818255	1.386406411
GCST90200073	wKLX7j	Non-small cell lung cancer, adenocarcinoma (controls excluding all cancers)	1-linoleoyl-2-arachidonoyl-GPC (18:2/20:4n6) levels	Weighted median	20	0.228391246	0.09605569	0.017421174	0.040122094	0.416660398	1.25657686	1.040937858	1.516887288
GCST90200073	dGZuAa	Non-small cell lung cancer (controls excluding all cancers)	1-linoleoyl-2-arachidonoyl-GPC (18:2/20:4n6) levels	MR Egger	20	0.255816268	0.079453729	0.004752197	0.10008696	0.411545576	1.291515413	1.105267028	1.509148487
GCST90200073	dGZuAa	Non-small cell lung cancer (controls excluding all cancers)	1-linoleoyl-2-arachidonoyl-GPC (18:2/20:4n6) levels	Inverse variance weighted	20	0.132157576	0.048205291	0.006114866	0.037675206	0.226639947	1.141288145	1.038393914	1.254378144
GCST90200073	dGZuAa	Non-small cell lung cancer (controls excluding all cancers)	1-linoleoyl-2-arachidonoyl-GPC (18:2/20:4n6) levels	Weighted median	20	0.19059555	0.063899394	0.002856766	0.065352737	0.315838362	1.209969981	1.067535518	1.371408567
GCST90200068	dGZuAa	Non-small cell lung cancer (controls excluding all cancers)	1,2-dilinoleoyl-GPE (18:2/18:2) levels	MR Egger	10	-0.31803743	0.176483319	0.109204905	-0.663944736	0.027869876	0.727575555	0.514816508	1.028261874
GCST90200068	dGZuAa	Non-small cell lung cancer (controls excluding all cancers)	1,2-dilinoleoyl-GPE (18:2/18:2) levels	Inverse variance weighted	10	-0.157273008	0.072214417	0.029416339	-0.298813265	-0.015732751	0.85447075	0.741697897	0.984390362
GCST90200068	dGZuAa	Non-small cell lung cancer (controls excluding all cancers)	1,2-dilinoleoyl-GPE (18:2/18:2) levels	Weighted median	10	-0.237922337	0.080393272	0.00308158	-0.395493151	-0.080351523	0.788263908	0.673347896	0.922791907
GCST90200058	dGZuAa	Non-small cell lung cancer (controls excluding all cancers)	1-(1-enyl-stearoyl)-2-arachidonoyl-GPE (p-18:0/20:4) levels	MR Egger	13	0.145148545	0.149056889	0.351093667	-0.147002958	0.437300048	1.156211307	0.863291424	1.548520638
GCST90200058	dGZuAa	Non-small cell lung cancer (controls excluding all cancers)	1-(1-enyl-stearoyl)-2-arachidonoyl-GPE (p-18:0/20:4) levels	Inverse variance weighted	13	0.206179061	0.075496599	0.006314793	0.058205727	0.354152396	1.228973246	1.05993303	1.42497233
GCST90200058	dGZuAa	Non-small cell lung cancer (controls excluding all cancers)	1-(1-enyl-stearoyl)-2-arachidonoyl-GPE (p-18:0/20:4) levels	Weighted median	13	0.267437827	0.066048294	5.14E-05	0.137983171	0.396892482	1.306612391	1.147956231	1.487196022
GCST90200052	dGZuAa	Non-small cell lung cancer (controls excluding all cancers)	1-(1-enyl-palmitoyl)-2-arachidonoyl-gpc (p-16:0/20:4) levels	MR Egger	23	0.144275082	0.063935671	0.034818914	0.018961167	0.269588998	1.15520184	1.019142071	1.309426163
GCST90200052	dGZuAa	Non-small cell lung cancer (controls excluding all cancers)	1-(1-enyl-palmitoyl)-2-arachidonoyl-gpc (p-16:0/20:4) levels	Inverse variance weighted	23	0.099242663	0.039214362	0.011381135	0.022382514	0.176102813	1.104334248	1.022634882	1.192560663
GCST90200052	dGZuAa	Non-small cell lung cancer (controls excluding all cancers)	1-(1-enyl-palmitoyl)-2-arachidonoyl-gpc (p-16:0/20:4) levels	Weighted median	23	0.153828214	0.043610743	0.000419819	0.068351157	0.23930527	1.166290517	1.070741241	1.270366283
GCST90200051	dGZuAa	Non-small cell lung cancer (controls excluding all cancers)	1-palmitoyl-2-dihomo-linolenoyl-GPC (16:0/20:3n3 or 6) levels	MR Egger	15	-0.242757133	0.115231513	0.055138674	-0.468610898	-0.016903368	0.78446201	0.625871063	0.983238692
GCST90200051	dGZuAa	Non-small cell lung cancer (controls excluding all cancers)	1-palmitoyl-2-dihomo-linolenoyl-GPC (16:0/20:3n3 or 6) levels	Inverse variance weighted	15	-0.12824125	0.059651992	0.031569184	-0.245159154	-0.011323346	0.87964114	0.782579978	0.988740522
GCST90200051	dGZuAa	Non-small cell lung cancer (controls excluding all cancers)	1-palmitoyl-2-dihomo-linolenoyl-GPC (16:0/20:3n3 or 6) levels	Weighted median	15	-0.210687968	0.062093481	0.000691122	-0.332391191	-0.088984745	0.810026782	0.717206703	0.91485953
GCST90200042	ofFfzJ	Non-small cell lung cancer, squamous (controls excluding all cancers)	Oleate/vaccenate (18:1) levels	MR Egger	14	0.105216582	0.049364479	0.054416743	0.008462203	0.201970961	1.110951196	1.008498109	1.223812469
GCST90200042	ofFfzJ	Non-small cell lung cancer, squamous (controls excluding all cancers)	Oleate/vaccenate (18:1) levels	Inverse variance weighted	14	0.092312334	0.042045543	0.028125458	0.009903071	0.174721597	1.096707307	1.009952268	1.190914617
GCST90200042	ofFfzJ	Non-small cell lung cancer, squamous (controls excluding all cancers)	Oleate/vaccenate (18:1) levels	Weighted median	14	0.08009666	0.056280059	0.154683947	-0.030212254	0.190405575	1.083391784	0.970239574	1.209740139
GCST90200041	dGZuAa	Non-small cell lung cancer (controls excluding all cancers)	1-palmitoyl-2-stearoyl-gpc (16:0/18:0) levels	MR Egger	18	0.334544053	0.137509384	0.027084087	0.065025659	0.604062446	1.397303144	1.067186407	1.829536116
GCST90200041	dGZuAa	Non-small cell lung cancer (controls excluding all cancers)	1-palmitoyl-2-stearoyl-gpc (16:0/18:0) levels	Inverse variance weighted	18	0.163526564	0.06401221	0.010630525	0.038062633	0.288990496	1.177656638	1.038796293	1.33507904
GCST90200041	dGZuAa	Non-small cell lung cancer (controls excluding all cancers)	1-palmitoyl-2-stearoyl-gpc (16:0/18:0) levels	Weighted median	18	0.184761234	0.086388865	0.03245869	0.015439058	0.354083409	1.202931186	1.015558856	1.424874029
GCST90200039	dGZuAa	Non-small cell lung cancer (controls excluding all cancers)	1-stearoyl-2-linoleoyl-GPE (18:0/18:2) levels	MR Egger	16	-0.102216505	0.104692952	0.345463186	-0.307414691	0.102981682	0.902834063	0.735345597	1.108471103
GCST90200039	dGZuAa	Non-small cell lung cancer (controls excluding all cancers)	1-stearoyl-2-linoleoyl-GPE (18:0/18:2) levels	Inverse variance weighted	16	-0.110050456	0.045087817	0.014654667	-0.198422577	-0.021678335	0.895788936	0.820023257	0.978554951
GCST90200039	dGZuAa	Non-small cell lung cancer (controls excluding all cancers)	1-stearoyl-2-linoleoyl-GPE (18:0/18:2) levels	Weighted median	16	-0.010294711	0.060837964	0.865627343	-0.12953712	0.108947698	0.989758099	0.878501978	1.115104027
GCST90200038	dGZuAa	Non-small cell lung cancer (controls excluding all cancers)	1-palmitoyl-2-palmitoleoyl-gpc (16:0/16:1) levels	MR Egger	14	0.503339853	0.164952995	0.010058254	0.180031983	0.826647723	1.654236963	1.197255654	2.285643772
GCST90200038	dGZuAa	Non-small cell lung cancer (controls excluding all cancers)	1-palmitoyl-2-palmitoleoyl-gpc (16:0/16:1) levels	Inverse variance weighted	14	0.156595177	0.07320925	0.032435013	0.013105048	0.300085307	1.169522069	1.013191296	1.349973965
GCST90200038	dGZuAa	Non-small cell lung cancer (controls excluding all cancers)	1-palmitoyl-2-palmitoleoyl-gpc (16:0/16:1) levels	Weighted median	14	0.122850653	0.098839083	0.21389142	-0.070873948	0.316575255	1.13071554	0.931579312	1.37241952
GCST90200037	dGZuAa	Non-small cell lung cancer (controls excluding all cancers)	1-stearoyl-2-linoleoyl-gpc (18:0/18:2) levels	MR Egger	16	-0.341771709	0.134628725	0.023632864	-0.605644009	-0.077899408	0.710510389	0.545722863	0.925057475
GCST90200037	dGZuAa	Non-small cell lung cancer (controls excluding all cancers)	1-stearoyl-2-linoleoyl-gpc (18:0/18:2) levels	Inverse variance weighted	16	-0.163913071	0.059296031	0.005704196	-0.280133291	-0.047692851	0.848815805	0.755683009	0.953426586
GCST90200037	dGZuAa	Non-small cell lung cancer (controls excluding all cancers)	1-stearoyl-2-linoleoyl-gpc (18:0/18:2) levels	Weighted median	16	-0.221618856	0.08192145	0.006825086	-0.382184898	-0.061052813	0.801220687	0.682368873	0.940773553
GCST90200030	dGZuAa	Non-small cell lung cancer (controls excluding all cancers)	1,2-dilinoleoyl-GPC (18:2/18:2) levels	MR Egger	10	-0.220085847	0.160085448	0.20646549	-0.533853326	0.093681631	0.802449907	0.586341247	1.098210054
GCST90200030	dGZuAa	Non-small cell lung cancer (controls excluding all cancers)	1,2-dilinoleoyl-GPC (18:2/18:2) levels	Inverse variance weighted	10	-0.169566759	0.084869626	0.045720176	-0.335911225	-0.003222293	0.844030406	0.714686549	0.996782893
GCST90200030	dGZuAa	Non-small cell lung cancer (controls excluding all cancers)	1,2-dilinoleoyl-GPC (18:2/18:2) levels	Weighted median	10	-0.215779741	0.068312962	0.001584778	-0.349673145	-0.081886336	0.805912792	0.704918458	0.92137668
GCST90200021	wKLX7j	Non-small cell lung cancer, adenocarcinoma (controls excluding all cancers)	N-acetylglucosamine/n-acetylgalactosamine levels	MR Egger	12	0.346761594	0.177874213	0.079817575	-0.001871865	0.695395052	1.414479464	0.998129886	2.004500799
GCST90200021	wKLX7j	Non-small cell lung cancer, adenocarcinoma (controls excluding all cancers)	N-acetylglucosamine/n-acetylgalactosamine levels	Inverse variance weighted	12	0.209011898	0.094260582	0.026596868	0.024261157	0.39376264	1.232459663	1.024557853	1.482548609
GCST90200021	wKLX7j	Non-small cell lung cancer, adenocarcinoma (controls excluding all cancers)	N-acetylglucosamine/n-acetylgalactosamine levels	Weighted median	12	0.223643384	0.122308384	0.067471476	-0.016081049	0.463367817	1.250624947	0.984047561	1.589417849
GCST90200016	ofFfzJ	Non-small cell lung cancer, squamous (controls excluding all cancers)	Dopamine 4-sulfate levels	MR Egger	16	-0.011456121	0.209869413	0.957238908	-0.422800171	0.399887929	0.98860925	0.65520955	1.491657517
GCST90200016	ofFfzJ	Non-small cell lung cancer, squamous (controls excluding all cancers)	Dopamine 4-sulfate levels	Inverse variance weighted	16	-0.292574612	0.119748854	0.014556248	-0.527282366	-0.057866859	0.746339557	0.590206758	0.943775595
GCST90200016	ofFfzJ	Non-small cell lung cancer, squamous (controls excluding all cancers)	Dopamine 4-sulfate levels	Weighted median	16	-0.38188489	0.157672101	0.015434526	-0.690922208	-0.072847572	0.68257362	0.501113725	0.929742538
GCST90200009	ofFfzJ	Non-small cell lung cancer, squamous (controls excluding all cancers)	3-methoxycatechol sulfate (1) levels	MR Egger	15	0.197058185	0.324593034	0.554245071	-0.439144161	0.833260532	1.217814897	0.644587848	2.300808382
GCST90200009	ofFfzJ	Non-small cell lung cancer, squamous (controls excluding all cancers)	3-methoxycatechol sulfate (1) levels	Inverse variance weighted	15	0.260172627	0.129872669	0.045146164	0.005622196	0.514723059	1.297153991	1.00563803	1.673175066
GCST90200009	ofFfzJ	Non-small cell lung cancer, squamous (controls excluding all cancers)	3-methoxycatechol sulfate (1) levels	Weighted median	15	0.362417954	0.190828209	0.057540237	-0.011605335	0.736441243	1.436799333	0.988461747	2.088489847
GCST90200008	h4iI4h	Small cell lung cancer (controls excluding all cancers)	C-glycosyltryptophan levels	MR Egger	25	0.260249471	0.425361885	0.546650804	-0.573459825	1.093958767	1.297253673	0.563572201	2.986071866
GCST90200008	h4iI4h	Small cell lung cancer (controls excluding all cancers)	C-glycosyltryptophan levels	Inverse variance weighted	25	0.307464761	0.155984483	0.048709692	0.001735174	0.613194349	1.359972884	1.00173668	1.846319779
GCST90200008	h4iI4h	Small cell lung cancer (controls excluding all cancers)	C-glycosyltryptophan levels	Weighted median	25	0.185718348	0.21161613	0.380150484	-0.229049267	0.600485963	1.204083081	0.795289351	1.823004499
GCST90200004	dGZuAa	Non-small cell lung cancer (controls excluding all cancers)	N-carbamoylalanine levels	MR Egger	10	0.63163805	0.27780362	0.052587072	0.087142955	1.176133144	1.880688719	1.09105264	3.241814306
GCST90200004	dGZuAa	Non-small cell lung cancer (controls excluding all cancers)	N-carbamoylalanine levels	Inverse variance weighted	10	0.222913447	0.105547178	0.034688231	0.016040979	0.429785916	1.249712403	1.016170326	1.536928456
GCST90200004	dGZuAa	Non-small cell lung cancer (controls excluding all cancers)	N-carbamoylalanine levels	Weighted median	10	0.252784532	0.129154493	0.050320903	-0.000358275	0.505927338	1.287605809	0.999641789	1.658522819
GCST90200003	dGZuAa	Non-small cell lung cancer (controls excluding all cancers)	P-cresol glucuronide levels	MR Egger	14	0.066726337	0.162407327	0.688418497	-0.251592023	0.385044698	1.069002892	0.7775619	1.469680012
GCST90200003	dGZuAa	Non-small cell lung cancer (controls excluding all cancers)	P-cresol glucuronide levels	Inverse variance weighted	14	0.164373388	0.070467038	0.019667677	0.026257993	0.302488783	1.178654328	1.026605771	1.353222497
GCST90200003	dGZuAa	Non-small cell lung cancer (controls excluding all cancers)	P-cresol glucuronide levels	Weighted median	14	0.181382538	0.090624293	0.045340891	0.003758924	0.359006152	1.198873706	1.003765997	1.431905611
GCST90200002	wKLX7j	Non-small cell lung cancer, adenocarcinoma (controls excluding all cancers)	6-hydroxyindole sulfate levels	MR Egger	8	-0.330833013	0.359958981	0.393499351	-1.036352615	0.374686589	0.71832511	0.354746221	1.454535476
GCST90200002	wKLX7j	Non-small cell lung cancer, adenocarcinoma (controls excluding all cancers)	6-hydroxyindole sulfate levels	Inverse variance weighted	8	-0.451129613	0.16290717	0.005618663	-0.770427666	-0.131831561	0.636908285	0.462815096	0.876488618
GCST90200002	wKLX7j	Non-small cell lung cancer, adenocarcinoma (controls excluding all cancers)	6-hydroxyindole sulfate levels	Weighted median	8	-0.530938611	0.21808312	0.014909497	-0.958381526	-0.103495697	0.588052758	0.38351309	0.901679903
GCST90199996	dGZuAa	Non-small cell lung cancer (controls excluding all cancers)	Sphingomyelin (d18:1/20:1, d18:2/20:0) levels	MR Egger	18	0.112683123	0.147585311	0.456269845	-0.176584087	0.401950333	1.119277203	0.8381283	1.494737092
GCST90199996	dGZuAa	Non-small cell lung cancer (controls excluding all cancers)	Sphingomyelin (d18:1/20:1, d18:2/20:0) levels	Inverse variance weighted	18	0.135651421	0.066462829	0.041249651	0.005384275	0.265918566	1.145282602	1.005398797	1.304628814
GCST90199996	dGZuAa	Non-small cell lung cancer (controls excluding all cancers)	Sphingomyelin (d18:1/20:1, d18:2/20:0) levels	Weighted median	18	0.100530356	0.077749645	0.196010771	-0.051858949	0.252919662	1.105757208	0.94946278	1.287779815
GCST90199982	wKLX7j	Non-small cell lung cancer, adenocarcinoma (controls excluding all cancers)	4-vinylguaiacol sulfate levels	MR Egger	6	0.765495012	0.519380624	0.214525479	-0.25249101	1.783481035	2.150058417	0.776863197	5.950534425
GCST90199982	wKLX7j	Non-small cell lung cancer, adenocarcinoma (controls excluding all cancers)	4-vinylguaiacol sulfate levels	Inverse variance weighted	6	0.382862719	0.18926338	0.043082463	0.011906493	0.753818944	1.466476696	1.011977658	2.125100179
GCST90199982	wKLX7j	Non-small cell lung cancer, adenocarcinoma (controls excluding all cancers)	4-vinylguaiacol sulfate levels	Weighted median	6	0.447615712	0.239028824	0.061117666	-0.020880784	0.916112208	1.564577331	0.97933571	2.499553729
GCST90199982	ofFfzJ	Non-small cell lung cancer, squamous (controls excluding all cancers)	4-vinylguaiacol sulfate levels	MR Egger	6	0.283105163	0.538197538	0.62668614	-0.771762013	1.337972338	1.327244731	0.462197952	3.811307622
GCST90199982	ofFfzJ	Non-small cell lung cancer, squamous (controls excluding all cancers)	4-vinylguaiacol sulfate levels	Inverse variance weighted	6	0.383502178	0.195316946	0.049589677	0.000680963	0.766323392	1.467414748	1.000681195	2.15184022
GCST90199982	ofFfzJ	Non-small cell lung cancer, squamous (controls excluding all cancers)	4-vinylguaiacol sulfate levels	Weighted median	6	0.299672251	0.257893364	0.24523521	-0.205798743	0.805143245	1.349416465	0.813996883	2.237016917
GCST90199977	h4iI4h	Small cell lung cancer (controls excluding all cancers)	4-hydroxychlorothalonil levels	MR Egger	13	-0.048768268	0.222037323	0.830174248	-0.483961421	0.386424885	0.952401806	0.616336979	1.471709845
GCST90199977	h4iI4h	Small cell lung cancer (controls excluding all cancers)	4-hydroxychlorothalonil levels	Inverse variance weighted	13	-0.298361047	0.139248745	0.032141373	-0.571288587	-0.025433506	0.742033383	0.564797179	0.974887201
GCST90199977	h4iI4h	Small cell lung cancer (controls excluding all cancers)	4-hydroxychlorothalonil levels	Weighted median	13	-0.200215896	0.174982083	0.252537395	-0.543180779	0.142748988	0.818554012	0.580897604	1.153440238
GCST90199973	h4iI4h	Small cell lung cancer (controls excluding all cancers)	Methyl glucopyranoside (alpha + beta) levels	MR Egger	17	-0.043507499	0.155516267	0.783481269	-0.348319382	0.261304385	0.957425375	0.705873397	1.298622886
GCST90199973	h4iI4h	Small cell lung cancer (controls excluding all cancers)	Methyl glucopyranoside (alpha + beta) levels	Inverse variance weighted	17	-0.208226114	0.099637083	0.036631676	-0.403514797	-0.012937431	0.812023406	0.667968143	0.987145897
GCST90199973	h4iI4h	Small cell lung cancer (controls excluding all cancers)	Methyl glucopyranoside (alpha + beta) levels	Weighted median	17	-0.129216846	0.121716312	0.288406831	-0.367780817	0.109347125	0.878783384	0.692268898	1.115549519
GCST90199972	dGZuAa	Non-small cell lung cancer (controls excluding all cancers)	Sphingomyelin (d18:1/24:1, d18:2/24:0) levels	MR Egger	8	0.502404982	0.306156901	0.151905613	-0.097662545	1.102472508	1.652691187	0.906954909	3.01160304
GCST90199972	dGZuAa	Non-small cell lung cancer (controls excluding all cancers)	Sphingomyelin (d18:1/24:1, d18:2/24:0) levels	Inverse variance weighted	8	0.248845477	0.114244872	0.029392911	0.024925528	0.472765425	1.282543835	1.025238766	1.604424982
GCST90199972	dGZuAa	Non-small cell lung cancer (controls excluding all cancers)	Sphingomyelin (d18:1/24:1, d18:2/24:0) levels	Weighted median	8	0.312774638	0.145488309	0.031568932	0.027617553	0.597931723	1.367213378	1.028002453	1.818354048
GCST90199971	dGZuAa	Non-small cell lung cancer (controls excluding all cancers)	3-methylglutarylcarnitine (2) levels	MR Egger	21	-0.035812604	0.083736026	0.673689041	-0.199935214	0.128310007	0.96482108	0.818783797	1.136905396
GCST90199971	dGZuAa	Non-small cell lung cancer (controls excluding all cancers)	3-methylglutarylcarnitine (2) levels	Inverse variance weighted	21	-0.089027956	0.044617646	0.046004388	-0.176478542	-0.00157737	0.914819999	0.838216766	0.998423874
GCST90199971	dGZuAa	Non-small cell lung cancer (controls excluding all cancers)	3-methylglutarylcarnitine (2) levels	Weighted median	21	-0.048718985	0.051297692	0.342249185	-0.149262462	0.051824491	0.952448744	0.861343016	1.053190882
GCST90199968	h4iI4h	Small cell lung cancer (controls excluding all cancers)	1-palmitoyl-GPG (16:0) levels	MR Egger	17	0.552801525	0.312648438	0.097367749	-0.059989413	1.165592464	1.738115578	0.941774504	3.207822841
GCST90199968	h4iI4h	Small cell lung cancer (controls excluding all cancers)	1-palmitoyl-GPG (16:0) levels	Inverse variance weighted	17	0.302356743	0.139396058	0.030079039	0.029140469	0.575573017	1.35304383	1.029569207	1.778149145
GCST90199968	h4iI4h	Small cell lung cancer (controls excluding all cancers)	1-palmitoyl-GPG (16:0) levels	Weighted median	17	0.29340169	0.205217059	0.152799138	-0.108823746	0.695627125	1.340981341	0.896888484	2.004966044
GCST90199965	ofFfzJ	Non-small cell lung cancer, squamous (controls excluding all cancers)	Fructosyllysine levels	MR Egger	15	-0.157996187	0.2488836	0.536559242	-0.645808043	0.32981567	0.853853038	0.524238763	1.390711755
GCST90199965	ofFfzJ	Non-small cell lung cancer, squamous (controls excluding all cancers)	Fructosyllysine levels	Inverse variance weighted	15	-0.248643189	0.122774516	0.042846632	-0.489281241	-0.008005137	0.779858185	0.613066883	0.992026819
GCST90199965	ofFfzJ	Non-small cell lung cancer, squamous (controls excluding all cancers)	Fructosyllysine levels	Weighted median	15	-0.306975287	0.171946488	0.074213401	-0.643990403	0.030039828	0.735668781	0.525192507	1.030495576
GCST90199960	wKLX7j	Non-small cell lung cancer, adenocarcinoma (controls excluding all cancers)	N-formylanthranilic acid levels	MR Egger	15	-0.248440744	0.10586929	0.035445091	-0.455944553	-0.040936935	0.78001608	0.633848981	0.959889663
GCST90199960	wKLX7j	Non-small cell lung cancer, adenocarcinoma (controls excluding all cancers)	N-formylanthranilic acid levels	Inverse variance weighted	15	-0.148214591	0.075530681	0.049726434	-0.296254726	-0.000174456	0.862246065	0.74359799	0.999825559
GCST90199960	wKLX7j	Non-small cell lung cancer, adenocarcinoma (controls excluding all cancers)	N-formylanthranilic acid levels	Weighted median	15	-0.173182267	0.084013048	0.039267426	-0.337847841	-0.008516693	0.840984317	0.713303815	0.991519472
GCST90199957	h4iI4h	Small cell lung cancer (controls excluding all cancers)	3-(3-hydroxyphenyl)propionate sulfate levels	MR Egger	11	-0.504333662	0.413217664	0.253286103	-1.314240284	0.30557296	0.603907848	0.268678365	1.357402517
GCST90199957	h4iI4h	Small cell lung cancer (controls excluding all cancers)	3-(3-hydroxyphenyl)propionate sulfate levels	Inverse variance weighted	11	-0.387719344	0.180910666	0.032100767	-0.742304251	-0.033134438	0.67860277	0.476015791	0.967408494
GCST90199957	h4iI4h	Small cell lung cancer (controls excluding all cancers)	3-(3-hydroxyphenyl)propionate sulfate levels	Weighted median	11	-0.320816184	0.239291307	0.180020143	-0.789827145	0.148194777	0.725556608	0.453923251	1.159738765
GCST90199951	wKLX7j	Non-small cell lung cancer, adenocarcinoma (controls excluding all cancers)	N-acetylalliin levels	MR Egger	14	0.118560889	0.287804551	0.687639838	-0.44553603	0.682657808	1.125875425	0.640480867	1.979130899
GCST90199951	wKLX7j	Non-small cell lung cancer, adenocarcinoma (controls excluding all cancers)	N-acetylalliin levels	Inverse variance weighted	14	0.217705892	0.1031227	0.034760751	0.0155854	0.419826384	1.243221373	1.015707486	1.521697341
GCST90199951	wKLX7j	Non-small cell lung cancer, adenocarcinoma (controls excluding all cancers)	N-acetylalliin levels	Weighted median	14	0.202207444	0.136810643	0.139405209	-0.065941417	0.470356305	1.224101915	0.936185707	1.600564381
GCST90199948	ofFfzJ	Non-small cell lung cancer, squamous (controls excluding all cancers)	S-allylcysteine levels	MR Egger	9	-0.371244357	0.42048049	0.406584939	-1.195386119	0.452897404	0.689875345	0.302587097	1.572862809
GCST90199948	ofFfzJ	Non-small cell lung cancer, squamous (controls excluding all cancers)	S-allylcysteine levels	Inverse variance weighted	9	-0.347822033	0.140717423	0.01344435	-0.623628183	-0.072015884	0.70622455	0.535996213	0.930516116
GCST90199948	ofFfzJ	Non-small cell lung cancer, squamous (controls excluding all cancers)	S-allylcysteine levels	Weighted median	9	-0.312566101	0.183765919	0.088963147	-0.672747303	0.0476151	0.73156727	0.510304689	1.048766907
GCST90199938	ofFfzJ	Non-small cell lung cancer, squamous (controls excluding all cancers)	3-methyl catechol sulfate (1) levels	MR Egger	9	-0.582702334	0.264221203	0.063228976	-1.100575893	-0.064828775	0.558387377	0.332679441	0.937227926
GCST90199938	ofFfzJ	Non-small cell lung cancer, squamous (controls excluding all cancers)	3-methyl catechol sulfate (1) levels	Inverse variance weighted	9	-0.448957889	0.170061305	0.008291172	-0.782278047	-0.115637731	0.638292977	0.457362929	0.890797873
GCST90199938	ofFfzJ	Non-small cell lung cancer, squamous (controls excluding all cancers)	3-methyl catechol sulfate (1) levels	Weighted median	9	-0.376792148	0.219619349	0.086224277	-0.807246072	0.053661777	0.686058658	0.446084862	1.055127673
GCST90199938	dGZuAa	Non-small cell lung cancer (controls excluding all cancers)	3-methyl catechol sulfate (1) levels	MR Egger	9	-0.398749886	0.18305305	0.065802786	-0.757533863	-0.039965908	0.671158547	0.46882118	0.960822195
GCST90199938	dGZuAa	Non-small cell lung cancer (controls excluding all cancers)	3-methyl catechol sulfate (1) levels	Inverse variance weighted	9	-0.2837835	0.124948131	0.023134241	-0.528681837	-0.038885164	0.752929636	0.589381359	0.961861159
GCST90199938	dGZuAa	Non-small cell lung cancer (controls excluding all cancers)	3-methyl catechol sulfate (1) levels	Weighted median	9	-0.193742789	0.13127037	0.139968999	-0.451032714	0.063547135	0.823869785	0.636970004	1.065609712
GCST90199930	ofFfzJ	Non-small cell lung cancer, squamous (controls excluding all cancers)	(R)-3-hydroxybutyrylcarnitine levels	MR Egger	10	0.352427786	0.51950171	0.516659933	-0.665795566	1.370651137	1.422516926	0.513864552	3.937913983
GCST90199930	ofFfzJ	Non-small cell lung cancer, squamous (controls excluding all cancers)	(R)-3-hydroxybutyrylcarnitine levels	Inverse variance weighted	10	0.347222442	0.163886208	0.034117514	0.026005475	0.668439409	1.415131475	1.026346568	1.951189934
GCST90199930	ofFfzJ	Non-small cell lung cancer, squamous (controls excluding all cancers)	(R)-3-hydroxybutyrylcarnitine levels	Weighted median	10	0.230234372	0.226872453	0.310192332	-0.214435635	0.67490438	1.258895026	0.806996752	1.963845183
GCST90199925	wKLX7j	Non-small cell lung cancer, adenocarcinoma (controls excluding all cancers)	Succinimide levels	MR Egger	9	-0.14158556	0.158043571	0.40008257	-0.451350959	0.168179839	0.867980908	0.636767324	1.183149368
GCST90199925	wKLX7j	Non-small cell lung cancer, adenocarcinoma (controls excluding all cancers)	Succinimide levels	Inverse variance weighted	9	-0.198319876	0.093015852	0.032997939	-0.380630945	-0.016008807	0.820107479	0.683430066	0.984118653
GCST90199925	wKLX7j	Non-small cell lung cancer, adenocarcinoma (controls excluding all cancers)	Succinimide levels	Weighted median	9	-0.199081657	0.121263825	0.100647345	-0.436758754	0.038595441	0.819482974	0.646127288	1.03934992
GCST90199899	dGZuAa	Non-small cell lung cancer (controls excluding all cancers)	1-(1-enyl-palmitoyl)-GPC (p-16:0) levels	MR Egger	13	0.471263274	0.264340812	0.102206018	-0.046844717	0.989371265	1.602016701	0.954235562	2.689542931
GCST90199899	dGZuAa	Non-small cell lung cancer (controls excluding all cancers)	1-(1-enyl-palmitoyl)-GPC (p-16:0) levels	Inverse variance weighted	13	0.185179632	0.087621983	0.034567197	0.013440545	0.356918719	1.203434596	1.013531276	1.428919721
GCST90199899	dGZuAa	Non-small cell lung cancer (controls excluding all cancers)	1-(1-enyl-palmitoyl)-GPC (p-16:0) levels	Weighted median	13	0.110143613	0.102567025	0.282881114	-0.090887755	0.311174982	1.116438394	0.913120198	1.365028055
GCST90199895	ofFfzJ	Non-small cell lung cancer, squamous (controls excluding all cancers)	1-lignoceroyl-GPC (24:0) levels	MR Egger	8	0.68673814	0.572517459	0.27554531	-0.43539608	1.808872361	1.987222908	0.647008349	6.103560935
GCST90199895	ofFfzJ	Non-small cell lung cancer, squamous (controls excluding all cancers)	1-lignoceroyl-GPC (24:0) levels	Inverse variance weighted	8	0.459459345	0.210472757	0.029036749	0.046932741	0.87198595	1.583217779	1.048051515	2.391655849
GCST90199895	ofFfzJ	Non-small cell lung cancer, squamous (controls excluding all cancers)	1-lignoceroyl-GPC (24:0) levels	Weighted median	8	0.66551351	0.210481606	0.001567646	0.252969562	1.078057459	1.945489294	1.287844077	2.938964942
GCST90199892	dGZuAa	Non-small cell lung cancer (controls excluding all cancers)	Isoursodeoxycholate levels	MR Egger	9	-0.050195208	0.21808484	0.824546088	-0.477641494	0.377251077	0.951043755	0.620244519	1.458270402
GCST90199892	dGZuAa	Non-small cell lung cancer (controls excluding all cancers)	Isoursodeoxycholate levels	Inverse variance weighted	9	-0.217284179	0.093515434	0.020151695	-0.40057443	-0.033993928	0.804701258	0.669935105	0.966577374
GCST90199892	dGZuAa	Non-small cell lung cancer (controls excluding all cancers)	Isoursodeoxycholate levels	Weighted median	9	-0.203682802	0.125134294	0.103585613	-0.448946018	0.041580415	0.815721076	0.638300554	1.042456988
GCST90199883	ofFfzJ	Non-small cell lung cancer, squamous (controls excluding all cancers)	Cysteinylglycine disulfide levels	MR Egger	8	-0.111888702	0.185581899	0.568643077	-0.475629224	0.251851819	0.894143768	0.621493874	1.286405403
GCST90199883	ofFfzJ	Non-small cell lung cancer, squamous (controls excluding all cancers)	Cysteinylglycine disulfide levels	Inverse variance weighted	8	-0.197466762	0.099426032	0.047025884	-0.392341786	-0.002591739	0.820807422	0.675473208	0.997411616
GCST90199883	ofFfzJ	Non-small cell lung cancer, squamous (controls excluding all cancers)	Cysteinylglycine disulfide levels	Weighted median	8	-0.180373256	0.114993781	0.116753315	-0.405761067	0.045014555	0.8349585	0.66646939	1.046043085
GCST90199883	dGZuAa	Non-small cell lung cancer (controls excluding all cancers)	Cysteinylglycine disulfide levels	MR Egger	8	-0.063563282	0.10008981	0.548824429	-0.25973931	0.132612746	0.938414733	0.771252618	1.141807743
GCST90199883	dGZuAa	Non-small cell lung cancer (controls excluding all cancers)	Cysteinylglycine disulfide levels	Inverse variance weighted	8	-0.112578002	0.053627248	0.035793222	-0.217687407	-0.007468596	0.893527648	0.804376845	0.992559224
GCST90199883	dGZuAa	Non-small cell lung cancer (controls excluding all cancers)	Cysteinylglycine disulfide levels	Weighted median	8	-0.083904182	0.059991907	0.161935459	-0.201488319	0.033679955	0.919519358	0.817513127	1.034253546
GCST90199878	wKLX7j	Non-small cell lung cancer, adenocarcinoma (controls excluding all cancers)	Sphingomyelin (d18:1/18:1, d18:2/18:0) levels	MR Egger	21	0.126385477	0.222042281	0.575891254	-0.308817393	0.561588348	1.134719493	0.734314849	1.753455386
GCST90199878	wKLX7j	Non-small cell lung cancer, adenocarcinoma (controls excluding all cancers)	Sphingomyelin (d18:1/18:1, d18:2/18:0) levels	Inverse variance weighted	21	0.212418894	0.094334266	0.024336929	0.027523733	0.397314055	1.236665808	1.02790601	1.487823115
GCST90199878	wKLX7j	Non-small cell lung cancer, adenocarcinoma (controls excluding all cancers)	Sphingomyelin (d18:1/18:1, d18:2/18:0) levels	Weighted median	21	0.179351193	0.146800241	0.22180734	-0.10837728	0.467079665	1.196440852	0.897289004	1.595328491
GCST90199878	dGZuAa	Non-small cell lung cancer (controls excluding all cancers)	Sphingomyelin (d18:1/18:1, d18:2/18:0) levels	MR Egger	21	0.112270361	0.168446306	0.513100869	-0.2178844	0.442425121	1.118815303	0.804218404	1.556477291
GCST90199878	dGZuAa	Non-small cell lung cancer (controls excluding all cancers)	Sphingomyelin (d18:1/18:1, d18:2/18:0) levels	Inverse variance weighted	21	0.198581619	0.070335375	0.004752416	0.060724284	0.336438954	1.219671571	1.062605896	1.399953405
GCST90199878	dGZuAa	Non-small cell lung cancer (controls excluding all cancers)	Sphingomyelin (d18:1/18:1, d18:2/18:0) levels	Weighted median	21	0.178109852	0.081081224	0.028043001	0.019190652	0.337029052	1.194956582	1.019375976	1.400779758
GCST90199858	h4iI4h	Small cell lung cancer (controls excluding all cancers)	5alpha-androstan-3alpha,17beta-diol monosulfate (1) levels	MR Egger	18	0.126346643	0.089703207	0.178119733	-0.049471643	0.302164929	1.134675428	0.951732146	1.352784321
GCST90199858	h4iI4h	Small cell lung cancer (controls excluding all cancers)	5alpha-androstan-3alpha,17beta-diol monosulfate (1) levels	Inverse variance weighted	18	0.153626511	0.069685123	0.027483496	0.017043671	0.290209352	1.166055297	1.017189743	1.336707301
GCST90199858	h4iI4h	Small cell lung cancer (controls excluding all cancers)	5alpha-androstan-3alpha,17beta-diol monosulfate (1) levels	Weighted median	18	0.11645032	0.07070576	0.099564053	-0.022132969	0.25503361	1.123501694	0.978110168	1.290504993
GCST90199844	wKLX7j	Non-small cell lung cancer, adenocarcinoma (controls excluding all cancers)	1-palmitoyl-2-linoleoyl-GPE (16:0/18:2) levels	MR Egger	20	-0.022041424	0.098028043	0.824630195	-0.214176388	0.170093541	0.978199713	0.807205991	1.185415731
GCST90199844	wKLX7j	Non-small cell lung cancer, adenocarcinoma (controls excluding all cancers)	1-palmitoyl-2-linoleoyl-GPE (16:0/18:2) levels	Inverse variance weighted	20	-0.1072732	0.054089053	0.04733727	-0.213287744	-0.001258656	0.898280229	0.807923629	0.998742135
GCST90199844	wKLX7j	Non-small cell lung cancer, adenocarcinoma (controls excluding all cancers)	1-palmitoyl-2-linoleoyl-GPE (16:0/18:2) levels	Weighted median	20	-0.092002173	0.070372166	0.191088464	-0.229931619	0.045927274	0.912103168	0.794587935	1.046998264
GCST90199844	dGZuAa	Non-small cell lung cancer (controls excluding all cancers)	1-palmitoyl-2-linoleoyl-GPE (16:0/18:2) levels	MR Egger	20	-0.135119092	0.055819724	0.026288066	-0.244525752	-0.025712433	0.873611865	0.783075823	0.974615316
GCST90199844	dGZuAa	Non-small cell lung cancer (controls excluding all cancers)	1-palmitoyl-2-linoleoyl-GPE (16:0/18:2) levels	Inverse variance weighted	20	-0.087011686	0.030834961	0.004774725	-0.147448209	-0.026575164	0.916666383	0.862907128	0.973774849
GCST90199844	dGZuAa	Non-small cell lung cancer (controls excluding all cancers)	1-palmitoyl-2-linoleoyl-GPE (16:0/18:2) levels	Weighted median	20	-0.097362128	0.049030557	0.047061772	-0.19346202	-0.001262236	0.907227414	0.824101135	0.99873856
GCST90199840	wKLX7j	Non-small cell lung cancer, adenocarcinoma (controls excluding all cancers)	Pregnenediol disulfate (C21H34O8S2) levels	MR Egger	23	0.137196024	0.111476261	0.23203518	-0.081297447	0.355689496	1.147052977	0.921919428	1.42716434
GCST90199840	wKLX7j	Non-small cell lung cancer, adenocarcinoma (controls excluding all cancers)	Pregnenediol disulfate (C21H34O8S2) levels	Inverse variance weighted	23	0.140518345	0.068277957	0.039586888	0.006693549	0.274343141	1.150870192	1.006716	1.315666183
GCST90199840	wKLX7j	Non-small cell lung cancer, adenocarcinoma (controls excluding all cancers)	Pregnenediol disulfate (C21H34O8S2) levels	Weighted median	23	0.153155435	0.089840541	0.088241532	-0.022932025	0.329242896	1.165506126	0.977328915	1.389915419
GCST90199835	h4iI4h	Small cell lung cancer (controls excluding all cancers)	5alpha-androstan-3beta,17beta-diol disulfate levels	MR Egger	16	0.104345685	0.158569992	0.521185608	-0.206451499	0.415142869	1.109984093	0.813465714	1.514587113
GCST90199835	h4iI4h	Small cell lung cancer (controls excluding all cancers)	5alpha-androstan-3beta,17beta-diol disulfate levels	Inverse variance weighted	16	0.237399939	0.109978431	0.030880861	0.021842215	0.452957664	1.267948119	1.022082502	1.572957592
GCST90199835	h4iI4h	Small cell lung cancer (controls excluding all cancers)	5alpha-androstan-3beta,17beta-diol disulfate levels	Weighted median	16	0.141041904	0.132946215	0.288737865	-0.119532678	0.401616486	1.151472898	0.887335011	1.494238162
GCST90199822	dGZuAa	Non-small cell lung cancer (controls excluding all cancers)	1-oleoyl-GPI (18:1) levels	MR Egger	18	-0.202201201	0.203261087	0.33464799	-0.600592933	0.19619053	0.816930544	0.548486324	1.216758712
GCST90199822	dGZuAa	Non-small cell lung cancer (controls excluding all cancers)	1-oleoyl-GPI (18:1) levels	Inverse variance weighted	18	-0.134773538	0.06533635	0.039134958	-0.262832784	-0.006714292	0.873913797	0.768870454	0.993308199
GCST90199822	dGZuAa	Non-small cell lung cancer (controls excluding all cancers)	1-oleoyl-GPI (18:1) levels	Weighted median	18	-0.148796567	0.088849061	0.093990799	-0.322940726	0.025347592	0.861744404	0.724016768	1.025671574
GCST90199817	wKLX7j	Non-small cell lung cancer, adenocarcinoma (controls excluding all cancers)	Indoleacetylglutamine levels	MR Egger	16	-0.016783515	0.270983342	0.951489662	-0.547910866	0.514343836	0.983356544	0.578156396	1.67254068
GCST90199817	wKLX7j	Non-small cell lung cancer, adenocarcinoma (controls excluding all cancers)	Indoleacetylglutamine levels	Inverse variance weighted	16	-0.177433228	0.089342286	0.047034012	-0.352544109	-0.002322346	0.837416914	0.702897565	0.997680348
GCST90199817	wKLX7j	Non-small cell lung cancer, adenocarcinoma (controls excluding all cancers)	Indoleacetylglutamine levels	Weighted median	16	-0.118587536	0.117110157	0.31124395	-0.348123443	0.110948371	0.888174065	0.706011719	1.117337218
GCST90199817	dGZuAa	Non-small cell lung cancer (controls excluding all cancers)	Indoleacetylglutamine levels	MR Egger	16	-0.166843642	0.150820882	0.287271203	-0.46245257	0.128765287	0.846331932	0.629737275	1.137423124
GCST90199817	dGZuAa	Non-small cell lung cancer (controls excluding all cancers)	Indoleacetylglutamine levels	Inverse variance weighted	16	-0.104600704	0.049625124	0.035046781	-0.201865948	-0.007335461	0.90068409	0.817204469	0.992691378
GCST90199817	dGZuAa	Non-small cell lung cancer (controls excluding all cancers)	Indoleacetylglutamine levels	Weighted median	16	-0.099067891	0.063323413	0.117706083	-0.223181781	0.025045999	0.905681218	0.799969417	1.025362285
GCST90199816	h4iI4h	Small cell lung cancer (controls excluding all cancers)	3,4-dihydroxybutyrate levels	MR Egger	11	-0.590373245	0.520673756	0.286149812	-1.610893806	0.430147317	0.554120424	0.199709033	1.537484004
GCST90199816	h4iI4h	Small cell lung cancer (controls excluding all cancers)	3,4-dihydroxybutyrate levels	Inverse variance weighted	11	-0.435908704	0.184990939	0.018454095	-0.798490944	-0.073326464	0.646676762	0.450007538	0.929297398
GCST90199816	h4iI4h	Small cell lung cancer (controls excluding all cancers)	3,4-dihydroxybutyrate levels	Weighted median	11	-0.511580932	0.24587015	0.03746178	-0.993486426	-0.029675438	0.599546986	0.370283472	0.970760554
GCST90199797	wKLX7j	Non-small cell lung cancer, adenocarcinoma (controls excluding all cancers)	Gulonate levels	MR Egger	13	-0.0626537	0.348394433	0.860551699	-0.745506788	0.620199389	0.939268687	0.474493771	1.859298728
GCST90199797	wKLX7j	Non-small cell lung cancer, adenocarcinoma (controls excluding all cancers)	Gulonate levels	Inverse variance weighted	13	-0.293301373	0.146046351	0.044613978	-0.579552222	-0.007050524	0.745797343	0.560149133	0.992974272
GCST90199797	wKLX7j	Non-small cell lung cancer, adenocarcinoma (controls excluding all cancers)	Gulonate levels	Weighted median	13	-0.409301139	0.218613285	0.061170496	-0.837783178	0.0191809	0.664114211	0.43266861	1.019366035
GCST90199791	ofFfzJ	Non-small cell lung cancer, squamous (controls excluding all cancers)	1-arachidonoyl-GPE (20:4n6) levels	MR Egger	21	0.17937917	0.129590797	0.182342428	-0.074618793	0.433377133	1.196474326	0.928097216	1.542457823
GCST90199791	ofFfzJ	Non-small cell lung cancer, squamous (controls excluding all cancers)	1-arachidonoyl-GPE (20:4n6) levels	Inverse variance weighted	21	0.180387094	0.070678719	0.010704128	0.041856804	0.318917383	1.197680888	1.042745152	1.375637669
GCST90199791	ofFfzJ	Non-small cell lung cancer, squamous (controls excluding all cancers)	1-arachidonoyl-GPE (20:4n6) levels	Weighted median	21	0.266006874	0.096040065	0.005609951	0.077768346	0.454245402	1.304744027	1.080872241	1.574984455
GCST90199791	dGZuAa	Non-small cell lung cancer (controls excluding all cancers)	1-arachidonoyl-GPE (20:4n6) levels	MR Egger	21	0.162386004	0.075017845	0.043356341	0.015351028	0.309420981	1.176314216	1.01546946	1.362635893
GCST90199791	dGZuAa	Non-small cell lung cancer (controls excluding all cancers)	1-arachidonoyl-GPE (20:4n6) levels	Inverse variance weighted	21	0.124834483	0.041293676	0.002502082	0.043898877	0.205770088	1.132960913	1.044876689	1.228470732
GCST90199791	dGZuAa	Non-small cell lung cancer (controls excluding all cancers)	1-arachidonoyl-GPE (20:4n6) levels	Weighted median	21	0.212880632	0.054894201	0.000105311	0.105287998	0.320473266	1.237236956	1.111030539	1.377779666
GCST90199788	dGZuAa	Non-small cell lung cancer (controls excluding all cancers)	1-arachidonoyl-gpc (20:4n6) levels	MR Egger	16	0.139169652	0.059297379	0.034159587	0.022946788	0.255392515	1.149319068	1.023212091	1.290968246
GCST90199788	dGZuAa	Non-small cell lung cancer (controls excluding all cancers)	1-arachidonoyl-gpc (20:4n6) levels	Inverse variance weighted	16	0.097608901	0.038631408	0.011514896	0.021891341	0.173326461	1.102531502	1.022132714	1.189254287
GCST90199788	dGZuAa	Non-small cell lung cancer (controls excluding all cancers)	1-arachidonoyl-gpc (20:4n6) levels	Weighted median	16	0.14729017	0.03801584	0.000106869	0.072779123	0.221801217	1.158690131	1.075492959	1.248323208
GCST90199785	wKLX7j	Non-small cell lung cancer, adenocarcinoma (controls excluding all cancers)	Isovalerylglycine levels	MR Egger	14	0.165004031	0.263732065	0.543260518	-0.351910816	0.681918879	1.179397873	0.703342846	1.977669002
GCST90199785	wKLX7j	Non-small cell lung cancer, adenocarcinoma (controls excluding all cancers)	Isovalerylglycine levels	Inverse variance weighted	14	0.226798457	0.100194662	0.023600067	0.03041692	0.423179994	1.254576991	1.03088424	1.526809087
GCST90199785	wKLX7j	Non-small cell lung cancer, adenocarcinoma (controls excluding all cancers)	Isovalerylglycine levels	Weighted median	14	0.253369399	0.137379792	0.065139593	-0.015894994	0.522633791	1.288359107	0.984230664	1.686463599
GCST90199784	wKLX7j	Non-small cell lung cancer, adenocarcinoma (controls excluding all cancers)	Cysteine-glutathione disulfide levels	MR Egger	14	-0.264219547	0.18290924	0.174187833	-0.622721657	0.094282563	0.767804952	0.536482328	1.098870202
GCST90199784	wKLX7j	Non-small cell lung cancer, adenocarcinoma (controls excluding all cancers)	Cysteine-glutathione disulfide levels	Inverse variance weighted	14	-0.242710882	0.092142794	0.008436725	-0.423310757	-0.062111006	0.784498294	0.654875094	0.93977856
GCST90199784	wKLX7j	Non-small cell lung cancer, adenocarcinoma (controls excluding all cancers)	Cysteine-glutathione disulfide levels	Weighted median	14	-0.154329674	0.119417603	0.196234991	-0.388388176	0.079728827	0.856989447	0.678149051	1.082993349
GCST90199784	ofFfzJ	Non-small cell lung cancer, squamous (controls excluding all cancers)	Cysteine-glutathione disulfide levels	MR Egger	14	-0.429174046	0.191982142	0.045162379	-0.805459045	-0.052889047	0.651046607	0.44688274	0.948485244
GCST90199784	ofFfzJ	Non-small cell lung cancer, squamous (controls excluding all cancers)	Cysteine-glutathione disulfide levels	Inverse variance weighted	14	-0.264596681	0.096904655	0.006324126	-0.454529804	-0.074663558	0.767515441	0.634746353	0.928055671
GCST90199784	ofFfzJ	Non-small cell lung cancer, squamous (controls excluding all cancers)	Cysteine-glutathione disulfide levels	Weighted median	14	-0.398374106	0.129094306	0.002029265	-0.651398945	-0.145349267	0.671410802	0.521315974	0.864720222
GCST90199784	dGZuAa	Non-small cell lung cancer (controls excluding all cancers)	Cysteine-glutathione disulfide levels	MR Egger	14	-0.244060296	0.101547113	0.033310277	-0.443092636	-0.045027955	0.783440395	0.642047727	0.955970758
GCST90199784	dGZuAa	Non-small cell lung cancer (controls excluding all cancers)	Cysteine-glutathione disulfide levels	Inverse variance weighted	14	-0.152096024	0.051205246	0.002974886	-0.252458307	-0.051733741	0.858905802	0.776888603	0.949581668
GCST90199784	dGZuAa	Non-small cell lung cancer (controls excluding all cancers)	Cysteine-glutathione disulfide levels	Weighted median	14	-0.188087426	0.066530468	0.004697355	-0.318487142	-0.057687709	0.828542268	0.727248429	0.943944687
GCST90199776	h4iI4h	Small cell lung cancer (controls excluding all cancers)	Malonylcarnitine levels	MR Egger	11	0.334700933	0.438242365	0.464575052	-0.524254102	1.193655967	1.397522369	0.591996769	3.299120664
GCST90199776	h4iI4h	Small cell lung cancer (controls excluding all cancers)	Malonylcarnitine levels	Inverse variance weighted	11	0.419464246	0.177592214	0.018179007	0.071383506	0.767544985	1.521146376	1.07399303	2.154470498
GCST90199776	h4iI4h	Small cell lung cancer (controls excluding all cancers)	Malonylcarnitine levels	Weighted median	11	0.420098674	0.225264893	0.062194069	-0.021420517	0.861617865	1.522111741	0.978807273	2.366987062
GCST90199771	h4iI4h	Small cell lung cancer (controls excluding all cancers)	7-methylguanine levels	MR Egger	12	0.266000065	0.423559506	0.544071285	-0.564176567	1.096176696	1.304735143	0.568828346	2.992702114
GCST90199771	h4iI4h	Small cell lung cancer (controls excluding all cancers)	7-methylguanine levels	Inverse variance weighted	12	0.469725532	0.21104003	0.02602992	0.056087072	0.883363991	1.599555106	1.057689775	2.419023608
GCST90199771	h4iI4h	Small cell lung cancer (controls excluding all cancers)	7-methylguanine levels	Weighted median	12	0.490366855	0.240249736	0.041243734	0.019477373	0.961256337	1.632915153	1.019668295	2.614979707
GCST90199770	dGZuAa	Non-small cell lung cancer (controls excluding all cancers)	1-arachidonylglycerol (20:4) levels	MR Egger	14	0.205017029	0.098417012	0.05929143	0.012119686	0.397914372	1.227545969	1.012193427	1.488716549
GCST90199770	dGZuAa	Non-small cell lung cancer (controls excluding all cancers)	1-arachidonylglycerol (20:4) levels	Inverse variance weighted	14	0.167768086	0.050199089	0.000831608	0.069377872	0.266158299	1.182662303	1.071841152	1.304941614
GCST90199770	dGZuAa	Non-small cell lung cancer (controls excluding all cancers)	1-arachidonylglycerol (20:4) levels	Weighted median	14	0.252633622	0.067630987	0.000187364	0.120076887	0.385190358	1.287411512	1.127583545	1.4698941
GCST90199760	wKLX7j	Non-small cell lung cancer, adenocarcinoma (controls excluding all cancers)	5-acetylamino-6-amino-3-methyluracil levels	MR Egger	19	-0.127548749	0.136310688	0.36251996	-0.394717696	0.139620199	0.880250504	0.673870248	1.149837007
GCST90199760	wKLX7j	Non-small cell lung cancer, adenocarcinoma (controls excluding all cancers)	5-acetylamino-6-amino-3-methyluracil levels	Inverse variance weighted	19	-0.210771063	0.077984203	0.006877042	-0.363620101	-0.057922024	0.809959476	0.695155233	0.943723532
GCST90199760	wKLX7j	Non-small cell lung cancer, adenocarcinoma (controls excluding all cancers)	5-acetylamino-6-amino-3-methyluracil levels	Weighted median	19	-0.153828049	0.102800104	0.134554587	-0.355316253	0.047660156	0.857419443	0.70095173	1.048814162
GCST90199755	ofFfzJ	Non-small cell lung cancer, squamous (controls excluding all cancers)	3,7-dimethylurate levels	MR Egger	14	-0.155328423	0.198654336	0.449424805	-0.544690923	0.234034076	0.856133957	0.580021027	1.263687553
GCST90199755	ofFfzJ	Non-small cell lung cancer, squamous (controls excluding all cancers)	3,7-dimethylurate levels	Inverse variance weighted	14	-0.2152219	0.105169257	0.040713731	-0.421353645	-0.009090155	0.806362489	0.656158014	0.990951035
GCST90199755	ofFfzJ	Non-small cell lung cancer, squamous (controls excluding all cancers)	3,7-dimethylurate levels	Weighted median	14	-0.207690625	0.143795372	0.148640977	-0.489529553	0.074148303	0.812458352	0.61291467	1.076966511
GCST90199753	ofFfzJ	Non-small cell lung cancer, squamous (controls excluding all cancers)	Gamma-glutamyltryptophan levels	MR Egger	15	-0.05775522	0.355923843	0.873589489	-0.755365951	0.639855512	0.943880963	0.469838645	1.89620688
GCST90199753	ofFfzJ	Non-small cell lung cancer, squamous (controls excluding all cancers)	Gamma-glutamyltryptophan levels	Inverse variance weighted	15	-0.257351724	0.125255097	0.039915648	-0.502851715	-0.011851733	0.773096249	0.604803471	0.988218222
GCST90199753	ofFfzJ	Non-small cell lung cancer, squamous (controls excluding all cancers)	Gamma-glutamyltryptophan levels	Weighted median	15	-0.214287521	0.183677847	0.243352269	-0.574296102	0.145721059	0.807116288	0.563101095	1.156873444
GCST90199748	dGZuAa	Non-small cell lung cancer (controls excluding all cancers)	Linolenate [alpha or gamma; (18:3n3 or 6)] levels	MR Egger	11	0.137171405	0.246947526	0.592111765	-0.346845746	0.621188556	1.147024737	0.706914364	1.861138795
GCST90199748	dGZuAa	Non-small cell lung cancer (controls excluding all cancers)	Linolenate [alpha or gamma; (18:3n3 or 6)] levels	Inverse variance weighted	11	0.264125146	0.10252767	0.009991156	0.063170912	0.46507938	1.302291162	1.065208881	1.592140567
GCST90199748	dGZuAa	Non-small cell lung cancer (controls excluding all cancers)	Linolenate [alpha or gamma; (18:3n3 or 6)] levels	Weighted median	11	0.238055134	0.134885009	0.077584834	-0.026319484	0.502429751	1.268779143	0.974023855	1.652732124
GCST90199734	h4iI4h	Small cell lung cancer (controls excluding all cancers)	Hyocholate levels	MR Egger	10	0.529826781	0.293291386	0.108472056	-0.045024336	1.104677898	1.698638046	0.955974217	3.018252127
GCST90199734	h4iI4h	Small cell lung cancer (controls excluding all cancers)	Hyocholate levels	Inverse variance weighted	10	0.390130156	0.168623114	0.020688462	0.059628853	0.720631458	1.477173044	1.061442522	2.055730909
GCST90199734	h4iI4h	Small cell lung cancer (controls excluding all cancers)	Hyocholate levels	Weighted median	10	0.359125324	0.229748662	0.118023763	-0.091182054	0.809432701	1.432076263	0.912851508	2.246633112
GCST90199723	wKLX7j	Non-small cell lung cancer, adenocarcinoma (controls excluding all cancers)	5-dodecenoate (12:1n7) levels	MR Egger	8	0.289698229	0.435481602	0.530624499	-0.563845711	1.143242168	1.336024253	0.569016578	3.136922324
GCST90199723	wKLX7j	Non-small cell lung cancer, adenocarcinoma (controls excluding all cancers)	5-dodecenoate (12:1n7) levels	Inverse variance weighted	8	0.397193983	0.200763598	0.047881757	0.003697332	0.790690634	1.48764448	1.003704175	2.204918693
GCST90199723	wKLX7j	Non-small cell lung cancer, adenocarcinoma (controls excluding all cancers)	5-dodecenoate (12:1n7) levels	Weighted median	8	0.266469466	0.233304693	0.253390764	-0.190807732	0.723746665	1.305347732	0.826291442	2.062144921
GCST90199717	wKLX7j	Non-small cell lung cancer, adenocarcinoma (controls excluding all cancers)	1-methyl-4-imidazoleacetate levels	MR Egger	17	0.292177478	0.157906845	0.08406428	-0.017319938	0.601674895	1.339340701	0.98282919	1.825173215
GCST90199717	wKLX7j	Non-small cell lung cancer, adenocarcinoma (controls excluding all cancers)	1-methyl-4-imidazoleacetate levels	Inverse variance weighted	17	0.20987027	0.083611199	0.012070597	0.04599232	0.37374822	1.233518026	1.04706637	1.453171225
GCST90199717	wKLX7j	Non-small cell lung cancer, adenocarcinoma (controls excluding all cancers)	1-methyl-4-imidazoleacetate levels	Weighted median	17	0.286444136	0.101704003	0.004855775	0.087104291	0.485783981	1.331683772	1.091010456	1.625448831
GCST90199700	h4iI4h	Small cell lung cancer (controls excluding all cancers)	3-hydroxylaurate levels	MR Egger	8	0.236214392	0.494835772	0.649997675	-0.733663722	1.206092506	1.266445797	0.48014664	3.340406499
GCST90199700	h4iI4h	Small cell lung cancer (controls excluding all cancers)	3-hydroxylaurate levels	Inverse variance weighted	8	0.593512953	0.242698986	0.014466371	0.117822941	1.069202965	1.810336886	1.125044894	2.913056765
GCST90199700	h4iI4h	Small cell lung cancer (controls excluding all cancers)	3-hydroxylaurate levels	Weighted median	8	0.498594645	0.324851681	0.124823672	-0.138114651	1.13530394	1.646405859	0.870998825	3.112119297
GCST90199695	dGZuAa	Non-small cell lung cancer (controls excluding all cancers)	Galactonate levels	MR Egger	13	0.234005396	0.160704441	0.17330067	-0.080975308	0.548986101	1.263651311	0.922216462	1.731496564
GCST90199695	dGZuAa	Non-small cell lung cancer (controls excluding all cancers)	Galactonate levels	Inverse variance weighted	13	0.155189087	0.065181391	0.017271325	0.027433561	0.282944614	1.167878771	1.027813325	1.32703166
GCST90199695	dGZuAa	Non-small cell lung cancer (controls excluding all cancers)	Galactonate levels	Weighted median	13	0.189470165	0.086502043	0.028498515	0.019926161	0.359014169	1.208609064	1.020126012	1.43191709
GCST90199681	ofFfzJ	Non-small cell lung cancer, squamous (controls excluding all cancers)	2-hydroxyoctanoate levels	MR Egger	15	0.309842652	0.115224073	0.018577938	0.084003469	0.535681836	1.363210599	1.087632666	1.708612839
GCST90199681	ofFfzJ	Non-small cell lung cancer, squamous (controls excluding all cancers)	2-hydroxyoctanoate levels	Inverse variance weighted	15	0.167737444	0.076054394	0.027419509	0.018670831	0.316804057	1.182626064	1.018846221	1.372733568
GCST90199681	ofFfzJ	Non-small cell lung cancer, squamous (controls excluding all cancers)	2-hydroxyoctanoate levels	Weighted median	15	0.263743262	0.10743883	0.014095415	0.053163155	0.474323369	1.301793934	1.054601695	1.606926534
GCST90199675	wKLX7j	Non-small cell lung cancer, adenocarcinoma (controls excluding all cancers)	Homoarginine levels	MR Egger	18	-0.148703574	0.14081772	0.306653035	-0.424706305	0.127299157	0.861824544	0.653961822	1.135756736
GCST90199675	wKLX7j	Non-small cell lung cancer, adenocarcinoma (controls excluding all cancers)	Homoarginine levels	Inverse variance weighted	18	-0.203801472	0.071233176	0.004222443	-0.343418497	-0.064184448	0.815624279	0.709341293	0.937832002
GCST90199675	wKLX7j	Non-small cell lung cancer, adenocarcinoma (controls excluding all cancers)	Homoarginine levels	Weighted median	18	-0.219548119	0.090332393	0.015080199	-0.396599609	-0.04249663	0.802881523	0.672603276	0.958393695
GCST90199669	h4iI4h	Small cell lung cancer (controls excluding all cancers)	Acetylcarnitine levels (Biocrates platform)	MR Egger	12	0.607700126	0.457833196	0.213901708	-0.289652938	1.50505319	1.836203502	0.748523306	4.504393213
GCST90199669	h4iI4h	Small cell lung cancer (controls excluding all cancers)	Acetylcarnitine levels (Biocrates platform)	Inverse variance weighted	12	0.763839629	0.208036945	0.000240986	0.356087217	1.17159204	2.14650219	1.427732066	3.227126267
GCST90199669	h4iI4h	Small cell lung cancer (controls excluding all cancers)	Acetylcarnitine levels (Biocrates platform)	Weighted median	12	0.55061942	0.274705847	0.045027611	0.01219596	1.08904288	1.734326961	1.012270633	2.971428696
GCST90199666	wKLX7j	Non-small cell lung cancer, adenocarcinoma (controls excluding all cancers)	Palmitoylcarnitine levels (Metabolon platform)	MR Egger	17	0.163270359	0.191710607	0.407799856	-0.212482431	0.539023149	1.177354955	0.808574522	1.714331398
GCST90199666	wKLX7j	Non-small cell lung cancer, adenocarcinoma (controls excluding all cancers)	Palmitoylcarnitine levels (Metabolon platform)	Inverse variance weighted	17	0.212760132	0.096268585	0.027100433	0.024073706	0.401446559	1.237087878	1.024365817	1.493984271
GCST90199666	wKLX7j	Non-small cell lung cancer, adenocarcinoma (controls excluding all cancers)	Palmitoylcarnitine levels (Metabolon platform)	Weighted median	17	0.167806149	0.135514113	0.215607518	-0.097801513	0.433413811	1.182707319	0.906828879	1.542514398
GCST90199666	ofFfzJ	Non-small cell lung cancer, squamous (controls excluding all cancers)	Palmitoylcarnitine levels (Metabolon platform)	MR Egger	17	0.227466609	0.244161867	0.366284941	-0.251090651	0.706023869	1.25541552	0.777951847	2.0259199
GCST90199666	ofFfzJ	Non-small cell lung cancer, squamous (controls excluding all cancers)	Palmitoylcarnitine levels (Metabolon platform)	Inverse variance weighted	17	0.285297164	0.119552328	0.017015206	0.050974601	0.519619727	1.330157245	1.052296166	1.681388142
GCST90199666	ofFfzJ	Non-small cell lung cancer, squamous (controls excluding all cancers)	Palmitoylcarnitine levels (Metabolon platform)	Weighted median	17	0.235367736	0.15534518	0.129740149	-0.069108817	0.539844288	1.265374006	0.933225124	1.71573968
GCST90199666	dGZuAa	Non-small cell lung cancer (controls excluding all cancers)	Palmitoylcarnitine levels (Metabolon platform)	MR Egger	17	0.170382491	0.130332013	0.210797365	-0.085068254	0.425833236	1.185758307	0.918449595	1.530865461
GCST90199666	dGZuAa	Non-small cell lung cancer (controls excluding all cancers)	Palmitoylcarnitine levels (Metabolon platform)	Inverse variance weighted	17	0.230751974	0.064141447	0.00032123	0.105034739	0.35646921	1.259546801	1.110749195	1.428277553
GCST90199666	dGZuAa	Non-small cell lung cancer (controls excluding all cancers)	Palmitoylcarnitine levels (Metabolon platform)	Weighted median	17	0.1619435	0.078752188	0.039747032	0.007589212	0.316297788	1.175793808	1.007618083	1.372038772
GCST90199664	ofFfzJ	Non-small cell lung cancer, squamous (controls excluding all cancers)	Phenyllactate (PLA) levels in elite athletes	MR Egger	20	0.361094563	0.198377063	0.085391649	-0.027724481	0.749913606	1.434899142	0.972656315	2.116817129
GCST90199664	ofFfzJ	Non-small cell lung cancer, squamous (controls excluding all cancers)	Phenyllactate (PLA) levels in elite athletes	Inverse variance weighted	20	0.24107489	0.104889159	0.021540309	0.035492138	0.446657641	1.272616337	1.036129502	1.563079073
GCST90199664	ofFfzJ	Non-small cell lung cancer, squamous (controls excluding all cancers)	Phenyllactate (PLA) levels in elite athletes	Weighted median	20	0.423265707	0.149251176	0.004569263	0.130733402	0.715798012	1.526939961	1.139663909	2.045818619
GCST90199664	dGZuAa	Non-small cell lung cancer (controls excluding all cancers)	Phenyllactate (PLA) levels in elite athletes	MR Egger	20	0.240958132	0.104083702	0.032618726	0.036954077	0.444962187	1.272467759	1.037645368	1.560431191
GCST90199664	dGZuAa	Non-small cell lung cancer (controls excluding all cancers)	Phenyllactate (PLA) levels in elite athletes	Inverse variance weighted	20	0.199711523	0.05526175	0.000301603	0.091398492	0.308024554	1.221050463	1.095705549	1.3607344
GCST90199664	dGZuAa	Non-small cell lung cancer (controls excluding all cancers)	Phenyllactate (PLA) levels in elite athletes	Weighted median	20	0.23647605	0.079402242	0.002899432	0.080847655	0.392104445	1.266777216	1.084205711	1.480092292
GCST90199662	wKLX7j	Non-small cell lung cancer, adenocarcinoma (controls excluding all cancers)	Isovalerate (i5:0) levels	MR Egger	10	-0.403517926	0.349642606	0.281774197	-1.088817434	0.281781583	0.667966053	0.336614327	1.325489178
GCST90199662	wKLX7j	Non-small cell lung cancer, adenocarcinoma (controls excluding all cancers)	Isovalerate (i5:0) levels	Inverse variance weighted	10	-0.299900037	0.148698786	0.043713352	-0.591349657	-0.008450416	0.740892279	0.553579638	0.991585188
GCST90199662	wKLX7j	Non-small cell lung cancer, adenocarcinoma (controls excluding all cancers)	Isovalerate (i5:0) levels	Weighted median	10	-0.399038307	0.195838728	0.041591325	-0.782882215	-0.0151944	0.670964998	0.457086689	0.984920453
GCST90199661	h4iI4h	Small cell lung cancer (controls excluding all cancers)	Maleate levels	MR Egger	12	1.138264932	0.472675178	0.03680058	0.211821584	2.064708281	3.121347914	1.235927356	7.882997943
GCST90199661	h4iI4h	Small cell lung cancer (controls excluding all cancers)	Maleate levels	Inverse variance weighted	12	0.459791428	0.211240317	0.029508391	0.045760407	0.87382245	1.583743626	1.046823569	2.39605216
GCST90199661	h4iI4h	Small cell lung cancer (controls excluding all cancers)	Maleate levels	Weighted median	12	0.515937941	0.297346129	0.082715548	-0.066860473	1.098736354	1.675209012	0.935325695	3.00037222
GCST90199660	ofFfzJ	Non-small cell lung cancer, squamous (controls excluding all cancers)	1,2-dipalmitoyl-gpc (16:0/16:0) levels	MR Egger	14	0.361665103	0.149455098	0.032323856	0.068733111	0.654597094	1.435718043	1.071150293	1.924367022
GCST90199660	ofFfzJ	Non-small cell lung cancer, squamous (controls excluding all cancers)	1,2-dipalmitoyl-gpc (16:0/16:0) levels	Inverse variance weighted	14	0.248206806	0.08885948	0.005218123	0.074042225	0.422371387	1.281724974	1.076852275	1.525574999
GCST90199660	ofFfzJ	Non-small cell lung cancer, squamous (controls excluding all cancers)	1,2-dipalmitoyl-gpc (16:0/16:0) levels	Weighted median	14	0.230192415	0.112788278	0.041258284	0.00912739	0.451257441	1.258842207	1.009169171	1.570285486
GCST90199659	dGZuAa	Non-small cell lung cancer (controls excluding all cancers)	1-stearoyl-GPI (18:0) levels	MR Egger	11	-0.087007486	0.250405449	0.736228409	-0.577802166	0.403787195	0.916670234	0.561130283	1.497485241
GCST90199659	dGZuAa	Non-small cell lung cancer (controls excluding all cancers)	1-stearoyl-GPI (18:0) levels	Inverse variance weighted	11	-0.189921015	0.091615543	0.038170254	-0.369487479	-0.01035455	0.827024454	0.691088437	0.989698873
GCST90199659	dGZuAa	Non-small cell lung cancer (controls excluding all cancers)	1-stearoyl-GPI (18:0) levels	Weighted median	11	-0.210402682	0.118161812	0.074972619	-0.441999833	0.02119447	0.810257904	0.642749743	1.021420668
GCST90199657	dGZuAa	Non-small cell lung cancer (controls excluding all cancers)	Sphingosine 1-phosphate levels	MR Egger	12	-0.180465592	0.106937311	0.12238279	-0.390062723	0.029131538	0.834881406	0.677014409	1.029560012
GCST90199657	dGZuAa	Non-small cell lung cancer (controls excluding all cancers)	Sphingosine 1-phosphate levels	Inverse variance weighted	12	-0.130281485	0.063699054	0.040828678	-0.25513163	-0.005431339	0.877848295	0.774814502	0.994583384
GCST90199657	dGZuAa	Non-small cell lung cancer (controls excluding all cancers)	Sphingosine 1-phosphate levels	Weighted median	12	-0.148509902	0.094318852	0.115359975	-0.333374851	0.036355048	0.861991472	0.716501563	1.037023974
GCST90199654	dGZuAa	Non-small cell lung cancer (controls excluding all cancers)	Paraxanthine levels in elite athletes	MR Egger	17	-0.084893272	0.170260558	0.625287493	-0.418603966	0.248817422	0.918610321	0.65796472	1.282507854
GCST90199654	dGZuAa	Non-small cell lung cancer (controls excluding all cancers)	Paraxanthine levels in elite athletes	Inverse variance weighted	17	-0.162438969	0.077294952	0.035592983	-0.313937075	-0.010940863	0.850067969	0.730564998	0.989118771
GCST90199654	dGZuAa	Non-small cell lung cancer (controls excluding all cancers)	Paraxanthine levels in elite athletes	Weighted median	17	-0.083404619	0.084723094	0.324900287	-0.249461884	0.082652646	0.919978831	0.779219981	1.08616446
GCST90199649	ofFfzJ	Non-small cell lung cancer, squamous (controls excluding all cancers)	1-stearoyl-2-arachidonoyl-GPI (18:0/20:4) levels	MR Egger	16	0.374648435	0.200950934	0.083371204	-0.019215397	0.768512266	1.45447998	0.980968042	2.156555485
GCST90199649	ofFfzJ	Non-small cell lung cancer, squamous (controls excluding all cancers)	1-stearoyl-2-arachidonoyl-GPI (18:0/20:4) levels	Inverse variance weighted	16	0.269628328	0.087414735	0.002039136	0.098295447	0.440961209	1.309477664	1.1032887	1.554200412
GCST90199649	ofFfzJ	Non-small cell lung cancer, squamous (controls excluding all cancers)	1-stearoyl-2-arachidonoyl-GPI (18:0/20:4) levels	Weighted median	16	0.347604173	0.122483645	0.004540231	0.107536229	0.587672117	1.415671778	1.113531202	1.799793826
GCST90199649	dGZuAa	Non-small cell lung cancer (controls excluding all cancers)	1-stearoyl-2-arachidonoyl-GPI (18:0/20:4) levels	MR Egger	16	0.341982084	0.140942578	0.029345497	0.06573463	0.618229537	1.407735076	1.06794328	1.855639791
GCST90199649	dGZuAa	Non-small cell lung cancer (controls excluding all cancers)	1-stearoyl-2-arachidonoyl-GPI (18:0/20:4) levels	Inverse variance weighted	16	0.169655719	0.063141251	0.007211344	0.045898868	0.29341257	1.184896843	1.046968523	1.340995931
GCST90199649	dGZuAa	Non-small cell lung cancer (controls excluding all cancers)	1-stearoyl-2-arachidonoyl-GPI (18:0/20:4) levels	Weighted median	16	0.163705821	0.076355423	0.032033102	0.014049193	0.313362449	1.17786776	1.014148346	1.368017278
GCST90199644	ofFfzJ	Non-small cell lung cancer, squamous (controls excluding all cancers)	Theobromine levels	MR Egger	13	-0.562762739	0.392256643	0.179192567	-1.33158576	0.206060281	0.56963314	0.264058196	1.228827277
GCST90199644	ofFfzJ	Non-small cell lung cancer, squamous (controls excluding all cancers)	Theobromine levels	Inverse variance weighted	13	-0.347424894	0.134030238	0.009538146	-0.61012416	-0.084725628	0.706505075	0.543283411	0.918764333
GCST90199644	ofFfzJ	Non-small cell lung cancer, squamous (controls excluding all cancers)	Theobromine levels	Weighted median	13	-0.414677826	0.183144192	0.023560895	-0.773640443	-0.055715209	0.660553059	0.46133056	0.945808455
GCST90199644	dGZuAa	Non-small cell lung cancer (controls excluding all cancers)	Theobromine levels	MR Egger	13	-0.157319586	0.333563919	0.64640559	-0.811104867	0.496465695	0.854430951	0.444366829	1.642904472
GCST90199644	dGZuAa	Non-small cell lung cancer (controls excluding all cancers)	Theobromine levels	Inverse variance weighted	13	-0.285678425	0.110220621	0.009545356	-0.501710841	-0.069646008	0.751504242	0.605493869	0.932723938
GCST90199644	dGZuAa	Non-small cell lung cancer (controls excluding all cancers)	Theobromine levels	Weighted median	13	-0.262196674	0.112331846	0.019589129	-0.482367093	-0.042026256	0.769359695	0.617320406	0.958844604
GCST90199639	dGZuAa	Non-small cell lung cancer (controls excluding all cancers)	Imidazole lactate levels	MR Egger	17	0.086462135	0.049323018	0.100012895	-0.010210981	0.183135251	1.090310083	0.989840974	1.200976831
GCST90199639	dGZuAa	Non-small cell lung cancer (controls excluding all cancers)	Imidazole lactate levels	Inverse variance weighted	17	0.081115313	0.031803275	0.010755825	0.018780893	0.143449733	1.084495946	1.018958364	1.154248789
GCST90199639	dGZuAa	Non-small cell lung cancer (controls excluding all cancers)	Imidazole lactate levels	Weighted median	17	0.044742418	0.045747315	0.328057632	-0.044922319	0.134407155	1.045758457	0.956071747	1.143858453
GCST90199637	h4iI4h	Small cell lung cancer (controls excluding all cancers)	N-acetylglutamate levels	MR Egger	12	-0.530249294	0.63984517	0.426602941	-1.784345826	0.723847239	0.588458253	0.167906865	2.06235233
GCST90199637	h4iI4h	Small cell lung cancer (controls excluding all cancers)	N-acetylglutamate levels	Inverse variance weighted	12	-0.54133919	0.22347338	0.015418886	-0.979347016	-0.103331365	0.581968364	0.375556251	0.90182809
GCST90199637	h4iI4h	Small cell lung cancer (controls excluding all cancers)	N-acetylglutamate levels	Weighted median	12	-0.67514242	0.302756097	0.025748249	-1.268544371	-0.08174047	0.509083912	0.281240706	0.921511088
GCST90199635	ofFfzJ	Non-small cell lung cancer, squamous (controls excluding all cancers)	3-phenylpropionate hydrocinnamate levels	MR Egger	17	-0.306459104	0.162204308	0.078334173	-0.624379548	0.011461339	0.736048619	0.535593636	1.011527272
GCST90199635	ofFfzJ	Non-small cell lung cancer, squamous (controls excluding all cancers)	3-phenylpropionate hydrocinnamate levels	Inverse variance weighted	17	-0.281260511	0.094192882	0.002826471	-0.465878559	-0.096642463	0.754831668	0.627583494	0.907880549
GCST90199635	ofFfzJ	Non-small cell lung cancer, squamous (controls excluding all cancers)	3-phenylpropionate hydrocinnamate levels	Weighted median	17	-0.234787897	0.144901325	0.105161506	-0.518794494	0.0492187	0.79073855	0.595237678	1.050450059
GCST90199635	h4iI4h	Small cell lung cancer (controls excluding all cancers)	3-phenylpropionate hydrocinnamate levels	MR Egger	17	-0.374554368	0.228363007	0.121766923	-0.822145861	0.073037125	0.687595625	0.439487563	1.075770474
GCST90199635	h4iI4h	Small cell lung cancer (controls excluding all cancers)	3-phenylpropionate hydrocinnamate levels	Inverse variance weighted	17	-0.314014035	0.135294694	0.020288819	-0.579191635	-0.048836435	0.730508776	0.560351152	0.952336886
GCST90199635	h4iI4h	Small cell lung cancer (controls excluding all cancers)	3-phenylpropionate hydrocinnamate levels	Weighted median	17	-0.329459611	0.18328143	0.072246551	-0.688691213	0.029771991	0.719312337	0.502232955	1.030219608
GCST90199634	wKLX7j	Non-small cell lung cancer, adenocarcinoma (controls excluding all cancers)	5-hydroxylysine levels	MR Egger	12	0.154093587	0.158216847	0.353056659	-0.156011433	0.464198607	1.16660006	0.855549409	1.590738871
GCST90199634	wKLX7j	Non-small cell lung cancer, adenocarcinoma (controls excluding all cancers)	5-hydroxylysine levels	Inverse variance weighted	12	0.214433366	0.102372922	0.036203921	0.013782438	0.415084294	1.239159548	1.013877854	1.514498399
GCST90199634	wKLX7j	Non-small cell lung cancer, adenocarcinoma (controls excluding all cancers)	5-hydroxylysine levels	Weighted median	12	0.307495907	0.120678505	0.010832426	0.070966037	0.544025777	1.360015242	1.073544764	1.722929047
GCST90199634	ofFfzJ	Non-small cell lung cancer, squamous (controls excluding all cancers)	5-hydroxylysine levels	MR Egger	12	0.40552719	0.19584354	0.065210555	0.021673852	0.789380528	1.500093126	1.021910437	2.202031906
GCST90199634	ofFfzJ	Non-small cell lung cancer, squamous (controls excluding all cancers)	5-hydroxylysine levels	Inverse variance weighted	12	0.297870039	0.128914733	0.020855106	0.045197162	0.550542916	1.346986721	1.046234118	1.734194284
GCST90199634	ofFfzJ	Non-small cell lung cancer, squamous (controls excluding all cancers)	5-hydroxylysine levels	Weighted median	12	0.315701999	0.124573226	0.011268236	0.071538476	0.559865522	1.371221569	1.074159479	1.750437089
GCST90199631	ofFfzJ	Non-small cell lung cancer, squamous (controls excluding all cancers)	3-methyl-2-oxovalerate levels	MR Egger	8	0.166371311	0.60175198	0.791457845	-1.013062569	1.345805191	1.181011543	0.36310524	3.841278257
GCST90199631	ofFfzJ	Non-small cell lung cancer, squamous (controls excluding all cancers)	3-methyl-2-oxovalerate levels	Inverse variance weighted	8	0.681285664	0.214378914	0.001483199	0.261102993	1.101468336	1.976417109	1.298361381	3.008580388
GCST90199631	ofFfzJ	Non-small cell lung cancer, squamous (controls excluding all cancers)	3-methyl-2-oxovalerate levels	Weighted median	8	0.70394945	0.279041549	0.011644425	0.157028015	1.250870885	2.021721649	1.170028391	3.493383968
GCST90199630	ofFfzJ	Non-small cell lung cancer, squamous (controls excluding all cancers)	Phenylacetate levels	MR Egger	14	-0.667265211	0.205271944	0.006948178	-1.06959822	-0.264932201	0.513109908	0.343146359	0.767257967
GCST90199630	ofFfzJ	Non-small cell lung cancer, squamous (controls excluding all cancers)	Phenylacetate levels	Inverse variance weighted	14	-0.29802383	0.132160996	0.024132957	-0.557059383	-0.038988278	0.742283651	0.572891243	0.961761983
GCST90199630	ofFfzJ	Non-small cell lung cancer, squamous (controls excluding all cancers)	Phenylacetate levels	Weighted median	14	-0.257274244	0.165066347	0.119088449	-0.580804285	0.066255796	0.773156151	0.55944823	1.0685
GCST90199630	dGZuAa	Non-small cell lung cancer (controls excluding all cancers)	Phenylacetate levels	MR Egger	14	-0.306725541	0.10816046	0.01501222	-0.518720043	-0.09473104	0.735852534	0.595281996	0.909617553
GCST90199630	dGZuAa	Non-small cell lung cancer (controls excluding all cancers)	Phenylacetate levels	Inverse variance weighted	14	-0.131735213	0.060873304	0.030457563	-0.251046889	-0.012423537	0.876573069	0.777985892	0.987653316
GCST90199630	dGZuAa	Non-small cell lung cancer (controls excluding all cancers)	Phenylacetate levels	Weighted median	14	-0.18744137	0.080839324	0.020411826	-0.345886446	-0.028996294	0.829077726	0.707592833	0.971420064
GCST90199623	h4iI4h	Small cell lung cancer (controls excluding all cancers)	Maltotriose levels	MR Egger	15	0.397838364	0.263068041	0.154381007	-0.117774997	0.913451725	1.488603398	0.888896034	2.492912548
GCST90199623	h4iI4h	Small cell lung cancer (controls excluding all cancers)	Maltotriose levels	Inverse variance weighted	15	0.312236458	0.13480631	0.020548128	0.04801609	0.576456826	1.36647777	1.049187537	1.779721384
GCST90199623	h4iI4h	Small cell lung cancer (controls excluding all cancers)	Maltotriose levels	Weighted median	15	0.336376318	0.18807777	0.073696038	-0.03225611	0.705008747	1.399865721	0.968258569	2.023864388
