# Supplementary material for: Causal relationship between diabetes mellitus and lung cancer: a two-sample Mendelian randomization and mediation analysis
Source: Front Genet. 2024 Nov 25;15:1449881. doi: 10.3389/fgene.2024.1449881 (PMC11625780; doi:10.3389/fgene.2024.1449881)
Supplement: Supplementary file 2 [file DataSheet6.csv]

Table S6 The horizontal pleiotropy analyses of MR analyses for blood metabolites on each subtype of lung cancer
id.exposure	id.outcome	outcome	exposure	egger_intercept	se	pval
GCST90199621	dGZuAa	Non-small cell lung cancer (controls excluding all cancers)	Carnitine levels	0.023259264	0.013435838	0.105395303
GCST90199621	h4iI4h	Small cell lung cancer (controls excluding all cancers)	Carnitine levels	-0.008385111	0.035807301	0.818240393
GCST90199621	ofFfzJ	Non-small cell lung cancer, squamous (controls excluding all cancers)	Carnitine levels	0.032167277	0.030113953	0.303510323
GCST90199621	wKLX7j	Non-small cell lung cancer, adenocarcinoma (controls excluding all cancers)	Carnitine levels	0.068504591	0.024114974	0.013086499
GCST90199622	dGZuAa	Non-small cell lung cancer (controls excluding all cancers)	Benzoate levels	0.00523777	0.018293769	0.782925644
GCST90199622	h4iI4h	Small cell lung cancer (controls excluding all cancers)	Benzoate levels	-0.104343137	0.054387222	0.096539355
GCST90199622	ofFfzJ	Non-small cell lung cancer, squamous (controls excluding all cancers)	Benzoate levels	-0.000499273	0.033862782	0.988647837
GCST90199622	wKLX7j	Non-small cell lung cancer, adenocarcinoma (controls excluding all cancers)	Benzoate levels	-0.015579351	0.032861519	0.649866539
GCST90199623	dGZuAa	Non-small cell lung cancer (controls excluding all cancers)	Maltotriose levels	0.00861516	0.017898612	0.638281944
GCST90199623	h4iI4h	Small cell lung cancer (controls excluding all cancers)	Maltotriose levels	-0.016358188	0.043169129	0.710854723
GCST90199623	ofFfzJ	Non-small cell lung cancer, squamous (controls excluding all cancers)	Maltotriose levels	0.017235601	0.030927139	0.586792419
GCST90199623	wKLX7j	Non-small cell lung cancer, adenocarcinoma (controls excluding all cancers)	Maltotriose levels	0.034570154	0.029772284	0.266457795
GCST90199624	dGZuAa	Non-small cell lung cancer (controls excluding all cancers)	Hippurate levels	0.023479825	0.028418913	0.435939964
GCST90199624	h4iI4h	Small cell lung cancer (controls excluding all cancers)	Hippurate levels	0.023092605	0.062383958	0.722202872
GCST90199624	ofFfzJ	Non-small cell lung cancer, squamous (controls excluding all cancers)	Hippurate levels	0.009502288	0.052566407	0.861672564
GCST90199624	wKLX7j	Non-small cell lung cancer, adenocarcinoma (controls excluding all cancers)	Hippurate levels	0.059089605	0.048058331	0.258589424
GCST90199625	dGZuAa	Non-small cell lung cancer (controls excluding all cancers)	Methionine sulfoxide levels	-0.014989493	0.031835154	0.650321241
GCST90199625	h4iI4h	Small cell lung cancer (controls excluding all cancers)	Methionine sulfoxide levels	-0.160748059	0.071297327	0.054175695
GCST90199625	ofFfzJ	Non-small cell lung cancer, squamous (controls excluding all cancers)	Methionine sulfoxide levels	-0.082917161	0.066573841	0.248192297
GCST90199625	wKLX7j	Non-small cell lung cancer, adenocarcinoma (controls excluding all cancers)	Methionine sulfoxide levels	-0.009532729	0.058232817	0.874027163
GCST90199626	dGZuAa	Non-small cell lung cancer (controls excluding all cancers)	Xanthurenate levels	0.043980228	0.023356342	0.079239188
GCST90199626	h4iI4h	Small cell lung cancer (controls excluding all cancers)	Xanthurenate levels	0.098350789	0.073616789	0.20147127
GCST90199626	ofFfzJ	Non-small cell lung cancer, squamous (controls excluding all cancers)	Xanthurenate levels	0.053638611	0.038396289	0.182746899
GCST90199626	wKLX7j	Non-small cell lung cancer, adenocarcinoma (controls excluding all cancers)	Xanthurenate levels	0.027739479	0.037289489	0.468433349
GCST90199627	dGZuAa	Non-small cell lung cancer (controls excluding all cancers)	N-alpha-acetylornithine levels	-0.020197348	0.02309948	0.397785886
GCST90199627	h4iI4h	Small cell lung cancer (controls excluding all cancers)	N-alpha-acetylornithine levels	-0.09075515	0.089124584	0.327115158
GCST90199627	ofFfzJ	Non-small cell lung cancer, squamous (controls excluding all cancers)	N-alpha-acetylornithine levels	-0.090286901	0.044844209	0.065260447
GCST90199627	wKLX7j	Non-small cell lung cancer, adenocarcinoma (controls excluding all cancers)	N-alpha-acetylornithine levels	0.006046384	0.039565124	0.880885901
GCST90199628	dGZuAa	Non-small cell lung cancer (controls excluding all cancers)	3-methylhistidine levels	-0.000244777	0.023445037	0.991828394
GCST90199628	h4iI4h	Small cell lung cancer (controls excluding all cancers)	3-methylhistidine levels	-0.028938477	0.065492298	0.665851068
GCST90199628	ofFfzJ	Non-small cell lung cancer, squamous (controls excluding all cancers)	3-methylhistidine levels	-0.006504883	0.043097093	0.882343498
GCST90199628	wKLX7j	Non-small cell lung cancer, adenocarcinoma (controls excluding all cancers)	3-methylhistidine levels	-0.008070864	0.041104465	0.847372372
GCST90199629	dGZuAa	Non-small cell lung cancer (controls excluding all cancers)	Glycerophosphorylcholine (GPC) levels	0.003723057	0.025497916	0.886811646
GCST90199629	h4iI4h	Small cell lung cancer (controls excluding all cancers)	Glycerophosphorylcholine (GPC) levels	0.000745338	0.067644596	0.99142546
GCST90199629	ofFfzJ	Non-small cell lung cancer, squamous (controls excluding all cancers)	Glycerophosphorylcholine (GPC) levels	0.022295388	0.047930583	0.651781257
GCST90199629	wKLX7j	Non-small cell lung cancer, adenocarcinoma (controls excluding all cancers)	Glycerophosphorylcholine (GPC) levels	-0.038961187	0.059328974	0.526198636
GCST90199630	dGZuAa	Non-small cell lung cancer (controls excluding all cancers)	Phenylacetate levels	0.031846937	0.016270914	0.073981094
GCST90199630	h4iI4h	Small cell lung cancer (controls excluding all cancers)	Phenylacetate levels	0.030715801	0.048833255	0.54114224
GCST90199630	ofFfzJ	Non-small cell lung cancer, squamous (controls excluding all cancers)	Phenylacetate levels	0.068356482	0.03130503	0.049576505
GCST90199630	wKLX7j	Non-small cell lung cancer, adenocarcinoma (controls excluding all cancers)	Phenylacetate levels	0.043046307	0.02913484	0.165304441
GCST90199631	dGZuAa	Non-small cell lung cancer (controls excluding all cancers)	3-methyl-2-oxovalerate levels	-0.012527062	0.035565468	0.736710849
GCST90199631	h4iI4h	Small cell lung cancer (controls excluding all cancers)	3-methyl-2-oxovalerate levels	-0.052162891	0.094550369	0.601085241
GCST90199631	ofFfzJ	Non-small cell lung cancer, squamous (controls excluding all cancers)	3-methyl-2-oxovalerate levels	0.060577189	0.066148308	0.395098219
GCST90199631	wKLX7j	Non-small cell lung cancer, adenocarcinoma (controls excluding all cancers)	3-methyl-2-oxovalerate levels	0.060375625	0.076118406	0.457882129
GCST90199632	dGZuAa	Non-small cell lung cancer (controls excluding all cancers)	Tartarate levels	-0.009681729	0.015655993	0.547867643
GCST90199632	h4iI4h	Small cell lung cancer (controls excluding all cancers)	Tartarate levels	-0.004873333	0.042219538	0.910014645
GCST90199632	ofFfzJ	Non-small cell lung cancer, squamous (controls excluding all cancers)	Tartarate levels	-0.016838371	0.029928107	0.58404687
GCST90199632	wKLX7j	Non-small cell lung cancer, adenocarcinoma (controls excluding all cancers)	Tartarate levels	0.006411305	0.036750743	0.864417539
GCST90199633	dGZuAa	Non-small cell lung cancer (controls excluding all cancers)	Suberate (C8-DC) levels	-0.016689177	0.016811025	0.340427718
GCST90199633	h4iI4h	Small cell lung cancer (controls excluding all cancers)	Suberate (C8-DC) levels	-0.067326688	0.044655504	0.15750107
GCST90199633	ofFfzJ	Non-small cell lung cancer, squamous (controls excluding all cancers)	Suberate (C8-DC) levels	-0.004279214	0.031057098	0.892695034
GCST90199633	wKLX7j	Non-small cell lung cancer, adenocarcinoma (controls excluding all cancers)	Suberate (C8-DC) levels	-0.033940792	0.037506378	0.383309384
GCST90199634	dGZuAa	Non-small cell lung cancer (controls excluding all cancers)	5-hydroxylysine levels	0.015240786	0.036963013	0.68880118
GCST90199634	h4iI4h	Small cell lung cancer (controls excluding all cancers)	5-hydroxylysine levels	0.001291451	0.044369358	0.977352108
GCST90199634	ofFfzJ	Non-small cell lung cancer, squamous (controls excluding all cancers)	5-hydroxylysine levels	-0.037518766	0.050537295	0.47492358
GCST90199634	wKLX7j	Non-small cell lung cancer, adenocarcinoma (controls excluding all cancers)	5-hydroxylysine levels	0.020835249	0.040564378	0.618664798
GCST90199635	dGZuAa	Non-small cell lung cancer (controls excluding all cancers)	3-phenylpropionate hydrocinnamate levels	-0.005919923	0.015593821	0.709538968
GCST90199635	h4iI4h	Small cell lung cancer (controls excluding all cancers)	3-phenylpropionate hydrocinnamate levels	0.013651976	0.041485663	0.746647335
GCST90199635	ofFfzJ	Non-small cell lung cancer, squamous (controls excluding all cancers)	3-phenylpropionate hydrocinnamate levels	0.005700349	0.029537385	0.849557432
GCST90199635	wKLX7j	Non-small cell lung cancer, adenocarcinoma (controls excluding all cancers)	3-phenylpropionate hydrocinnamate levels	0.028467871	0.027958774	0.324721412
GCST90199636	dGZuAa	Non-small cell lung cancer (controls excluding all cancers)	Kynurenine levels	0.000238249	0.02596499	0.992829669
GCST90199636	h4iI4h	Small cell lung cancer (controls excluding all cancers)	Kynurenine levels	-0.136425691	0.067100664	0.064768115
GCST90199636	ofFfzJ	Non-small cell lung cancer, squamous (controls excluding all cancers)	Kynurenine levels	-0.055594097	0.047772053	0.267147923
GCST90199636	wKLX7j	Non-small cell lung cancer, adenocarcinoma (controls excluding all cancers)	Kynurenine levels	-0.019146989	0.046459733	0.687518041
GCST90199637	dGZuAa	Non-small cell lung cancer (controls excluding all cancers)	N-acetylglutamate levels	0.006045248	0.0238795	0.805275633
GCST90199637	h4iI4h	Small cell lung cancer (controls excluding all cancers)	N-acetylglutamate levels	-0.001294106	0.06947549	0.985505237
GCST90199637	ofFfzJ	Non-small cell lung cancer, squamous (controls excluding all cancers)	N-acetylglutamate levels	0.004953189	0.044107893	0.912810057
GCST90199637	wKLX7j	Non-small cell lung cancer, adenocarcinoma (controls excluding all cancers)	N-acetylglutamate levels	-0.018456468	0.043038094	0.677130632
GCST90199638	dGZuAa	Non-small cell lung cancer (controls excluding all cancers)	Glycerol 3-phosphate levels	0.007379686	0.014952636	0.628338712
GCST90199638	h4iI4h	Small cell lung cancer (controls excluding all cancers)	Glycerol 3-phosphate levels	0.020523178	0.038054749	0.597100915
GCST90199638	ofFfzJ	Non-small cell lung cancer, squamous (controls excluding all cancers)	Glycerol 3-phosphate levels	0.003737841	0.026161451	0.888172
GCST90199638	wKLX7j	Non-small cell lung cancer, adenocarcinoma (controls excluding all cancers)	Glycerol 3-phosphate levels	-0.01680757	0.037103516	0.656637497
GCST90199639	dGZuAa	Non-small cell lung cancer (controls excluding all cancers)	Imidazole lactate levels	-0.001430657	0.010087523	0.889105993
GCST90199639	h4iI4h	Small cell lung cancer (controls excluding all cancers)	Imidazole lactate levels	0.042974012	0.027018291	0.13256116
GCST90199639	ofFfzJ	Non-small cell lung cancer, squamous (controls excluding all cancers)	Imidazole lactate levels	0.008765009	0.018798755	0.647732303
GCST90199639	wKLX7j	Non-small cell lung cancer, adenocarcinoma (controls excluding all cancers)	Imidazole lactate levels	-0.003535375	0.022410641	0.876754445
GCST90199640	dGZuAa	Non-small cell lung cancer (controls excluding all cancers)	4-guanidinobutanoate levels	0.024002937	0.015330691	0.14849193
GCST90199640	h4iI4h	Small cell lung cancer (controls excluding all cancers)	4-guanidinobutanoate levels	0.014288963	0.037824242	0.713494181
GCST90199640	ofFfzJ	Non-small cell lung cancer, squamous (controls excluding all cancers)	4-guanidinobutanoate levels	-0.008448658	0.026160628	0.753382222
GCST90199640	wKLX7j	Non-small cell lung cancer, adenocarcinoma (controls excluding all cancers)	4-guanidinobutanoate levels	0.03691902	0.028517218	0.224544769
GCST90199641	dGZuAa	Non-small cell lung cancer (controls excluding all cancers)	Glucuronate levels	0.022914037	0.030804824	0.485068895
GCST90199641	h4iI4h	Small cell lung cancer (controls excluding all cancers)	Glucuronate levels	0.005143138	0.063808273	0.938379011
GCST90199641	ofFfzJ	Non-small cell lung cancer, squamous (controls excluding all cancers)	Glucuronate levels	0.009297243	0.044350744	0.840893219
GCST90199641	wKLX7j	Non-small cell lung cancer, adenocarcinoma (controls excluding all cancers)	Glucuronate levels	0.041174308	0.057849911	0.503343999
GCST90199642	dGZuAa	Non-small cell lung cancer (controls excluding all cancers)	Ribitol levels	-0.003273819	0.011256398	0.774909328
GCST90199642	h4iI4h	Small cell lung cancer (controls excluding all cancers)	Ribitol levels	0.026270613	0.02995283	0.393429617
GCST90199642	ofFfzJ	Non-small cell lung cancer, squamous (controls excluding all cancers)	Ribitol levels	-0.004572869	0.020848218	0.829158138
GCST90199642	wKLX7j	Non-small cell lung cancer, adenocarcinoma (controls excluding all cancers)	Ribitol levels	-0.023907216	0.021942893	0.292062912
GCST90199643	dGZuAa	Non-small cell lung cancer (controls excluding all cancers)	Glycodeoxycholate levels	-0.010836138	0.02603667	0.698633765
GCST90199643	h4iI4h	Small cell lung cancer (controls excluding all cancers)	Glycodeoxycholate levels	-0.097345404	0.08138187	0.297690852
GCST90199643	ofFfzJ	Non-small cell lung cancer, squamous (controls excluding all cancers)	Glycodeoxycholate levels	-0.039286156	0.055328523	0.516874649
GCST90199643	wKLX7j	Non-small cell lung cancer, adenocarcinoma (controls excluding all cancers)	Glycodeoxycholate levels	0.031054449	0.046452674	0.540403515
GCST90199644	dGZuAa	Non-small cell lung cancer (controls excluding all cancers)	Theobromine levels	-0.014202326	0.034674779	0.68997202
GCST90199644	h4iI4h	Small cell lung cancer (controls excluding all cancers)	Theobromine levels	0.012318066	0.074452657	0.871592623
GCST90199644	ofFfzJ	Non-small cell lung cancer, squamous (controls excluding all cancers)	Theobromine levels	0.023813524	0.040767577	0.570918212
GCST90199644	wKLX7j	Non-small cell lung cancer, adenocarcinoma (controls excluding all cancers)	Theobromine levels	-0.020498775	0.051665316	0.699132966
GCST90199645	dGZuAa	Non-small cell lung cancer (controls excluding all cancers)	Quinate levels	-0.026215109	0.013456345	0.077359672
GCST90199645	h4iI4h	Small cell lung cancer (controls excluding all cancers)	Quinate levels	-0.029108453	0.035763593	0.432960757
GCST90199645	ofFfzJ	Non-small cell lung cancer, squamous (controls excluding all cancers)	Quinate levels	-0.014829947	0.024909001	0.56364746
GCST90199645	wKLX7j	Non-small cell lung cancer, adenocarcinoma (controls excluding all cancers)	Quinate levels	-0.026899854	0.02512063	0.307180218
GCST90199646	dGZuAa	Non-small cell lung cancer (controls excluding all cancers)	Gentisate levels	0.015813797	0.017136502	0.368309527
GCST90199646	h4iI4h	Small cell lung cancer (controls excluding all cancers)	Gentisate levels	0.030346758	0.045545024	0.513667871
GCST90199646	ofFfzJ	Non-small cell lung cancer, squamous (controls excluding all cancers)	Gentisate levels	0.026210791	0.031734086	0.419645444
GCST90199646	wKLX7j	Non-small cell lung cancer, adenocarcinoma (controls excluding all cancers)	Gentisate levels	0.008852721	0.033682408	0.795666955
GCST90199647	dGZuAa	Non-small cell lung cancer (controls excluding all cancers)	Theophylline levels	-0.012765629	0.028077967	0.659071335
GCST90199647	h4iI4h	Small cell lung cancer (controls excluding all cancers)	Theophylline levels	-0.012023785	0.055759105	0.83360458
GCST90199647	ofFfzJ	Non-small cell lung cancer, squamous (controls excluding all cancers)	Theophylline levels	0.011729681	0.044511865	0.79750169
GCST90199647	wKLX7j	Non-small cell lung cancer, adenocarcinoma (controls excluding all cancers)	Theophylline levels	-0.017259179	0.042468954	0.693012967
GCST90199648	dGZuAa	Non-small cell lung cancer (controls excluding all cancers)	1,5-anhydroglucitol (1,5-ag) levels	0.008921425	0.01084938	0.420603219
GCST90199648	h4iI4h	Small cell lung cancer (controls excluding all cancers)	1,5-anhydroglucitol (1,5-ag) levels	0.019165368	0.028945986	0.515459522
GCST90199648	ofFfzJ	Non-small cell lung cancer, squamous (controls excluding all cancers)	1,5-anhydroglucitol (1,5-ag) levels	-0.006174914	0.020108078	0.761952316
GCST90199648	wKLX7j	Non-small cell lung cancer, adenocarcinoma (controls excluding all cancers)	1,5-anhydroglucitol (1,5-ag) levels	0.036808881	0.019478803	0.073383591
GCST90199649	dGZuAa	Non-small cell lung cancer (controls excluding all cancers)	1-stearoyl-2-arachidonoyl-GPI (18:0/20:4) levels	-0.030850773	0.022709225	0.19578911
GCST90199649	h4iI4h	Small cell lung cancer (controls excluding all cancers)	1-stearoyl-2-arachidonoyl-GPI (18:0/20:4) levels	-0.064427914	0.046521553	0.187755147
GCST90199649	ofFfzJ	Non-small cell lung cancer, squamous (controls excluding all cancers)	1-stearoyl-2-arachidonoyl-GPI (18:0/20:4) levels	-0.018805774	0.032400948	0.570864153
GCST90199649	wKLX7j	Non-small cell lung cancer, adenocarcinoma (controls excluding all cancers)	1-stearoyl-2-arachidonoyl-GPI (18:0/20:4) levels	-0.049912917	0.039386252	0.225734475
GCST90199650	dGZuAa	Non-small cell lung cancer (controls excluding all cancers)	Indolelactate levels	-0.051258849	0.019572791	0.025646839
GCST90199650	h4iI4h	Small cell lung cancer (controls excluding all cancers)	Indolelactate levels	-0.013701313	0.057774897	0.81732816
GCST90199650	ofFfzJ	Non-small cell lung cancer, squamous (controls excluding all cancers)	Indolelactate levels	-0.066014884	0.036382319	0.099671578
GCST90199650	wKLX7j	Non-small cell lung cancer, adenocarcinoma (controls excluding all cancers)	Indolelactate levels	-0.043228846	0.035143531	0.246824733
GCST90199651	dGZuAa	Non-small cell lung cancer (controls excluding all cancers)	Docosahexaenoate DHA; 22:6n3 levels	0.010458232	0.023167404	0.663672959
GCST90199651	h4iI4h	Small cell lung cancer (controls excluding all cancers)	Docosahexaenoate DHA; 22:6n3 levels	-0.011739544	0.039686607	0.774910879
GCST90199651	ofFfzJ	Non-small cell lung cancer, squamous (controls excluding all cancers)	Docosahexaenoate DHA; 22:6n3 levels	0.01893404	0.035133722	0.604614918
GCST90199651	wKLX7j	Non-small cell lung cancer, adenocarcinoma (controls excluding all cancers)	Docosahexaenoate DHA; 22:6n3 levels	0.005311185	0.026771662	0.84769003
GCST90199652	dGZuAa	Non-small cell lung cancer (controls excluding all cancers)	1-stearoyl-2-oleoyl-GPS (18:0/18:1) levels	-0.029367135	0.034452627	0.422199324
GCST90199652	h4iI4h	Small cell lung cancer (controls excluding all cancers)	1-stearoyl-2-oleoyl-GPS (18:0/18:1) levels	0.093639677	0.108831572	0.418055335
GCST90199652	ofFfzJ	Non-small cell lung cancer, squamous (controls excluding all cancers)	1-stearoyl-2-oleoyl-GPS (18:0/18:1) levels	0.00289457	0.0641888	0.965291347
GCST90199652	wKLX7j	Non-small cell lung cancer, adenocarcinoma (controls excluding all cancers)	1-stearoyl-2-oleoyl-GPS (18:0/18:1) levels	-0.035414563	0.061788759	0.584473302
GCST90199653	dGZuAa	Non-small cell lung cancer (controls excluding all cancers)	1-myristoyl-2-palmitoyl-gpc (14:0/16:0) levels	0.021158404	0.047585441	0.672169472
GCST90199653	h4iI4h	Small cell lung cancer (controls excluding all cancers)	1-myristoyl-2-palmitoyl-gpc (14:0/16:0) levels	0.040743961	0.083342941	0.642287458
GCST90199653	ofFfzJ	Non-small cell lung cancer, squamous (controls excluding all cancers)	1-myristoyl-2-palmitoyl-gpc (14:0/16:0) levels	0.07467647	0.067279011	0.309512515
GCST90199653	wKLX7j	Non-small cell lung cancer, adenocarcinoma (controls excluding all cancers)	1-myristoyl-2-palmitoyl-gpc (14:0/16:0) levels	0.026225179	0.052749233	0.636761323
GCST90199654	dGZuAa	Non-small cell lung cancer (controls excluding all cancers)	Paraxanthine levels in elite athletes	-0.01017729	0.019785132	0.614473898
GCST90199654	h4iI4h	Small cell lung cancer (controls excluding all cancers)	Paraxanthine levels in elite athletes	-0.023564967	0.038609193	0.550768682
GCST90199654	ofFfzJ	Non-small cell lung cancer, squamous (controls excluding all cancers)	Paraxanthine levels in elite athletes	0.031127765	0.026201779	0.253303544
GCST90199654	wKLX7j	Non-small cell lung cancer, adenocarcinoma (controls excluding all cancers)	Paraxanthine levels in elite athletes	-0.025470494	0.026183501	0.346094899
GCST90199655	dGZuAa	Non-small cell lung cancer (controls excluding all cancers)	4-methyl-2-oxopentanoate levels	-0.049925163	0.032978474	0.168518335
GCST90199655	h4iI4h	Small cell lung cancer (controls excluding all cancers)	4-methyl-2-oxopentanoate levels	0.059644322	0.082088485	0.488191766
GCST90199655	ofFfzJ	Non-small cell lung cancer, squamous (controls excluding all cancers)	4-methyl-2-oxopentanoate levels	-0.012291281	0.056980552	0.834611893
GCST90199655	wKLX7j	Non-small cell lung cancer, adenocarcinoma (controls excluding all cancers)	4-methyl-2-oxopentanoate levels	-0.004792929	0.075805784	0.951137426
GCST90199656	dGZuAa	Non-small cell lung cancer (controls excluding all cancers)	3-indoxyl sulfate levels	-0.012649012	0.035522632	0.730986098
GCST90199656	h4iI4h	Small cell lung cancer (controls excluding all cancers)	3-indoxyl sulfate levels	0.012019002	0.080076019	0.884404977
GCST90199656	ofFfzJ	Non-small cell lung cancer, squamous (controls excluding all cancers)	3-indoxyl sulfate levels	-0.060598762	0.039093409	0.159712875
GCST90199656	wKLX7j	Non-small cell lung cancer, adenocarcinoma (controls excluding all cancers)	3-indoxyl sulfate levels	0.018810008	0.048613296	0.708896487
GCST90199657	dGZuAa	Non-small cell lung cancer (controls excluding all cancers)	Sphingosine 1-phosphate levels	0.008776782	0.015022389	0.571997913
GCST90199657	h4iI4h	Small cell lung cancer (controls excluding all cancers)	Sphingosine 1-phosphate levels	-0.030132724	0.047631663	0.541176606
GCST90199657	ofFfzJ	Non-small cell lung cancer, squamous (controls excluding all cancers)	Sphingosine 1-phosphate levels	0.019772381	0.027759801	0.492582933
GCST90199657	wKLX7j	Non-small cell lung cancer, adenocarcinoma (controls excluding all cancers)	Sphingosine 1-phosphate levels	-0.008806251	0.027036288	0.751349679
GCST90199658	dGZuAa	Non-small cell lung cancer (controls excluding all cancers)	Alpha-hydroxyisocaproate levels	-0.010645727	0.027135806	0.701705864
GCST90199658	h4iI4h	Small cell lung cancer (controls excluding all cancers)	Alpha-hydroxyisocaproate levels	-0.027618459	0.053899471	0.617666273
GCST90199658	ofFfzJ	Non-small cell lung cancer, squamous (controls excluding all cancers)	Alpha-hydroxyisocaproate levels	0.009565599	0.042790192	0.826870549
GCST90199658	wKLX7j	Non-small cell lung cancer, adenocarcinoma (controls excluding all cancers)	Alpha-hydroxyisocaproate levels	-0.01957161	0.050096033	0.702879554
GCST90199659	dGZuAa	Non-small cell lung cancer (controls excluding all cancers)	1-stearoyl-GPI (18:0) levels	-0.01319071	0.029667858	0.667099132
GCST90199659	h4iI4h	Small cell lung cancer (controls excluding all cancers)	1-stearoyl-GPI (18:0) levels	-0.008395676	0.073213149	0.911220792
GCST90199659	ofFfzJ	Non-small cell lung cancer, squamous (controls excluding all cancers)	1-stearoyl-GPI (18:0) levels	-0.039322835	0.049436542	0.446838678
GCST90199659	wKLX7j	Non-small cell lung cancer, adenocarcinoma (controls excluding all cancers)	1-stearoyl-GPI (18:0) levels	-0.01102133	0.047595861	0.822058235
GCST90199660	dGZuAa	Non-small cell lung cancer (controls excluding all cancers)	1,2-dipalmitoyl-gpc (16:0/16:0) levels	-0.013012463	0.015557367	0.419264295
GCST90199660	h4iI4h	Small cell lung cancer (controls excluding all cancers)	1,2-dipalmitoyl-gpc (16:0/16:0) levels	0.026527007	0.044219748	0.559736837
GCST90199660	ofFfzJ	Non-small cell lung cancer, squamous (controls excluding all cancers)	1,2-dipalmitoyl-gpc (16:0/16:0) levels	-0.02269542	0.023984603	0.362686494
GCST90199660	wKLX7j	Non-small cell lung cancer, adenocarcinoma (controls excluding all cancers)	1,2-dipalmitoyl-gpc (16:0/16:0) levels	0.006825843	0.020640385	0.746571349
GCST90199661	dGZuAa	Non-small cell lung cancer (controls excluding all cancers)	Maleate levels	-0.016802936	0.049100728	0.739273616
GCST90199661	h4iI4h	Small cell lung cancer (controls excluding all cancers)	Maleate levels	-0.104993913	0.065435617	0.139676884
GCST90199661	ofFfzJ	Non-small cell lung cancer, squamous (controls excluding all cancers)	Maleate levels	0.030481704	0.066083286	0.654480467
GCST90199661	wKLX7j	Non-small cell lung cancer, adenocarcinoma (controls excluding all cancers)	Maleate levels	-0.062424328	0.056592023	0.295838875
GCST90199662	dGZuAa	Non-small cell lung cancer (controls excluding all cancers)	Isovalerate (i5:0) levels	0.021931272	0.030801917	0.496694507
GCST90199662	h4iI4h	Small cell lung cancer (controls excluding all cancers)	Isovalerate (i5:0) levels	-0.207039329	0.081835766	0.035258899
GCST90199662	ofFfzJ	Non-small cell lung cancer, squamous (controls excluding all cancers)	Isovalerate (i5:0) levels	0.060362139	0.057163914	0.321834143
GCST90199662	wKLX7j	Non-small cell lung cancer, adenocarcinoma (controls excluding all cancers)	Isovalerate (i5:0) levels	0.01805745	0.055147075	0.751738006
GCST90199663	dGZuAa	Non-small cell lung cancer (controls excluding all cancers)	4-acetylphenol sulfate levels	-0.022543492	0.01625615	0.20292914
GCST90199663	h4iI4h	Small cell lung cancer (controls excluding all cancers)	4-acetylphenol sulfate levels	-0.033804991	0.043184355	0.456285691
GCST90199663	ofFfzJ	Non-small cell lung cancer, squamous (controls excluding all cancers)	4-acetylphenol sulfate levels	0.004672687	0.030104318	0.880495449
GCST90199663	wKLX7j	Non-small cell lung cancer, adenocarcinoma (controls excluding all cancers)	4-acetylphenol sulfate levels	0.006440669	0.029275253	0.831378347
GCST90199664	dGZuAa	Non-small cell lung cancer (controls excluding all cancers)	Phenyllactate (PLA) levels in elite athletes	-0.006110077	0.012955902	0.642874302
GCST90199664	h4iI4h	Small cell lung cancer (controls excluding all cancers)	Phenyllactate (PLA) levels in elite athletes	0.007907432	0.037894359	0.837048683
GCST90199664	ofFfzJ	Non-small cell lung cancer, squamous (controls excluding all cancers)	Phenyllactate (PLA) levels in elite athletes	-0.017509041	0.02443842	0.482903093
GCST90199664	wKLX7j	Non-small cell lung cancer, adenocarcinoma (controls excluding all cancers)	Phenyllactate (PLA) levels in elite athletes	-0.019713441	0.023673094	0.415906287
GCST90199665	dGZuAa	Non-small cell lung cancer (controls excluding all cancers)	N-acetylaspartate (naa) levels	-0.009724173	0.018131264	0.614729162
GCST90199665	h4iI4h	Small cell lung cancer (controls excluding all cancers)	N-acetylaspartate (naa) levels	0.128139617	0.065450173	0.107587793
GCST90199665	ofFfzJ	Non-small cell lung cancer, squamous (controls excluding all cancers)	N-acetylaspartate (naa) levels	0.032960371	0.033529181	0.370734381
GCST90199665	wKLX7j	Non-small cell lung cancer, adenocarcinoma (controls excluding all cancers)	N-acetylaspartate (naa) levels	-0.06829268	0.032637688	0.090617696
GCST90199666	dGZuAa	Non-small cell lung cancer (controls excluding all cancers)	Palmitoylcarnitine levels (Metabolon platform)	0.008487103	0.015831091	0.599747586
GCST90199666	h4iI4h	Small cell lung cancer (controls excluding all cancers)	Palmitoylcarnitine levels (Metabolon platform)	-0.025162771	0.045847516	0.591194543
GCST90199666	ofFfzJ	Non-small cell lung cancer, squamous (controls excluding all cancers)	Palmitoylcarnitine levels (Metabolon platform)	0.008144575	0.029691011	0.787587262
GCST90199666	wKLX7j	Non-small cell lung cancer, adenocarcinoma (controls excluding all cancers)	Palmitoylcarnitine levels (Metabolon platform)	0.006940426	0.023249896	0.76940618
GCST90199667	dGZuAa	Non-small cell lung cancer (controls excluding all cancers)	Erythritol levels in elite athletes	-0.004721074	0.017462268	0.790568854
GCST90199667	h4iI4h	Small cell lung cancer (controls excluding all cancers)	Erythritol levels in elite athletes	0.051065554	0.044549024	0.269637983
GCST90199667	ofFfzJ	Non-small cell lung cancer, squamous (controls excluding all cancers)	Erythritol levels in elite athletes	0.029805629	0.031042578	0.35220066
GCST90199667	wKLX7j	Non-small cell lung cancer, adenocarcinoma (controls excluding all cancers)	Erythritol levels in elite athletes	-0.040070245	0.030077373	0.202669392
GCST90199668	dGZuAa	Non-small cell lung cancer (controls excluding all cancers)	Hexanoylcarnitine levels (Biocrates platform)	-0.015938449	0.018913339	0.415871789
GCST90199668	h4iI4h	Small cell lung cancer (controls excluding all cancers)	Hexanoylcarnitine levels (Biocrates platform)	0.049385978	0.047502728	0.318999641
GCST90199668	ofFfzJ	Non-small cell lung cancer, squamous (controls excluding all cancers)	Hexanoylcarnitine levels (Biocrates platform)	-0.022837454	0.037519487	0.5540827
GCST90199668	wKLX7j	Non-small cell lung cancer, adenocarcinoma (controls excluding all cancers)	Hexanoylcarnitine levels (Biocrates platform)	0.032903221	0.032990731	0.338282707
GCST90199669	dGZuAa	Non-small cell lung cancer (controls excluding all cancers)	Acetylcarnitine levels (Biocrates platform)	-0.007128819	0.029294816	0.812655425
GCST90199669	h4iI4h	Small cell lung cancer (controls excluding all cancers)	Acetylcarnitine levels (Biocrates platform)	0.023684104	0.061863131	0.709845224
GCST90199669	ofFfzJ	Non-small cell lung cancer, squamous (controls excluding all cancers)	Acetylcarnitine levels (Biocrates platform)	-0.040629861	0.055056928	0.47749843
GCST90199669	wKLX7j	Non-small cell lung cancer, adenocarcinoma (controls excluding all cancers)	Acetylcarnitine levels (Biocrates platform)	0.055232247	0.04148117	0.212578353
GCST90199670	dGZuAa	Non-small cell lung cancer (controls excluding all cancers)	Iminodiacetate (IDA) levels	0.00898126	0.029467266	0.768306317
GCST90199670	h4iI4h	Small cell lung cancer (controls excluding all cancers)	Iminodiacetate (IDA) levels	-0.051419742	0.078024814	0.528393063
GCST90199670	ofFfzJ	Non-small cell lung cancer, squamous (controls excluding all cancers)	Iminodiacetate (IDA) levels	0.089281972	0.054341407	0.139010856
GCST90199670	wKLX7j	Non-small cell lung cancer, adenocarcinoma (controls excluding all cancers)	Iminodiacetate (IDA) levels	0.038697876	0.052874328	0.485124407
GCST90199671	dGZuAa	Non-small cell lung cancer (controls excluding all cancers)	Cysteine s-sulfate levels	0.014294133	0.030573194	0.652586193
GCST90199671	h4iI4h	Small cell lung cancer (controls excluding all cancers)	Cysteine s-sulfate levels	0.081299453	0.061055316	0.219691621
GCST90199671	ofFfzJ	Non-small cell lung cancer, squamous (controls excluding all cancers)	Cysteine s-sulfate levels	-0.008915839	0.04228213	0.838264364
GCST90199671	wKLX7j	Non-small cell lung cancer, adenocarcinoma (controls excluding all cancers)	Cysteine s-sulfate levels	-0.016962185	0.047384595	0.729628226
GCST90199672	dGZuAa	Non-small cell lung cancer (controls excluding all cancers)	Oxalate (ethanedioate) levels	-0.01395834	0.016181857	0.402896628
GCST90199672	h4iI4h	Small cell lung cancer (controls excluding all cancers)	Oxalate (ethanedioate) levels	-0.036118773	0.044459915	0.430166258
GCST90199672	ofFfzJ	Non-small cell lung cancer, squamous (controls excluding all cancers)	Oxalate (ethanedioate) levels	-0.001242316	0.027298444	0.964344626
GCST90199672	wKLX7j	Non-small cell lung cancer, adenocarcinoma (controls excluding all cancers)	Oxalate (ethanedioate) levels	-0.04636303	0.027540638	0.114446189
GCST90199673	dGZuAa	Non-small cell lung cancer (controls excluding all cancers)	DHEAS levels	0.000737524	0.011742178	0.950398367
GCST90199673	h4iI4h	Small cell lung cancer (controls excluding all cancers)	DHEAS levels	-0.028471719	0.02689644	0.299532486
GCST90199673	ofFfzJ	Non-small cell lung cancer, squamous (controls excluding all cancers)	DHEAS levels	-0.024281303	0.024219194	0.325311032
GCST90199673	wKLX7j	Non-small cell lung cancer, adenocarcinoma (controls excluding all cancers)	DHEAS levels	0.00869635	0.024400128	0.724412635
GCST90199674	dGZuAa	Non-small cell lung cancer (controls excluding all cancers)	3-hydroxymyristate levels	0.040441132	0.025010932	0.157018981
GCST90199674	h4iI4h	Small cell lung cancer (controls excluding all cancers)	3-hydroxymyristate levels	0.03255946	0.055955144	0.581831758
GCST90199674	ofFfzJ	Non-small cell lung cancer, squamous (controls excluding all cancers)	3-hydroxymyristate levels	0.033230682	0.040722354	0.445662346
GCST90199674	wKLX7j	Non-small cell lung cancer, adenocarcinoma (controls excluding all cancers)	3-hydroxymyristate levels	0.052863108	0.037733219	0.210765493
GCST90199675	dGZuAa	Non-small cell lung cancer (controls excluding all cancers)	Homoarginine levels	-0.013633745	0.01721077	0.439853056
GCST90199675	h4iI4h	Small cell lung cancer (controls excluding all cancers)	Homoarginine levels	-0.019479722	0.041610368	0.645994106
GCST90199675	ofFfzJ	Non-small cell lung cancer, squamous (controls excluding all cancers)	Homoarginine levels	-0.048564144	0.028914585	0.112458138
GCST90199675	wKLX7j	Non-small cell lung cancer, adenocarcinoma (controls excluding all cancers)	Homoarginine levels	-0.012685171	0.027966476	0.656219134
GCST90199676	dGZuAa	Non-small cell lung cancer (controls excluding all cancers)	1-oleoylglycerol (18:1) levels	-0.011791852	0.015950389	0.469820989
GCST90199676	h4iI4h	Small cell lung cancer (controls excluding all cancers)	1-oleoylglycerol (18:1) levels	0.00058931	0.041434053	0.988817777
GCST90199676	ofFfzJ	Non-small cell lung cancer, squamous (controls excluding all cancers)	1-oleoylglycerol (18:1) levels	-0.009598056	0.031878672	0.7670043
GCST90199676	wKLX7j	Non-small cell lung cancer, adenocarcinoma (controls excluding all cancers)	1-oleoylglycerol (18:1) levels	-0.011793769	0.026497892	0.661874799
GCST90199677	dGZuAa	Non-small cell lung cancer (controls excluding all cancers)	3-methyl-2-oxobutyrate levels	-0.038802994	0.022026628	0.105860777
GCST90199677	h4iI4h	Small cell lung cancer (controls excluding all cancers)	3-methyl-2-oxobutyrate levels	-0.097352753	0.058602783	0.124871425
GCST90199677	ofFfzJ	Non-small cell lung cancer, squamous (controls excluding all cancers)	3-methyl-2-oxobutyrate levels	-0.095343279	0.040751144	0.039196707
GCST90199677	wKLX7j	Non-small cell lung cancer, adenocarcinoma (controls excluding all cancers)	3-methyl-2-oxobutyrate levels	-0.033542454	0.046025362	0.481363455
GCST90199678	dGZuAa	Non-small cell lung cancer (controls excluding all cancers)	Tartronate (hydroxymalonate) levels	-0.000605344	0.012048609	0.960830386
GCST90199678	h4iI4h	Small cell lung cancer (controls excluding all cancers)	Tartronate (hydroxymalonate) levels	-0.030186909	0.03138647	0.356825395
GCST90199678	ofFfzJ	Non-small cell lung cancer, squamous (controls excluding all cancers)	Tartronate (hydroxymalonate) levels	-0.02670672	0.01893419	0.186038675
GCST90199678	wKLX7j	Non-small cell lung cancer, adenocarcinoma (controls excluding all cancers)	Tartronate (hydroxymalonate) levels	0.010427626	0.018279072	0.579826336
GCST90199679	dGZuAa	Non-small cell lung cancer (controls excluding all cancers)	2,3-dihydroxypyridine levels	-0.056577281	0.043382351	0.221399603
GCST90199679	h4iI4h	Small cell lung cancer (controls excluding all cancers)	2,3-dihydroxypyridine levels	0.014761803	0.090397449	0.873536139
GCST90199679	ofFfzJ	Non-small cell lung cancer, squamous (controls excluding all cancers)	2,3-dihydroxypyridine levels	-0.070259953	0.061135311	0.277196469
GCST90199679	wKLX7j	Non-small cell lung cancer, adenocarcinoma (controls excluding all cancers)	2,3-dihydroxypyridine levels	-0.027433715	0.069639685	0.701896258
GCST90199680	dGZuAa	Non-small cell lung cancer (controls excluding all cancers)	3-hydroxyoctanoate levels	-0.007132905	0.014815238	0.638851941
GCST90199680	h4iI4h	Small cell lung cancer (controls excluding all cancers)	3-hydroxyoctanoate levels	-0.038636301	0.046796656	0.425129108
GCST90199680	ofFfzJ	Non-small cell lung cancer, squamous (controls excluding all cancers)	3-hydroxyoctanoate levels	-0.030190387	0.025646465	0.261946917
GCST90199680	wKLX7j	Non-small cell lung cancer, adenocarcinoma (controls excluding all cancers)	3-hydroxyoctanoate levels	0.00496897	0.028505322	0.864522457
GCST90199681	dGZuAa	Non-small cell lung cancer (controls excluding all cancers)	2-hydroxyoctanoate levels	-0.019371742	0.013801515	0.183873555
GCST90199681	h4iI4h	Small cell lung cancer (controls excluding all cancers)	2-hydroxyoctanoate levels	0.0634254	0.036773822	0.108251974
GCST90199681	ofFfzJ	Non-small cell lung cancer, squamous (controls excluding all cancers)	2-hydroxyoctanoate levels	-0.041180684	0.025083701	0.124603213
GCST90199681	wKLX7j	Non-small cell lung cancer, adenocarcinoma (controls excluding all cancers)	2-hydroxyoctanoate levels	-0.035858242	0.024784768	0.171636646
GCST90199682	dGZuAa	Non-small cell lung cancer (controls excluding all cancers)	Homocitrulline levels	0.004078977	0.018014134	0.824138084
GCST90199682	h4iI4h	Small cell lung cancer (controls excluding all cancers)	Homocitrulline levels	0.062997402	0.040135716	0.138825945
GCST90199682	ofFfzJ	Non-small cell lung cancer, squamous (controls excluding all cancers)	Homocitrulline levels	0.018242641	0.032009009	0.577762292
GCST90199682	wKLX7j	Non-small cell lung cancer, adenocarcinoma (controls excluding all cancers)	Homocitrulline levels	-0.007034492	0.027011878	0.798329374
GCST90199683	dGZuAa	Non-small cell lung cancer (controls excluding all cancers)	Indoleacetate levels	0.033659081	0.018342824	0.083087
GCST90199683	h4iI4h	Small cell lung cancer (controls excluding all cancers)	Indoleacetate levels	0.069987818	0.049756044	0.176571027
GCST90199683	ofFfzJ	Non-small cell lung cancer, squamous (controls excluding all cancers)	Indoleacetate levels	0.011049442	0.036481213	0.765453499
GCST90199683	wKLX7j	Non-small cell lung cancer, adenocarcinoma (controls excluding all cancers)	Indoleacetate levels	0.035720993	0.032923301	0.292250585
GCST90199684	dGZuAa	Non-small cell lung cancer (controls excluding all cancers)	1-linoleoylglycerol (18:2) levels	0.009066156	0.056069643	0.87787725
GCST90199684	h4iI4h	Small cell lung cancer (controls excluding all cancers)	1-linoleoylglycerol (18:2) levels	-0.374804545	0.149052249	0.053527364
GCST90199684	ofFfzJ	Non-small cell lung cancer, squamous (controls excluding all cancers)	1-linoleoylglycerol (18:2) levels	0.010844233	0.104186733	0.921148364
GCST90199684	wKLX7j	Non-small cell lung cancer, adenocarcinoma (controls excluding all cancers)	1-linoleoylglycerol (18:2) levels	0.013266322	0.100747819	0.900373172
GCST90199685	dGZuAa	Non-small cell lung cancer (controls excluding all cancers)	2-linoleoylglycerol (18:2) levels	-0.043500366	0.028457639	0.160714868
GCST90199685	h4iI4h	Small cell lung cancer (controls excluding all cancers)	2-linoleoylglycerol (18:2) levels	-0.01467008	0.06773486	0.833364536
GCST90199685	ofFfzJ	Non-small cell lung cancer, squamous (controls excluding all cancers)	2-linoleoylglycerol (18:2) levels	0.001660286	0.049513844	0.973982443
GCST90199685	wKLX7j	Non-small cell lung cancer, adenocarcinoma (controls excluding all cancers)	2-linoleoylglycerol (18:2) levels	-0.134709424	0.045261357	0.015543733
GCST90199686	dGZuAa	Non-small cell lung cancer (controls excluding all cancers)	Indolepropionate levels	0.036337719	0.025755158	0.217358391
GCST90199686	h4iI4h	Small cell lung cancer (controls excluding all cancers)	Indolepropionate levels	0.103601523	0.068441841	0.190516821
GCST90199686	ofFfzJ	Non-small cell lung cancer, squamous (controls excluding all cancers)	Indolepropionate levels	0.053997124	0.047763447	0.309554834
GCST90199686	wKLX7j	Non-small cell lung cancer, adenocarcinoma (controls excluding all cancers)	Indolepropionate levels	0.04539205	0.046245167	0.371397548
GCST90199687	dGZuAa	Non-small cell lung cancer (controls excluding all cancers)	Threonate levels	0.011523611	0.02840407	0.6927407
GCST90199687	h4iI4h	Small cell lung cancer (controls excluding all cancers)	Threonate levels	-0.030672102	0.062156654	0.631388499
GCST90199687	ofFfzJ	Non-small cell lung cancer, squamous (controls excluding all cancers)	Threonate levels	-0.024020733	0.043337474	0.590483377
GCST90199687	wKLX7j	Non-small cell lung cancer, adenocarcinoma (controls excluding all cancers)	Threonate levels	-0.047654612	0.049666849	0.357929643
GCST90199688	dGZuAa	Non-small cell lung cancer (controls excluding all cancers)	N-acetylglycine levels	0.005335051	0.012664952	0.681022855
GCST90199688	h4iI4h	Small cell lung cancer (controls excluding all cancers)	N-acetylglycine levels	0.011023507	0.033807147	0.74998726
GCST90199688	ofFfzJ	Non-small cell lung cancer, squamous (controls excluding all cancers)	N-acetylglycine levels	0.034436293	0.031684584	0.298453758
GCST90199688	wKLX7j	Non-small cell lung cancer, adenocarcinoma (controls excluding all cancers)	N-acetylglycine levels	-0.03117368	0.02852142	0.295853892
GCST90199689	dGZuAa	Non-small cell lung cancer (controls excluding all cancers)	Glycolithocholate levels	-0.014585637	0.017037554	0.411992886
GCST90199689	h4iI4h	Small cell lung cancer (controls excluding all cancers)	Glycolithocholate levels	0.052169945	0.045450367	0.277751105
GCST90199689	ofFfzJ	Non-small cell lung cancer, squamous (controls excluding all cancers)	Glycolithocholate levels	-0.009260407	0.032200011	0.779532189
GCST90199689	wKLX7j	Non-small cell lung cancer, adenocarcinoma (controls excluding all cancers)	Glycolithocholate levels	-0.016780875	0.030662092	0.596185299
GCST90199690	dGZuAa	Non-small cell lung cancer (controls excluding all cancers)	EDTA levels	-0.015987588	0.02190205	0.49291844
GCST90199690	h4iI4h	Small cell lung cancer (controls excluding all cancers)	EDTA levels	-0.033539613	0.058262817	0.585771243
GCST90199690	ofFfzJ	Non-small cell lung cancer, squamous (controls excluding all cancers)	EDTA levels	-0.029907718	0.04072436	0.490402114
GCST90199690	wKLX7j	Non-small cell lung cancer, adenocarcinoma (controls excluding all cancers)	EDTA levels	0.014581981	0.039328362	0.723543251
GCST90199691	dGZuAa	Non-small cell lung cancer (controls excluding all cancers)	1-methylhistidine levels	0.040767746	0.023398487	0.103365616
GCST90199691	h4iI4h	Small cell lung cancer (controls excluding all cancers)	1-methylhistidine levels	0.019539679	0.060543676	0.751664006
GCST90199691	ofFfzJ	Non-small cell lung cancer, squamous (controls excluding all cancers)	1-methylhistidine levels	0.058027856	0.046742713	0.234844477
GCST90199691	wKLX7j	Non-small cell lung cancer, adenocarcinoma (controls excluding all cancers)	1-methylhistidine levels	0.055870117	0.040797127	0.192422686
GCST90199692	dGZuAa	Non-small cell lung cancer (controls excluding all cancers)	Citramalate levels	-0.002863021	0.031432691	0.929420732
GCST90199692	h4iI4h	Small cell lung cancer (controls excluding all cancers)	Citramalate levels	0.123516981	0.063916173	0.085331948
GCST90199692	ofFfzJ	Non-small cell lung cancer, squamous (controls excluding all cancers)	Citramalate levels	-0.022715903	0.053535533	0.681298963
GCST90199692	wKLX7j	Non-small cell lung cancer, adenocarcinoma (controls excluding all cancers)	Citramalate levels	0.004859118	0.053912886	0.930158606
GCST90199693	dGZuAa	Non-small cell lung cancer (controls excluding all cancers)	3-hydroxydecanoate levels	0.014947657	0.018945872	0.452876546
GCST90199693	h4iI4h	Small cell lung cancer (controls excluding all cancers)	3-hydroxydecanoate levels	-0.037617205	0.050364343	0.476498366
GCST90199693	ofFfzJ	Non-small cell lung cancer, squamous (controls excluding all cancers)	3-hydroxydecanoate levels	0.003462343	0.035468919	0.924638398
GCST90199693	wKLX7j	Non-small cell lung cancer, adenocarcinoma (controls excluding all cancers)	3-hydroxydecanoate levels	0.025500021	0.034122075	0.476260928
GCST90199694	dGZuAa	Non-small cell lung cancer (controls excluding all cancers)	1,3-dimethylurate levels	0.003817539	0.018415417	0.839562351
GCST90199694	h4iI4h	Small cell lung cancer (controls excluding all cancers)	1,3-dimethylurate levels	-0.001912268	0.058959697	0.974707395
GCST90199694	ofFfzJ	Non-small cell lung cancer, squamous (controls excluding all cancers)	1,3-dimethylurate levels	0.035055386	0.034152376	0.326726654
GCST90199694	wKLX7j	Non-small cell lung cancer, adenocarcinoma (controls excluding all cancers)	1,3-dimethylurate levels	0.033533777	0.032996307	0.331324287
GCST90199695	dGZuAa	Non-small cell lung cancer (controls excluding all cancers)	Galactonate levels	-0.014446783	0.026924873	0.602254816
GCST90199695	h4iI4h	Small cell lung cancer (controls excluding all cancers)	Galactonate levels	0.065212008	0.07168164	0.38245844
GCST90199695	ofFfzJ	Non-small cell lung cancer, squamous (controls excluding all cancers)	Galactonate levels	-0.069458344	0.049684887	0.189671158
GCST90199695	wKLX7j	Non-small cell lung cancer, adenocarcinoma (controls excluding all cancers)	Galactonate levels	-0.011579283	0.048670253	0.816322087
GCST90199696	dGZuAa	Non-small cell lung cancer (controls excluding all cancers)	Trigonelline levels	0.047334052	0.037204317	0.235162569
GCST90199696	h4iI4h	Small cell lung cancer (controls excluding all cancers)	Trigonelline levels	0.029126096	0.098450546	0.774060912
GCST90199696	ofFfzJ	Non-small cell lung cancer, squamous (controls excluding all cancers)	Trigonelline levels	0.092174277	0.068902763	0.213798101
GCST90199696	wKLX7j	Non-small cell lung cancer, adenocarcinoma (controls excluding all cancers)	Trigonelline levels	-0.028555793	0.077839058	0.722202839
GCST90199697	dGZuAa	Non-small cell lung cancer (controls excluding all cancers)	Dodecanedioate levels	-0.008223071	0.020898267	0.699891471
GCST90199697	h4iI4h	Small cell lung cancer (controls excluding all cancers)	Dodecanedioate levels	-0.104917846	0.05178909	0.062274836
GCST90199697	ofFfzJ	Non-small cell lung cancer, squamous (controls excluding all cancers)	Dodecanedioate levels	-0.010500718	0.041677233	0.804738218
GCST90199697	wKLX7j	Non-small cell lung cancer, adenocarcinoma (controls excluding all cancers)	Dodecanedioate levels	0.025892775	0.03728421	0.498750827
GCST90199698	dGZuAa	Non-small cell lung cancer (controls excluding all cancers)	Isobutyrylcarnitine (c4) levels	-0.007769008	0.012304203	0.534278061
GCST90199698	h4iI4h	Small cell lung cancer (controls excluding all cancers)	Isobutyrylcarnitine (c4) levels	0.006919701	0.032791868	0.834814994
GCST90199698	ofFfzJ	Non-small cell lung cancer, squamous (controls excluding all cancers)	Isobutyrylcarnitine (c4) levels	-0.005818423	0.022849161	0.801362567
GCST90199698	wKLX7j	Non-small cell lung cancer, adenocarcinoma (controls excluding all cancers)	Isobutyrylcarnitine (c4) levels	-0.023377394	0.0259045	0.376595284
GCST90199699	dGZuAa	Non-small cell lung cancer (controls excluding all cancers)	3-methylxanthine levels	0.011841645	0.02723891	0.670382584
GCST90199699	h4iI4h	Small cell lung cancer (controls excluding all cancers)	3-methylxanthine levels	0.045607485	0.062218841	0.475643299
GCST90199699	ofFfzJ	Non-small cell lung cancer, squamous (controls excluding all cancers)	3-methylxanthine levels	0.035332495	0.033463751	0.30892011
GCST90199699	wKLX7j	Non-small cell lung cancer, adenocarcinoma (controls excluding all cancers)	3-methylxanthine levels	0.016721316	0.035662932	0.64637943
GCST90199700	dGZuAa	Non-small cell lung cancer (controls excluding all cancers)	3-hydroxylaurate levels	0.025315805	0.03330009	0.475917428
GCST90199700	h4iI4h	Small cell lung cancer (controls excluding all cancers)	3-hydroxylaurate levels	0.058575606	0.070696006	0.439064409
GCST90199700	ofFfzJ	Non-small cell lung cancer, squamous (controls excluding all cancers)	3-hydroxylaurate levels	0.05745879	0.054852307	0.335212442
GCST90199700	wKLX7j	Non-small cell lung cancer, adenocarcinoma (controls excluding all cancers)	3-hydroxylaurate levels	0.027055124	0.051475754	0.618022902
GCST90199701	dGZuAa	Non-small cell lung cancer (controls excluding all cancers)	Pyridoxate levels	0.002731343	0.015880533	0.865904343
GCST90199701	h4iI4h	Small cell lung cancer (controls excluding all cancers)	Pyridoxate levels	-0.012064605	0.038481681	0.758511383
GCST90199701	ofFfzJ	Non-small cell lung cancer, squamous (controls excluding all cancers)	Pyridoxate levels	-0.017374872	0.030653807	0.579818138
GCST90199701	wKLX7j	Non-small cell lung cancer, adenocarcinoma (controls excluding all cancers)	Pyridoxate levels	0.010505056	0.028690291	0.719724288
GCST90199702	dGZuAa	Non-small cell lung cancer (controls excluding all cancers)	5-hydroxyhexanoate levels	-0.031406349	0.040062031	0.458774154
GCST90199702	h4iI4h	Small cell lung cancer (controls excluding all cancers)	5-hydroxyhexanoate levels	-0.087558817	0.086583018	0.345558542
GCST90199702	ofFfzJ	Non-small cell lung cancer, squamous (controls excluding all cancers)	5-hydroxyhexanoate levels	-0.03657024	0.061029362	0.567902716
GCST90199702	wKLX7j	Non-small cell lung cancer, adenocarcinoma (controls excluding all cancers)	5-hydroxyhexanoate levels	0.049586205	0.053523854	0.385049453
GCST90199703	dGZuAa	Non-small cell lung cancer (controls excluding all cancers)	Gamma-glutamylvaline levels	0.018893838	0.012464707	0.150361269
GCST90199703	h4iI4h	Small cell lung cancer (controls excluding all cancers)	Gamma-glutamylvaline levels	0.013601215	0.03525422	0.705058542
GCST90199703	ofFfzJ	Non-small cell lung cancer, squamous (controls excluding all cancers)	Gamma-glutamylvaline levels	0.010359201	0.027385996	0.710532403
GCST90199703	wKLX7j	Non-small cell lung cancer, adenocarcinoma (controls excluding all cancers)	Gamma-glutamylvaline levels	0.004341632	0.021624102	0.843569609
GCST90199704	dGZuAa	Non-small cell lung cancer (controls excluding all cancers)	3-hydroxysebacate levels	0.011990488	0.018419441	0.529739716
GCST90199704	h4iI4h	Small cell lung cancer (controls excluding all cancers)	3-hydroxysebacate levels	-0.003560797	0.049258605	0.943798249
GCST90199704	ofFfzJ	Non-small cell lung cancer, squamous (controls excluding all cancers)	3-hydroxysebacate levels	0.02691333	0.034203911	0.449615453
GCST90199704	wKLX7j	Non-small cell lung cancer, adenocarcinoma (controls excluding all cancers)	3-hydroxysebacate levels	0.05649273	0.033025467	0.117946816
GCST90199705	dGZuAa	Non-small cell lung cancer (controls excluding all cancers)	Propionylglycine levels	-0.002991247	0.01625532	0.856839868
GCST90199705	h4iI4h	Small cell lung cancer (controls excluding all cancers)	Propionylglycine levels	-0.00294411	0.039375985	0.94153667
GCST90199705	ofFfzJ	Non-small cell lung cancer, squamous (controls excluding all cancers)	Propionylglycine levels	0.01225196	0.028965041	0.67921499
GCST90199705	wKLX7j	Non-small cell lung cancer, adenocarcinoma (controls excluding all cancers)	Propionylglycine levels	-0.003145623	0.029559047	0.91687515
GCST90199706	dGZuAa	Non-small cell lung cancer (controls excluding all cancers)	Butyrylglycine levels	-0.008122093	0.014839379	0.595079773
GCST90199706	h4iI4h	Small cell lung cancer (controls excluding all cancers)	Butyrylglycine levels	0.002996077	0.031952154	0.926979902
GCST90199706	ofFfzJ	Non-small cell lung cancer, squamous (controls excluding all cancers)	Butyrylglycine levels	-0.017104839	0.025309787	0.513112993
GCST90199706	wKLX7j	Non-small cell lung cancer, adenocarcinoma (controls excluding all cancers)	Butyrylglycine levels	0.004210904	0.021498011	0.848280195
GCST90199707	dGZuAa	Non-small cell lung cancer (controls excluding all cancers)	Pro-hydroxy-pro levels	0.03424346	0.015281481	0.044728796
GCST90199707	h4iI4h	Small cell lung cancer (controls excluding all cancers)	Pro-hydroxy-pro levels	-0.043567968	0.041090315	0.309884372
GCST90199707	ofFfzJ	Non-small cell lung cancer, squamous (controls excluding all cancers)	Pro-hydroxy-pro levels	0.012300822	0.031144309	0.699801309
GCST90199707	wKLX7j	Non-small cell lung cancer, adenocarcinoma (controls excluding all cancers)	Pro-hydroxy-pro levels	0.068033454	0.027435373	0.028970214
GCST90199708	dGZuAa	Non-small cell lung cancer (controls excluding all cancers)	Propionylcarnitine (c3) levels	-0.0131881	0.02144566	0.551094173
GCST90199708	h4iI4h	Small cell lung cancer (controls excluding all cancers)	Propionylcarnitine (c3) levels	0.011231388	0.046044503	0.81177885
GCST90199708	ofFfzJ	Non-small cell lung cancer, squamous (controls excluding all cancers)	Propionylcarnitine (c3) levels	-0.00973721	0.047574646	0.841566075
GCST90199708	wKLX7j	Non-small cell lung cancer, adenocarcinoma (controls excluding all cancers)	Propionylcarnitine (c3) levels	-0.010262358	0.0353443	0.776946174
GCST90199709	dGZuAa	Non-small cell lung cancer (controls excluding all cancers)	Adrenate (22:4n6) levels	-0.02680335	0.028953447	0.38165894
GCST90199709	h4iI4h	Small cell lung cancer (controls excluding all cancers)	Adrenate (22:4n6) levels	-0.026132427	0.045755773	0.583596142
GCST90199709	ofFfzJ	Non-small cell lung cancer, squamous (controls excluding all cancers)	Adrenate (22:4n6) levels	-0.065430381	0.050125086	0.228065202
GCST90199709	wKLX7j	Non-small cell lung cancer, adenocarcinoma (controls excluding all cancers)	Adrenate (22:4n6) levels	-0.010467644	0.030827384	0.742932778
GCST90199710	dGZuAa	Non-small cell lung cancer (controls excluding all cancers)	Docosatrienoate (22:3n3) levels	0.020253866	0.02176142	0.370342856
GCST90199710	h4iI4h	Small cell lung cancer (controls excluding all cancers)	Docosatrienoate (22:3n3) levels	0.061789706	0.049277894	0.233754567
GCST90199710	ofFfzJ	Non-small cell lung cancer, squamous (controls excluding all cancers)	Docosatrienoate (22:3n3) levels	0.061028988	0.036919807	0.124231111
GCST90199710	wKLX7j	Non-small cell lung cancer, adenocarcinoma (controls excluding all cancers)	Docosatrienoate (22:3n3) levels	-0.016736585	0.031733399	0.607520933
GCST90199711	dGZuAa	Non-small cell lung cancer (controls excluding all cancers)	Docosadienoate (22:2n6) levels	0.041750444	0.039695726	0.323638039
GCST90199711	h4iI4h	Small cell lung cancer (controls excluding all cancers)	Docosadienoate (22:2n6) levels	0.023145878	0.106301131	0.833083718
GCST90199711	ofFfzJ	Non-small cell lung cancer, squamous (controls excluding all cancers)	Docosadienoate (22:2n6) levels	0.085096097	0.073763738	0.281950736
GCST90199711	wKLX7j	Non-small cell lung cancer, adenocarcinoma (controls excluding all cancers)	Docosadienoate (22:2n6) levels	0.032391302	0.071565279	0.662850059
GCST90199712	dGZuAa	Non-small cell lung cancer (controls excluding all cancers)	3-carboxy-4-methyl-5-propyl-2-furanpropanoate (cmpf) levels	-0.011434325	0.030576798	0.719507812
GCST90199712	h4iI4h	Small cell lung cancer (controls excluding all cancers)	3-carboxy-4-methyl-5-propyl-2-furanpropanoate (cmpf) levels	0.008474548	0.07227505	0.909952068
GCST90199712	ofFfzJ	Non-small cell lung cancer, squamous (controls excluding all cancers)	3-carboxy-4-methyl-5-propyl-2-furanpropanoate (cmpf) levels	-0.061275496	0.06939136	0.40651575
GCST90199712	wKLX7j	Non-small cell lung cancer, adenocarcinoma (controls excluding all cancers)	3-carboxy-4-methyl-5-propyl-2-furanpropanoate (cmpf) levels	0.048195456	0.053929935	0.401179086
GCST90199713	dGZuAa	Non-small cell lung cancer (controls excluding all cancers)	Docosapentaenoate n3 DPA; 22:5n3 levels	-0.063625963	0.038139651	0.12623037
GCST90199713	h4iI4h	Small cell lung cancer (controls excluding all cancers)	Docosapentaenoate n3 DPA; 22:5n3 levels	-0.003155551	0.068785162	0.964312711
GCST90199713	ofFfzJ	Non-small cell lung cancer, squamous (controls excluding all cancers)	Docosapentaenoate n3 DPA; 22:5n3 levels	-0.070395864	0.049821782	0.188029895
GCST90199713	wKLX7j	Non-small cell lung cancer, adenocarcinoma (controls excluding all cancers)	Docosapentaenoate n3 DPA; 22:5n3 levels	-0.052340973	0.04951564	0.315351519
GCST90199714	dGZuAa	Non-small cell lung cancer (controls excluding all cancers)	3-hydroxy-2-ethylpropionate levels	0.015965277	0.016423247	0.343207722
GCST90199714	h4iI4h	Small cell lung cancer (controls excluding all cancers)	3-hydroxy-2-ethylpropionate levels	0.030768458	0.055267214	0.584216234
GCST90199714	ofFfzJ	Non-small cell lung cancer, squamous (controls excluding all cancers)	3-hydroxy-2-ethylpropionate levels	0.014921402	0.031378891	0.639835153
GCST90199714	wKLX7j	Non-small cell lung cancer, adenocarcinoma (controls excluding all cancers)	3-hydroxy-2-ethylpropionate levels	0.056606411	0.029490036	0.070064452
GCST90199715	dGZuAa	Non-small cell lung cancer (controls excluding all cancers)	Myristoleate (14:1n5) levels	-0.00747198	0.025513099	0.775609824
GCST90199715	h4iI4h	Small cell lung cancer (controls excluding all cancers)	Myristoleate (14:1n5) levels	0.008331392	0.061578527	0.895061668
GCST90199715	ofFfzJ	Non-small cell lung cancer, squamous (controls excluding all cancers)	Myristoleate (14:1n5) levels	0.007321004	0.042696665	0.867277819
GCST90199715	wKLX7j	Non-small cell lung cancer, adenocarcinoma (controls excluding all cancers)	Myristoleate (14:1n5) levels	-7.77E-05	0.048099151	0.99874326
GCST90199716	dGZuAa	Non-small cell lung cancer (controls excluding all cancers)	10-undecenoate (11:1n1) levels	-0.014583059	0.013611415	0.309172431
GCST90199716	h4iI4h	Small cell lung cancer (controls excluding all cancers)	10-undecenoate (11:1n1) levels	-0.007559054	0.036272443	0.839102685
GCST90199716	ofFfzJ	Non-small cell lung cancer, squamous (controls excluding all cancers)	10-undecenoate (11:1n1) levels	0.025585303	0.025226709	0.334390498
GCST90199716	wKLX7j	Non-small cell lung cancer, adenocarcinoma (controls excluding all cancers)	10-undecenoate (11:1n1) levels	-0.046400609	0.024420465	0.086612361
GCST90199717	dGZuAa	Non-small cell lung cancer (controls excluding all cancers)	1-methyl-4-imidazoleacetate levels	0.005833029	0.016819852	0.733563074
GCST90199717	h4iI4h	Small cell lung cancer (controls excluding all cancers)	1-methyl-4-imidazoleacetate levels	-0.081551457	0.044839969	0.088973932
GCST90199717	ofFfzJ	Non-small cell lung cancer, squamous (controls excluding all cancers)	1-methyl-4-imidazoleacetate levels	0.036185355	0.038342566	0.360257002
GCST90199717	wKLX7j	Non-small cell lung cancer, adenocarcinoma (controls excluding all cancers)	1-methyl-4-imidazoleacetate levels	-0.018520272	0.030141576	0.548130265
GCST90199718	dGZuAa	Non-small cell lung cancer (controls excluding all cancers)	Sebacate (C10-DC) levels	-0.006130698	0.011076348	0.597151594
GCST90199718	h4iI4h	Small cell lung cancer (controls excluding all cancers)	Sebacate (C10-DC) levels	-0.00353561	0.038640009	0.929657737
GCST90199718	ofFfzJ	Non-small cell lung cancer, squamous (controls excluding all cancers)	Sebacate (C10-DC) levels	-0.029740502	0.020515794	0.190437946
GCST90199718	wKLX7j	Non-small cell lung cancer, adenocarcinoma (controls excluding all cancers)	Sebacate (C10-DC) levels	-0.004976288	0.026681613	0.857337795
GCST90199719	dGZuAa	Non-small cell lung cancer (controls excluding all cancers)	Tauro-beta-muricholate levels	-0.016782018	0.015724667	0.301702089
GCST90199719	h4iI4h	Small cell lung cancer (controls excluding all cancers)	Tauro-beta-muricholate levels	0.02236267	0.043182849	0.611642265
GCST90199719	ofFfzJ	Non-small cell lung cancer, squamous (controls excluding all cancers)	Tauro-beta-muricholate levels	-0.038183085	0.022515668	0.109282618
GCST90199719	wKLX7j	Non-small cell lung cancer, adenocarcinoma (controls excluding all cancers)	Tauro-beta-muricholate levels	0.000791879	0.023790555	0.973858679
GCST90199720	dGZuAa	Non-small cell lung cancer (controls excluding all cancers)	Octanoylcarnitine (c8) levels	-0.009460541	0.021010519	0.663161685
GCST90199720	h4iI4h	Small cell lung cancer (controls excluding all cancers)	Octanoylcarnitine (c8) levels	0.018773036	0.062036753	0.769063184
GCST90199720	ofFfzJ	Non-small cell lung cancer, squamous (controls excluding all cancers)	Octanoylcarnitine (c8) levels	0.009526289	0.045210885	0.837808618
GCST90199720	wKLX7j	Non-small cell lung cancer, adenocarcinoma (controls excluding all cancers)	Octanoylcarnitine (c8) levels	0.003209149	0.034312768	0.927534374
GCST90199721	dGZuAa	Non-small cell lung cancer (controls excluding all cancers)	Stearidonate (18:4n3) levels	0.026163157	0.024207391	0.299432458
GCST90199721	h4iI4h	Small cell lung cancer (controls excluding all cancers)	Stearidonate (18:4n3) levels	0.043494948	0.048830081	0.389256174
GCST90199721	ofFfzJ	Non-small cell lung cancer, squamous (controls excluding all cancers)	Stearidonate (18:4n3) levels	-0.067601672	0.042288691	0.13392638
GCST90199721	wKLX7j	Non-small cell lung cancer, adenocarcinoma (controls excluding all cancers)	Stearidonate (18:4n3) levels	0.052464376	0.032906126	0.134867591
GCST90199722	dGZuAa	Non-small cell lung cancer (controls excluding all cancers)	Decanoylcarnitine (C10) levels	-0.003410825	0.015737008	0.833244955
GCST90199722	h4iI4h	Small cell lung cancer (controls excluding all cancers)	Decanoylcarnitine (C10) levels	0.029465796	0.044191781	0.521643329
GCST90199722	ofFfzJ	Non-small cell lung cancer, squamous (controls excluding all cancers)	Decanoylcarnitine (C10) levels	-0.020536783	0.029145478	0.498867125
GCST90199722	wKLX7j	Non-small cell lung cancer, adenocarcinoma (controls excluding all cancers)	Decanoylcarnitine (C10) levels	0.020708799	0.028202842	0.4814692
GCST90199723	dGZuAa	Non-small cell lung cancer (controls excluding all cancers)	5-dodecenoate (12:1n7) levels	0.004421948	0.029296909	0.884973154
GCST90199723	h4iI4h	Small cell lung cancer (controls excluding all cancers)	5-dodecenoate (12:1n7) levels	0.106708747	0.070423282	0.180488727
GCST90199723	ofFfzJ	Non-small cell lung cancer, squamous (controls excluding all cancers)	5-dodecenoate (12:1n7) levels	-0.00546135	0.04029474	0.896621624
GCST90199723	wKLX7j	Non-small cell lung cancer, adenocarcinoma (controls excluding all cancers)	5-dodecenoate (12:1n7) levels	0.014668106	0.051644196	0.785940035
GCST90199724	dGZuAa	Non-small cell lung cancer (controls excluding all cancers)	N-acetylisoleucine levels	0.014164	0.027629604	0.623979758
GCST90199724	h4iI4h	Small cell lung cancer (controls excluding all cancers)	N-acetylisoleucine levels	-0.091844556	0.082225481	0.300867963
GCST90199724	ofFfzJ	Non-small cell lung cancer, squamous (controls excluding all cancers)	N-acetylisoleucine levels	0.109813425	0.062702164	0.123349849
GCST90199724	wKLX7j	Non-small cell lung cancer, adenocarcinoma (controls excluding all cancers)	N-acetylisoleucine levels	0.067941235	0.049401767	0.211442223
GCST90199725	dGZuAa	Non-small cell lung cancer (controls excluding all cancers)	Campesterol levels	0.043236185	0.016101925	0.022889224
GCST90199725	h4iI4h	Small cell lung cancer (controls excluding all cancers)	Campesterol levels	-0.054894062	0.042818919	0.228764407
GCST90199725	ofFfzJ	Non-small cell lung cancer, squamous (controls excluding all cancers)	Campesterol levels	0.085416728	0.029877051	0.016987707
GCST90199725	wKLX7j	Non-small cell lung cancer, adenocarcinoma (controls excluding all cancers)	Campesterol levels	0.053058443	0.028855137	0.095788704
GCST90199726	dGZuAa	Non-small cell lung cancer (controls excluding all cancers)	N-acetylthreonine levels	0.012345572	0.018096415	0.507079634
GCST90199726	h4iI4h	Small cell lung cancer (controls excluding all cancers)	N-acetylthreonine levels	-0.004457938	0.050668927	0.931232099
GCST90199726	ofFfzJ	Non-small cell lung cancer, squamous (controls excluding all cancers)	N-acetylthreonine levels	-0.028611644	0.033513498	0.408708101
GCST90199726	wKLX7j	Non-small cell lung cancer, adenocarcinoma (controls excluding all cancers)	N-acetylthreonine levels	0.021055425	0.038759342	0.596160456
GCST90199727	dGZuAa	Non-small cell lung cancer (controls excluding all cancers)	1-oleoyl-GPC (18:1) levels	-0.029301611	0.037659046	0.466089148
GCST90199727	h4iI4h	Small cell lung cancer (controls excluding all cancers)	1-oleoyl-GPC (18:1) levels	-0.019712511	0.100282136	0.850652814
GCST90199727	ofFfzJ	Non-small cell lung cancer, squamous (controls excluding all cancers)	1-oleoyl-GPC (18:1) levels	0.033065438	0.069887634	0.652847017
GCST90199727	wKLX7j	Non-small cell lung cancer, adenocarcinoma (controls excluding all cancers)	1-oleoyl-GPC (18:1) levels	-0.128425715	0.066992857	0.103695694
GCST90199728	dGZuAa	Non-small cell lung cancer (controls excluding all cancers)	10-nonadecenoate (19:1n9) levels	-0.007640747	0.026259615	0.7808709
GCST90199728	h4iI4h	Small cell lung cancer (controls excluding all cancers)	10-nonadecenoate (19:1n9) levels	0.114798004	0.07724433	0.187784973
GCST90199728	ofFfzJ	Non-small cell lung cancer, squamous (controls excluding all cancers)	10-nonadecenoate (19:1n9) levels	-0.05660027	0.048650978	0.288839619
GCST90199728	wKLX7j	Non-small cell lung cancer, adenocarcinoma (controls excluding all cancers)	10-nonadecenoate (19:1n9) levels	-0.023182232	0.047159256	0.640484686
GCST90199729	dGZuAa	Non-small cell lung cancer (controls excluding all cancers)	Piperine levels	0.00835746	0.023375693	0.72643428
GCST90199729	h4iI4h	Small cell lung cancer (controls excluding all cancers)	Piperine levels	-0.065647458	0.045166979	0.169813336
GCST90199729	ofFfzJ	Non-small cell lung cancer, squamous (controls excluding all cancers)	Piperine levels	0.011053993	0.043070591	0.801467215
GCST90199729	wKLX7j	Non-small cell lung cancer, adenocarcinoma (controls excluding all cancers)	Piperine levels	0.003550716	0.031331105	0.911501334
GCST90199730	dGZuAa	Non-small cell lung cancer (controls excluding all cancers)	Carnitine C14 levels	0.002989781	0.024412672	0.90495435
GCST90199730	h4iI4h	Small cell lung cancer (controls excluding all cancers)	Carnitine C14 levels	0.020974464	0.06225208	0.743135636
GCST90199730	ofFfzJ	Non-small cell lung cancer, squamous (controls excluding all cancers)	Carnitine C14 levels	0.045696762	0.043641237	0.319702203
GCST90199730	wKLX7j	Non-small cell lung cancer, adenocarcinoma (controls excluding all cancers)	Carnitine C14 levels	0.007041716	0.042081675	0.87044235
GCST90199731	dGZuAa	Non-small cell lung cancer (controls excluding all cancers)	10-heptadecenoate (17:1n7) levels	-0.009708705	0.032140639	0.770303077
GCST90199731	h4iI4h	Small cell lung cancer (controls excluding all cancers)	10-heptadecenoate (17:1n7) levels	0.20227836	0.086140958	0.046810774
GCST90199731	ofFfzJ	Non-small cell lung cancer, squamous (controls excluding all cancers)	10-heptadecenoate (17:1n7) levels	-0.014534488	0.052923988	0.790559663
GCST90199731	wKLX7j	Non-small cell lung cancer, adenocarcinoma (controls excluding all cancers)	10-heptadecenoate (17:1n7) levels	-0.042219088	0.062023734	0.515280114
GCST90199732	dGZuAa	Non-small cell lung cancer (controls excluding all cancers)	1-stearoyl-gpc (18:0) levels	0.011918474	0.032259372	0.718223829
GCST90199732	h4iI4h	Small cell lung cancer (controls excluding all cancers)	1-stearoyl-gpc (18:0) levels	-0.053588181	0.052817556	0.330321831
GCST90199732	ofFfzJ	Non-small cell lung cancer, squamous (controls excluding all cancers)	1-stearoyl-gpc (18:0) levels	-0.00935893	0.037276535	0.806009435
GCST90199732	wKLX7j	Non-small cell lung cancer, adenocarcinoma (controls excluding all cancers)	1-stearoyl-gpc (18:0) levels	-0.00973363	0.041963271	0.8204807
GCST90199733	dGZuAa	Non-small cell lung cancer (controls excluding all cancers)	1-palmitoyl-GPC (16:0) levels	0.012640555	0.027156989	0.649301863
GCST90199733	h4iI4h	Small cell lung cancer (controls excluding all cancers)	1-palmitoyl-GPC (16:0) levels	-0.022572999	0.0506406	0.663111769
GCST90199733	ofFfzJ	Non-small cell lung cancer, squamous (controls excluding all cancers)	1-palmitoyl-GPC (16:0) levels	-0.033586577	0.052624675	0.534406789
GCST90199733	wKLX7j	Non-small cell lung cancer, adenocarcinoma (controls excluding all cancers)	1-palmitoyl-GPC (16:0) levels	0.050465829	0.042304949	0.254224248
GCST90199734	dGZuAa	Non-small cell lung cancer (controls excluding all cancers)	Hyocholate levels	0.030710601	0.02006262	0.164366304
GCST90199734	h4iI4h	Small cell lung cancer (controls excluding all cancers)	Hyocholate levels	-0.032647403	0.05499772	0.569169992
GCST90199734	ofFfzJ	Non-small cell lung cancer, squamous (controls excluding all cancers)	Hyocholate levels	0.026962158	0.03671531	0.483696794
GCST90199734	wKLX7j	Non-small cell lung cancer, adenocarcinoma (controls excluding all cancers)	Hyocholate levels	0.072676793	0.051084689	0.192631582
GCST90199735	dGZuAa	Non-small cell lung cancer (controls excluding all cancers)	N-acetylhistidine levels	-0.000411943	0.016408926	0.980465285
GCST90199735	h4iI4h	Small cell lung cancer (controls excluding all cancers)	N-acetylhistidine levels	-0.081215144	0.051168523	0.143548913
GCST90199735	ofFfzJ	Non-small cell lung cancer, squamous (controls excluding all cancers)	N-acetylhistidine levels	0.017575785	0.030485716	0.577005953
GCST90199735	wKLX7j	Non-small cell lung cancer, adenocarcinoma (controls excluding all cancers)	N-acetylhistidine levels	-0.004036154	0.02942053	0.89360475
GCST90199736	dGZuAa	Non-small cell lung cancer (controls excluding all cancers)	Alpha-hydroxyisovalerate levels	0.024075275	0.015359902	0.142997205
GCST90199736	h4iI4h	Small cell lung cancer (controls excluding all cancers)	Alpha-hydroxyisovalerate levels	0.033846944	0.03924605	0.405357199
GCST90199736	ofFfzJ	Non-small cell lung cancer, squamous (controls excluding all cancers)	Alpha-hydroxyisovalerate levels	0.021653279	0.027371566	0.444248431
GCST90199736	wKLX7j	Non-small cell lung cancer, adenocarcinoma (controls excluding all cancers)	Alpha-hydroxyisovalerate levels	0.038403564	0.026481208	0.17262807
GCST90199737	dGZuAa	Non-small cell lung cancer (controls excluding all cancers)	N-acetylproline levels	-0.000756994	0.024953374	0.976460895
GCST90199737	h4iI4h	Small cell lung cancer (controls excluding all cancers)	N-acetylproline levels	0.013844724	0.06013377	0.823059304
GCST90199737	ofFfzJ	Non-small cell lung cancer, squamous (controls excluding all cancers)	N-acetylproline levels	-0.00534579	0.042132612	0.901824795
GCST90199737	wKLX7j	Non-small cell lung cancer, adenocarcinoma (controls excluding all cancers)	N-acetylproline levels	0.035577612	0.031959781	0.294469635
GCST90199738	dGZuAa	Non-small cell lung cancer (controls excluding all cancers)	Stachydrine levels	-0.010249428	0.023783824	0.677887238
GCST90199738	h4iI4h	Small cell lung cancer (controls excluding all cancers)	Stachydrine levels	0.069861335	0.064312295	0.308998022
GCST90199738	ofFfzJ	Non-small cell lung cancer, squamous (controls excluding all cancers)	Stachydrine levels	-0.051771401	0.044088389	0.274057901
GCST90199738	wKLX7j	Non-small cell lung cancer, adenocarcinoma (controls excluding all cancers)	Stachydrine levels	-0.010942895	0.042621403	0.803854072
GCST90199739	dGZuAa	Non-small cell lung cancer (controls excluding all cancers)	Salicyluric glucuronide levels	-0.014949781	0.060327355	0.820273923
GCST90199739	h4iI4h	Small cell lung cancer (controls excluding all cancers)	Salicyluric glucuronide levels	0.150155646	0.144918203	0.376326542
GCST90199739	ofFfzJ	Non-small cell lung cancer, squamous (controls excluding all cancers)	Salicyluric glucuronide levels	0.040269597	0.098957505	0.711346314
GCST90199739	wKLX7j	Non-small cell lung cancer, adenocarcinoma (controls excluding all cancers)	Salicyluric glucuronide levels	-0.107095792	0.076424511	0.25565052
GCST90199740	dGZuAa	Non-small cell lung cancer (controls excluding all cancers)	P-cresol sulfate levels	-0.021132115	0.022264619	0.361276303
GCST90199740	h4iI4h	Small cell lung cancer (controls excluding all cancers)	P-cresol sulfate levels	-0.042838085	0.059488722	0.485251253
GCST90199740	ofFfzJ	Non-small cell lung cancer, squamous (controls excluding all cancers)	P-cresol sulfate levels	-0.030403054	0.046110802	0.522124983
GCST90199740	wKLX7j	Non-small cell lung cancer, adenocarcinoma (controls excluding all cancers)	P-cresol sulfate levels	0.02891314	0.039872354	0.482266294
GCST90199741	dGZuAa	Non-small cell lung cancer (controls excluding all cancers)	Gamma-glutamylglycine levels	-0.009133426	0.009639429	0.357472482
GCST90199741	h4iI4h	Small cell lung cancer (controls excluding all cancers)	Gamma-glutamylglycine levels	-0.001105022	0.023421132	0.962953218
GCST90199741	ofFfzJ	Non-small cell lung cancer, squamous (controls excluding all cancers)	Gamma-glutamylglycine levels	0.014380802	0.016317785	0.391204545
GCST90199741	wKLX7j	Non-small cell lung cancer, adenocarcinoma (controls excluding all cancers)	Gamma-glutamylglycine levels	-0.0414409	0.015758514	0.018205406
GCST90199742	dGZuAa	Non-small cell lung cancer (controls excluding all cancers)	1-linoleoyl-gpc (18:2) levels	-0.042876912	0.024514847	0.114220027
GCST90199742	h4iI4h	Small cell lung cancer (controls excluding all cancers)	1-linoleoyl-gpc (18:2) levels	-0.002201422	0.043541092	0.960780756
GCST90199742	ofFfzJ	Non-small cell lung cancer, squamous (controls excluding all cancers)	1-linoleoyl-gpc (18:2) levels	-0.059125021	0.038963787	0.163468106
GCST90199742	wKLX7j	Non-small cell lung cancer, adenocarcinoma (controls excluding all cancers)	1-linoleoyl-gpc (18:2) levels	-0.02865577	0.033092646	0.409020722
GCST90199743	dGZuAa	Non-small cell lung cancer (controls excluding all cancers)	Stearoylcarnitine levels	0.040586222	0.034447021	0.259826329
GCST90199743	h4iI4h	Small cell lung cancer (controls excluding all cancers)	Stearoylcarnitine levels	-0.117926019	0.060053254	0.071318346
GCST90199743	ofFfzJ	Non-small cell lung cancer, squamous (controls excluding all cancers)	Stearoylcarnitine levels	0.056137967	0.057087085	0.343371867
GCST90199743	wKLX7j	Non-small cell lung cancer, adenocarcinoma (controls excluding all cancers)	Stearoylcarnitine levels	0.024477298	0.04905499	0.626132465
GCST90199744	dGZuAa	Non-small cell lung cancer (controls excluding all cancers)	Eicosenoate (20:1) levels	-0.037150931	0.026646003	0.190766429
GCST90199744	h4iI4h	Small cell lung cancer (controls excluding all cancers)	Eicosenoate (20:1) levels	0.036657049	0.071031297	0.61602101
GCST90199744	ofFfzJ	Non-small cell lung cancer, squamous (controls excluding all cancers)	Eicosenoate (20:1) levels	-0.006058347	0.050697252	0.907033413
GCST90199744	wKLX7j	Non-small cell lung cancer, adenocarcinoma (controls excluding all cancers)	Eicosenoate (20:1) levels	-0.069694976	0.049584251	0.18745719
GCST90199745	dGZuAa	Non-small cell lung cancer (controls excluding all cancers)	Aconitate [cis or trans] levels	-0.008599055	0.026432041	0.750535882
GCST90199745	h4iI4h	Small cell lung cancer (controls excluding all cancers)	Aconitate [cis or trans] levels	-0.033811901	0.050208657	0.513436903
GCST90199745	ofFfzJ	Non-small cell lung cancer, squamous (controls excluding all cancers)	Aconitate [cis or trans] levels	-0.051280028	0.035010014	0.168698593
GCST90199745	wKLX7j	Non-small cell lung cancer, adenocarcinoma (controls excluding all cancers)	Aconitate [cis or trans] levels	0.01077634	0.037643692	0.779551887
GCST90199746	dGZuAa	Non-small cell lung cancer (controls excluding all cancers)	Erythronate levels	-0.017102229	0.021271147	0.442108951
GCST90199746	h4iI4h	Small cell lung cancer (controls excluding all cancers)	Erythronate levels	0.022846281	0.056886016	0.697336796
GCST90199746	ofFfzJ	Non-small cell lung cancer, squamous (controls excluding all cancers)	Erythronate levels	-0.00303684	0.041144281	0.942776385
GCST90199746	wKLX7j	Non-small cell lung cancer, adenocarcinoma (controls excluding all cancers)	Erythronate levels	0.020828157	0.038062853	0.597543472
GCST90199747	dGZuAa	Non-small cell lung cancer (controls excluding all cancers)	Isovalerylcarnitine (C5) levels	0.038966657	0.044833843	0.410089862
GCST90199747	h4iI4h	Small cell lung cancer (controls excluding all cancers)	Isovalerylcarnitine (C5) levels	0.12452555	0.081521371	0.165151084
GCST90199747	ofFfzJ	Non-small cell lung cancer, squamous (controls excluding all cancers)	Isovalerylcarnitine (C5) levels	0.108094001	0.076841291	0.19714957
GCST90199747	wKLX7j	Non-small cell lung cancer, adenocarcinoma (controls excluding all cancers)	Isovalerylcarnitine (C5) levels	-0.03259916	0.054916743	0.56917201
GCST90199748	dGZuAa	Non-small cell lung cancer (controls excluding all cancers)	Linolenate [alpha or gamma; (18:3n3 or 6)] levels	0.017173912	0.030160782	0.583006796
GCST90199748	h4iI4h	Small cell lung cancer (controls excluding all cancers)	Linolenate [alpha or gamma; (18:3n3 or 6)] levels	-0.117325145	0.074543046	0.149956513
GCST90199748	ofFfzJ	Non-small cell lung cancer, squamous (controls excluding all cancers)	Linolenate [alpha or gamma; (18:3n3 or 6)] levels	-0.026216112	0.049811604	0.611398175
GCST90199748	wKLX7j	Non-small cell lung cancer, adenocarcinoma (controls excluding all cancers)	Linolenate [alpha or gamma; (18:3n3 or 6)] levels	0.073963682	0.048415167	0.160936287
GCST90199749	dGZuAa	Non-small cell lung cancer (controls excluding all cancers)	Gamma-glutamylthreonine levels	0.006222123	0.016773023	0.715533045
GCST90199749	h4iI4h	Small cell lung cancer (controls excluding all cancers)	Gamma-glutamylthreonine levels	-0.063671121	0.03406821	0.080051079
GCST90199749	ofFfzJ	Non-small cell lung cancer, squamous (controls excluding all cancers)	Gamma-glutamylthreonine levels	-0.005104355	0.029050282	0.862728208
GCST90199749	wKLX7j	Non-small cell lung cancer, adenocarcinoma (controls excluding all cancers)	Gamma-glutamylthreonine levels	-0.045131224	0.030618936	0.159893754
GCST90199750	dGZuAa	Non-small cell lung cancer (controls excluding all cancers)	Laurylcarnitine levels	-0.020849472	0.021116114	0.342951062
GCST90199750	h4iI4h	Small cell lung cancer (controls excluding all cancers)	Laurylcarnitine levels	0.075802976	0.043539173	0.107230248
GCST90199750	ofFfzJ	Non-small cell lung cancer, squamous (controls excluding all cancers)	Laurylcarnitine levels	-0.040123161	0.037268844	0.30283286
GCST90199750	wKLX7j	Non-small cell lung cancer, adenocarcinoma (controls excluding all cancers)	Laurylcarnitine levels	-0.000446776	0.03283569	0.989367576
GCST90199751	dGZuAa	Non-small cell lung cancer (controls excluding all cancers)	Gamma-glutamylmethionine levels	0.013914495	0.016878573	0.427233508
GCST90199751	h4iI4h	Small cell lung cancer (controls excluding all cancers)	Gamma-glutamylmethionine levels	0.00497333	0.045122088	0.914220561
GCST90199751	ofFfzJ	Non-small cell lung cancer, squamous (controls excluding all cancers)	Gamma-glutamylmethionine levels	0.016061691	0.036981693	0.67245642
GCST90199751	wKLX7j	Non-small cell lung cancer, adenocarcinoma (controls excluding all cancers)	Gamma-glutamylmethionine levels	0.036272126	0.034201791	0.311633211
GCST90199752	dGZuAa	Non-small cell lung cancer (controls excluding all cancers)	Epiandrosterone sulfate levels	-0.000214313	0.009185113	0.981739303
GCST90199752	h4iI4h	Small cell lung cancer (controls excluding all cancers)	Epiandrosterone sulfate levels	0.025143125	0.027586208	0.37865564
GCST90199752	ofFfzJ	Non-small cell lung cancer, squamous (controls excluding all cancers)	Epiandrosterone sulfate levels	0.003498097	0.017262799	0.842555093
GCST90199752	wKLX7j	Non-small cell lung cancer, adenocarcinoma (controls excluding all cancers)	Epiandrosterone sulfate levels	-0.008765343	0.016471199	0.603590489
GCST90199753	dGZuAa	Non-small cell lung cancer (controls excluding all cancers)	Gamma-glutamyltryptophan levels	-0.024078504	0.022940146	0.313013408
GCST90199753	h4iI4h	Small cell lung cancer (controls excluding all cancers)	Gamma-glutamyltryptophan levels	0.08637455	0.057557112	0.157331406
GCST90199753	ofFfzJ	Non-small cell lung cancer, squamous (controls excluding all cancers)	Gamma-glutamyltryptophan levels	-0.025734524	0.042809372	0.558082151
GCST90199753	wKLX7j	Non-small cell lung cancer, adenocarcinoma (controls excluding all cancers)	Gamma-glutamyltryptophan levels	-0.099348142	0.039046087	0.02445108
GCST90199754	dGZuAa	Non-small cell lung cancer (controls excluding all cancers)	7-methylxanthine levels	-0.007745795	0.031831078	0.812660552
GCST90199754	h4iI4h	Small cell lung cancer (controls excluding all cancers)	7-methylxanthine levels	-0.044447234	0.073166753	0.557075464
GCST90199754	ofFfzJ	Non-small cell lung cancer, squamous (controls excluding all cancers)	7-methylxanthine levels	-0.073190307	0.050297572	0.176290287
GCST90199754	wKLX7j	Non-small cell lung cancer, adenocarcinoma (controls excluding all cancers)	7-methylxanthine levels	-0.024664156	0.048419091	0.621530898
GCST90199755	dGZuAa	Non-small cell lung cancer (controls excluding all cancers)	3,7-dimethylurate levels	-0.037796789	0.015350047	0.029910956
GCST90199755	h4iI4h	Small cell lung cancer (controls excluding all cancers)	3,7-dimethylurate levels	0.012907548	0.038369974	0.742380971
GCST90199755	ofFfzJ	Non-small cell lung cancer, squamous (controls excluding all cancers)	3,7-dimethylurate levels	-0.009513716	0.026770259	0.728470522
GCST90199755	wKLX7j	Non-small cell lung cancer, adenocarcinoma (controls excluding all cancers)	3,7-dimethylurate levels	-0.046322063	0.025971791	0.099785343
GCST90199756	dGZuAa	Non-small cell lung cancer (controls excluding all cancers)	1,7-dimethyluric acid levels	0.001962949	0.016849345	0.908621506
GCST90199756	h4iI4h	Small cell lung cancer (controls excluding all cancers)	1,7-dimethyluric acid levels	-0.040673855	0.05643121	0.480846728
GCST90199756	ofFfzJ	Non-small cell lung cancer, squamous (controls excluding all cancers)	1,7-dimethyluric acid levels	-0.002509276	0.0288244	0.931645877
GCST90199756	wKLX7j	Non-small cell lung cancer, adenocarcinoma (controls excluding all cancers)	1,7-dimethyluric acid levels	-0.016290058	0.030969242	0.605677672
GCST90199757	dGZuAa	Non-small cell lung cancer (controls excluding all cancers)	1,3,7-trimethylurate levels	-0.002008701	0.016338049	0.903781888
GCST90199757	h4iI4h	Small cell lung cancer (controls excluding all cancers)	1,3,7-trimethylurate levels	-0.046138763	0.047090684	0.342731373
GCST90199757	ofFfzJ	Non-small cell lung cancer, squamous (controls excluding all cancers)	1,3,7-trimethylurate levels	0.053680734	0.035812093	0.154634789
GCST90199757	wKLX7j	Non-small cell lung cancer, adenocarcinoma (controls excluding all cancers)	1,3,7-trimethylurate levels	-0.006401798	0.029251848	0.829715953
GCST90199758	dGZuAa	Non-small cell lung cancer (controls excluding all cancers)	N4-acetylcytidine levels	-0.005114162	0.011494185	0.660353917
GCST90199758	h4iI4h	Small cell lung cancer (controls excluding all cancers)	N4-acetylcytidine levels	0.0072065	0.029905756	0.811622268
GCST90199758	ofFfzJ	Non-small cell lung cancer, squamous (controls excluding all cancers)	N4-acetylcytidine levels	0.035040894	0.02070691	0.103546491
GCST90199758	wKLX7j	Non-small cell lung cancer, adenocarcinoma (controls excluding all cancers)	N4-acetylcytidine levels	-0.029781601	0.019059285	0.131243186
GCST90199759	dGZuAa	Non-small cell lung cancer (controls excluding all cancers)	Indolebutyrate levels	0.038326087	0.026705641	0.176797325
GCST90199759	h4iI4h	Small cell lung cancer (controls excluding all cancers)	Indolebutyrate levels	-0.004503961	0.077285624	0.954487333
GCST90199759	ofFfzJ	Non-small cell lung cancer, squamous (controls excluding all cancers)	Indolebutyrate levels	0.071952664	0.069695379	0.322249324
GCST90199759	wKLX7j	Non-small cell lung cancer, adenocarcinoma (controls excluding all cancers)	Indolebutyrate levels	0.029050016	0.056846331	0.618603341
GCST90199760	dGZuAa	Non-small cell lung cancer (controls excluding all cancers)	5-acetylamino-6-amino-3-methyluracil levels	-0.007564036	0.016926713	0.660609819
GCST90199760	h4iI4h	Small cell lung cancer (controls excluding all cancers)	5-acetylamino-6-amino-3-methyluracil levels	0.04889919	0.032996944	0.156657681
GCST90199760	ofFfzJ	Non-small cell lung cancer, squamous (controls excluding all cancers)	5-acetylamino-6-amino-3-methyluracil levels	0.010600369	0.03204962	0.744875941
GCST90199760	wKLX7j	Non-small cell lung cancer, adenocarcinoma (controls excluding all cancers)	5-acetylamino-6-amino-3-methyluracil levels	-0.016559474	0.022245673	0.466806167
GCST90199761	dGZuAa	Non-small cell lung cancer (controls excluding all cancers)	N1-methylinosine levels	0.014639992	0.022160346	0.518861655
GCST90199761	h4iI4h	Small cell lung cancer (controls excluding all cancers)	N1-methylinosine levels	0.006306997	0.062097968	0.92044697
GCST90199761	ofFfzJ	Non-small cell lung cancer, squamous (controls excluding all cancers)	N1-methylinosine levels	-0.012733055	0.037801338	0.74090312
GCST90199761	wKLX7j	Non-small cell lung cancer, adenocarcinoma (controls excluding all cancers)	N1-methylinosine levels	0.057569718	0.036723102	0.137808226
GCST90199762	dGZuAa	Non-small cell lung cancer (controls excluding all cancers)	N6-carbamoylthreonyladenosine levels	0.021268816	0.013841679	0.145219793
GCST90199762	h4iI4h	Small cell lung cancer (controls excluding all cancers)	N6-carbamoylthreonyladenosine levels	-0.017717874	0.036805969	0.637189419
GCST90199762	ofFfzJ	Non-small cell lung cancer, squamous (controls excluding all cancers)	N6-carbamoylthreonyladenosine levels	0.000422584	0.025589354	0.987041943
GCST90199762	wKLX7j	Non-small cell lung cancer, adenocarcinoma (controls excluding all cancers)	N6-carbamoylthreonyladenosine levels	0.047652498	0.024876429	0.074682271
GCST90199763	dGZuAa	Non-small cell lung cancer (controls excluding all cancers)	1-methylxanthine levels	-0.018307666	0.018479354	0.335720221
GCST90199763	h4iI4h	Small cell lung cancer (controls excluding all cancers)	1-methylxanthine levels	0.041659853	0.043138789	0.347724145
GCST90199763	ofFfzJ	Non-small cell lung cancer, squamous (controls excluding all cancers)	1-methylxanthine levels	-0.016344378	0.024723662	0.517419348
GCST90199763	wKLX7j	Non-small cell lung cancer, adenocarcinoma (controls excluding all cancers)	1-methylxanthine levels	-0.030358609	0.028182219	0.296429071
GCST90199764	dGZuAa	Non-small cell lung cancer (controls excluding all cancers)	N2,n2-dimethylguanosine levels	0.037533763	0.029692476	0.246663926
GCST90199764	h4iI4h	Small cell lung cancer (controls excluding all cancers)	N2,n2-dimethylguanosine levels	0.023889373	0.079196577	0.771685744
GCST90199764	ofFfzJ	Non-small cell lung cancer, squamous (controls excluding all cancers)	N2,n2-dimethylguanosine levels	-0.023110034	0.054791755	0.68583697
GCST90199764	wKLX7j	Non-small cell lung cancer, adenocarcinoma (controls excluding all cancers)	N2,n2-dimethylguanosine levels	0.086955813	0.053418137	0.147585055
GCST90199765	dGZuAa	Non-small cell lung cancer (controls excluding all cancers)	4-hydroxyhippurate levels	0.004448449	0.028584525	0.879425722
GCST90199765	h4iI4h	Small cell lung cancer (controls excluding all cancers)	4-hydroxyhippurate levels	-0.158540707	0.076099263	0.063838838
GCST90199765	ofFfzJ	Non-small cell lung cancer, squamous (controls excluding all cancers)	4-hydroxyhippurate levels	-0.013023357	0.058720122	0.828943372
GCST90199765	wKLX7j	Non-small cell lung cancer, adenocarcinoma (controls excluding all cancers)	4-hydroxyhippurate levels	0.057109996	0.051239208	0.291102181
GCST90199766	dGZuAa	Non-small cell lung cancer (controls excluding all cancers)	3-(3-amino-3-carboxypropyl)uridine levels	-0.091411544	0.03229837	0.025398121
GCST90199766	h4iI4h	Small cell lung cancer (controls excluding all cancers)	3-(3-amino-3-carboxypropyl)uridine levels	-0.009835331	0.078765831	0.904138376
GCST90199766	ofFfzJ	Non-small cell lung cancer, squamous (controls excluding all cancers)	3-(3-amino-3-carboxypropyl)uridine levels	-0.09268487	0.044627062	0.076436882
GCST90199766	wKLX7j	Non-small cell lung cancer, adenocarcinoma (controls excluding all cancers)	3-(3-amino-3-carboxypropyl)uridine levels	-0.083706595	0.071481779	0.279905414
GCST90199767	dGZuAa	Non-small cell lung cancer (controls excluding all cancers)	5,6-dihydrouridine levels	-0.02429461	0.017378109	0.182444191
GCST90199767	h4iI4h	Small cell lung cancer (controls excluding all cancers)	5,6-dihydrouridine levels	0.069626048	0.043704877	0.131988674
GCST90199767	ofFfzJ	Non-small cell lung cancer, squamous (controls excluding all cancers)	5,6-dihydrouridine levels	-0.04498084	0.02995088	0.153900309
GCST90199767	wKLX7j	Non-small cell lung cancer, adenocarcinoma (controls excluding all cancers)	5,6-dihydrouridine levels	0.026150024	0.029028007	0.381901829
GCST90199768	dGZuAa	Non-small cell lung cancer (controls excluding all cancers)	Phenylacetylglutamine levels	0.039156947	0.021525424	0.098921825
GCST90199768	h4iI4h	Small cell lung cancer (controls excluding all cancers)	Phenylacetylglutamine levels	0.075615635	0.074848412	0.336194739
GCST90199768	ofFfzJ	Non-small cell lung cancer, squamous (controls excluding all cancers)	Phenylacetylglutamine levels	0.086540206	0.03996851	0.055618136
GCST90199768	wKLX7j	Non-small cell lung cancer, adenocarcinoma (controls excluding all cancers)	Phenylacetylglutamine levels	0.056151187	0.038644451	0.176866191
GCST90199769	dGZuAa	Non-small cell lung cancer (controls excluding all cancers)	3-hydroxydodecanedioate levels	-0.034565467	0.02033279	0.123350286
GCST90199769	h4iI4h	Small cell lung cancer (controls excluding all cancers)	3-hydroxydodecanedioate levels	0.027896323	0.080753459	0.737692622
GCST90199769	ofFfzJ	Non-small cell lung cancer, squamous (controls excluding all cancers)	3-hydroxydodecanedioate levels	-0.088734704	0.037734791	0.043196278
GCST90199769	wKLX7j	Non-small cell lung cancer, adenocarcinoma (controls excluding all cancers)	3-hydroxydodecanedioate levels	0.00563019	0.046211004	0.905705465
GCST90199770	dGZuAa	Non-small cell lung cancer (controls excluding all cancers)	1-arachidonylglycerol (20:4) levels	-0.007186198	0.016167483	0.664602527
GCST90199770	h4iI4h	Small cell lung cancer (controls excluding all cancers)	1-arachidonylglycerol (20:4) levels	0.000555696	0.041832309	0.989619605
GCST90199770	ofFfzJ	Non-small cell lung cancer, squamous (controls excluding all cancers)	1-arachidonylglycerol (20:4) levels	0.016899853	0.041256484	0.689295718
GCST90199770	wKLX7j	Non-small cell lung cancer, adenocarcinoma (controls excluding all cancers)	1-arachidonylglycerol (20:4) levels	0.023736728	0.028146605	0.415540995
GCST90199771	dGZuAa	Non-small cell lung cancer (controls excluding all cancers)	7-methylguanine levels	0.024243094	0.019535349	0.242934281
GCST90199771	h4iI4h	Small cell lung cancer (controls excluding all cancers)	7-methylguanine levels	0.035839513	0.063892249	0.587188664
GCST90199771	ofFfzJ	Non-small cell lung cancer, squamous (controls excluding all cancers)	7-methylguanine levels	0.033761735	0.036166412	0.372548054
GCST90199771	wKLX7j	Non-small cell lung cancer, adenocarcinoma (controls excluding all cancers)	7-methylguanine levels	0.056363191	0.041167486	0.200925212
GCST90199772	dGZuAa	Non-small cell lung cancer (controls excluding all cancers)	1-stearoyl-GPE (18:0) levels	-0.007348431	0.016343652	0.657019059
GCST90199772	h4iI4h	Small cell lung cancer (controls excluding all cancers)	1-stearoyl-GPE (18:0) levels	-0.008038124	0.033449727	0.812134891
GCST90199772	ofFfzJ	Non-small cell lung cancer, squamous (controls excluding all cancers)	1-stearoyl-GPE (18:0) levels	0.019816195	0.023329398	0.40404758
GCST90199772	wKLX7j	Non-small cell lung cancer, adenocarcinoma (controls excluding all cancers)	1-stearoyl-GPE (18:0) levels	-0.02120485	0.023871732	0.383205065
GCST90199773	dGZuAa	Non-small cell lung cancer (controls excluding all cancers)	Phenol sulfate levels	-0.020012613	0.026875275	0.472094224
GCST90199773	h4iI4h	Small cell lung cancer (controls excluding all cancers)	Phenol sulfate levels	0.032386246	0.07156357	0.659666313
GCST90199773	ofFfzJ	Non-small cell lung cancer, squamous (controls excluding all cancers)	Phenol sulfate levels	-0.043509905	0.049700506	0.400045868
GCST90199773	wKLX7j	Non-small cell lung cancer, adenocarcinoma (controls excluding all cancers)	Phenol sulfate levels	-0.065008953	0.04807257	0.203423317
GCST90199774	dGZuAa	Non-small cell lung cancer (controls excluding all cancers)	Oleoylcarnitine levels	-0.009418246	0.015919796	0.570449853
GCST90199774	h4iI4h	Small cell lung cancer (controls excluding all cancers)	Oleoylcarnitine levels	0.009909761	0.050452541	0.849181284
GCST90199774	ofFfzJ	Non-small cell lung cancer, squamous (controls excluding all cancers)	Oleoylcarnitine levels	-0.007614415	0.02951652	0.802941303
GCST90199774	wKLX7j	Non-small cell lung cancer, adenocarcinoma (controls excluding all cancers)	Oleoylcarnitine levels	-0.018514453	0.028628637	0.535928416
GCST90199775	dGZuAa	Non-small cell lung cancer (controls excluding all cancers)	Gamma-glutamylisoleucine levels	0.002163102	0.037010467	0.954670743
GCST90199775	h4iI4h	Small cell lung cancer (controls excluding all cancers)	Gamma-glutamylisoleucine levels	0.02931231	0.068186332	0.677388248
GCST90199775	ofFfzJ	Non-small cell lung cancer, squamous (controls excluding all cancers)	Gamma-glutamylisoleucine levels	0.03608777	0.04722532	0.464333179
GCST90199775	wKLX7j	Non-small cell lung cancer, adenocarcinoma (controls excluding all cancers)	Gamma-glutamylisoleucine levels	-0.029314856	0.05157844	0.583694408
GCST90199776	dGZuAa	Non-small cell lung cancer (controls excluding all cancers)	Malonylcarnitine levels	-0.009765157	0.020756294	0.649213857
GCST90199776	h4iI4h	Small cell lung cancer (controls excluding all cancers)	Malonylcarnitine levels	0.012885463	0.060270488	0.835472685
GCST90199776	ofFfzJ	Non-small cell lung cancer, squamous (controls excluding all cancers)	Malonylcarnitine levels	0.052853699	0.038519883	0.203254052
GCST90199776	wKLX7j	Non-small cell lung cancer, adenocarcinoma (controls excluding all cancers)	Malonylcarnitine levels	0.024946691	0.037279254	0.520172883
GCST90199777	dGZuAa	Non-small cell lung cancer (controls excluding all cancers)	1-palmitoleoyl-GPC (16:1) levels	-0.008202202	0.024390868	0.740546992
GCST90199777	h4iI4h	Small cell lung cancer (controls excluding all cancers)	1-palmitoleoyl-GPC (16:1) levels	0.039331468	0.05626779	0.493482899
GCST90199777	ofFfzJ	Non-small cell lung cancer, squamous (controls excluding all cancers)	1-palmitoleoyl-GPC (16:1) levels	-0.020063612	0.039093934	0.614042124
GCST90199777	wKLX7j	Non-small cell lung cancer, adenocarcinoma (controls excluding all cancers)	1-palmitoleoyl-GPC (16:1) levels	-0.018741164	0.043922924	0.67466988
GCST90199778	dGZuAa	Non-small cell lung cancer (controls excluding all cancers)	N-methyl-2-pyridone-5-carboxamide levels	0.015119273	0.01633606	0.381768683
GCST90199778	h4iI4h	Small cell lung cancer (controls excluding all cancers)	N-methyl-2-pyridone-5-carboxamide levels	-0.025348179	0.049545499	0.622740142
GCST90199778	ofFfzJ	Non-small cell lung cancer, squamous (controls excluding all cancers)	N-methyl-2-pyridone-5-carboxamide levels	0.007009423	0.024327327	0.780571395
GCST90199778	wKLX7j	Non-small cell lung cancer, adenocarcinoma (controls excluding all cancers)	N-methyl-2-pyridone-5-carboxamide levels	0.018585623	0.033575733	0.595019241
GCST90199779	dGZuAa	Non-small cell lung cancer (controls excluding all cancers)	Gamma-glutamyl-2-aminobutyrate levels	0.010246933	0.019441055	0.605371818
GCST90199779	h4iI4h	Small cell lung cancer (controls excluding all cancers)	Gamma-glutamyl-2-aminobutyrate levels	0.012297845	0.048352511	0.802474856
GCST90199779	ofFfzJ	Non-small cell lung cancer, squamous (controls excluding all cancers)	Gamma-glutamyl-2-aminobutyrate levels	-0.023378009	0.033800098	0.499068276
GCST90199779	wKLX7j	Non-small cell lung cancer, adenocarcinoma (controls excluding all cancers)	Gamma-glutamyl-2-aminobutyrate levels	0.017015912	0.032559393	0.60840586
GCST90199780	dGZuAa	Non-small cell lung cancer (controls excluding all cancers)	1-stearoyl-GPG (18:0) levels	-0.011692938	0.023180056	0.623086888
GCST90199780	h4iI4h	Small cell lung cancer (controls excluding all cancers)	1-stearoyl-GPG (18:0) levels	-0.040317132	0.050860561	0.443343389
GCST90199780	ofFfzJ	Non-small cell lung cancer, squamous (controls excluding all cancers)	1-stearoyl-GPG (18:0) levels	-0.042728044	0.035292066	0.249317322
GCST90199780	wKLX7j	Non-small cell lung cancer, adenocarcinoma (controls excluding all cancers)	1-stearoyl-GPG (18:0) levels	0.016131793	0.034157078	0.645197972
GCST90199781	dGZuAa	Non-small cell lung cancer (controls excluding all cancers)	Hexanoylglycine levels	0.006244086	0.01789142	0.731940853
GCST90199781	h4iI4h	Small cell lung cancer (controls excluding all cancers)	Hexanoylglycine levels	-0.008844416	0.050539672	0.863420354
GCST90199781	ofFfzJ	Non-small cell lung cancer, squamous (controls excluding all cancers)	Hexanoylglycine levels	-0.04453535	0.03315195	0.19912413
GCST90199781	wKLX7j	Non-small cell lung cancer, adenocarcinoma (controls excluding all cancers)	Hexanoylglycine levels	0.029547413	0.032128878	0.372307519
GCST90199782	dGZuAa	Non-small cell lung cancer (controls excluding all cancers)	Glutamine degradant levels	0.004548014	0.013187173	0.734675205
GCST90199782	h4iI4h	Small cell lung cancer (controls excluding all cancers)	Glutamine degradant levels	0.036531151	0.033149403	0.286756605
GCST90199782	ofFfzJ	Non-small cell lung cancer, squamous (controls excluding all cancers)	Glutamine degradant levels	0.016494338	0.025825294	0.532062062
GCST90199782	wKLX7j	Non-small cell lung cancer, adenocarcinoma (controls excluding all cancers)	Glutamine degradant levels	0.027605938	0.022502378	0.23764468
GCST90199783	dGZuAa	Non-small cell lung cancer (controls excluding all cancers)	5-methyluridine (ribothymidine) levels	-0.012227464	0.010931759	0.278047932
GCST90199783	h4iI4h	Small cell lung cancer (controls excluding all cancers)	5-methyluridine (ribothymidine) levels	-0.042439483	0.026790412	0.130575617
GCST90199783	ofFfzJ	Non-small cell lung cancer, squamous (controls excluding all cancers)	5-methyluridine (ribothymidine) levels	-0.031374412	0.018629093	0.109411226
GCST90199783	wKLX7j	Non-small cell lung cancer, adenocarcinoma (controls excluding all cancers)	5-methyluridine (ribothymidine) levels	0.009603273	0.02144248	0.659596318
GCST90199784	dGZuAa	Non-small cell lung cancer (controls excluding all cancers)	Cysteine-glutathione disulfide levels	0.015616	0.0148905	0.314969145
GCST90199784	h4iI4h	Small cell lung cancer (controls excluding all cancers)	Cysteine-glutathione disulfide levels	0.052116517	0.039710397	0.213928609
GCST90199784	ofFfzJ	Non-small cell lung cancer, squamous (controls excluding all cancers)	Cysteine-glutathione disulfide levels	0.028124358	0.028316392	0.340209591
GCST90199784	wKLX7j	Non-small cell lung cancer, adenocarcinoma (controls excluding all cancers)	Cysteine-glutathione disulfide levels	0.003638295	0.026727265	0.893978103
GCST90199785	dGZuAa	Non-small cell lung cancer (controls excluding all cancers)	Isovalerylglycine levels	0.033839705	0.018114059	0.086343667
GCST90199785	h4iI4h	Small cell lung cancer (controls excluding all cancers)	Isovalerylglycine levels	0.02417117	0.048505502	0.627267446
GCST90199785	ofFfzJ	Non-small cell lung cancer, squamous (controls excluding all cancers)	Isovalerylglycine levels	0.097349424	0.033577216	0.01334439
GCST90199785	wKLX7j	Non-small cell lung cancer, adenocarcinoma (controls excluding all cancers)	Isovalerylglycine levels	0.008216384	0.032437469	0.804324467
GCST90199786	dGZuAa	Non-small cell lung cancer (controls excluding all cancers)	2-hydroxy-3-methylvalerate levels	-0.017917344	0.017801432	0.334034601
GCST90199786	h4iI4h	Small cell lung cancer (controls excluding all cancers)	2-hydroxy-3-methylvalerate levels	-0.012410435	0.040713748	0.765723948
GCST90199786	ofFfzJ	Non-small cell lung cancer, squamous (controls excluding all cancers)	2-hydroxy-3-methylvalerate levels	-0.055355996	0.02832089	0.074329393
GCST90199786	wKLX7j	Non-small cell lung cancer, adenocarcinoma (controls excluding all cancers)	2-hydroxy-3-methylvalerate levels	0.005101561	0.030153861	0.868470083
GCST90199787	dGZuAa	Non-small cell lung cancer (controls excluding all cancers)	Homostachydrine levels	-0.008941291	0.021075566	0.681344908
GCST90199787	h4iI4h	Small cell lung cancer (controls excluding all cancers)	Homostachydrine levels	-0.030469443	0.073253878	0.687194516
GCST90199787	ofFfzJ	Non-small cell lung cancer, squamous (controls excluding all cancers)	Homostachydrine levels	0.030415801	0.037267023	0.435478005
GCST90199787	wKLX7j	Non-small cell lung cancer, adenocarcinoma (controls excluding all cancers)	Homostachydrine levels	-0.021519897	0.044780485	0.64229225
GCST90199788	dGZuAa	Non-small cell lung cancer (controls excluding all cancers)	1-arachidonoyl-gpc (20:4n6) levels	-0.011077051	0.011948252	0.369589565
GCST90199788	h4iI4h	Small cell lung cancer (controls excluding all cancers)	1-arachidonoyl-gpc (20:4n6) levels	-0.037664544	0.034568715	0.294308451
GCST90199788	ofFfzJ	Non-small cell lung cancer, squamous (controls excluding all cancers)	1-arachidonoyl-gpc (20:4n6) levels	-0.011441365	0.022978612	0.626274644
GCST90199788	wKLX7j	Non-small cell lung cancer, adenocarcinoma (controls excluding all cancers)	1-arachidonoyl-gpc (20:4n6) levels	-0.015198626	0.022188101	0.504534047
GCST90199789	dGZuAa	Non-small cell lung cancer (controls excluding all cancers)	2-palmitoyl-GPC (16:0) levels	0.008904814	0.030492482	0.777691273
GCST90199789	h4iI4h	Small cell lung cancer (controls excluding all cancers)	2-palmitoyl-GPC (16:0) levels	-0.014238295	0.080889694	0.864651442
GCST90199789	ofFfzJ	Non-small cell lung cancer, squamous (controls excluding all cancers)	2-palmitoyl-GPC (16:0) levels	0.094624927	0.056369506	0.131736019
GCST90199789	wKLX7j	Non-small cell lung cancer, adenocarcinoma (controls excluding all cancers)	2-palmitoyl-GPC (16:0) levels	-0.061768526	0.054692277	0.291460495
GCST90199790	dGZuAa	Non-small cell lung cancer (controls excluding all cancers)	2-palmitoleoyl-GPC (16:1) levels	-0.033892584	0.019285636	0.096841877
GCST90199790	h4iI4h	Small cell lung cancer (controls excluding all cancers)	2-palmitoleoyl-GPC (16:1) levels	-0.05461181	0.050494584	0.294561936
GCST90199790	ofFfzJ	Non-small cell lung cancer, squamous (controls excluding all cancers)	2-palmitoleoyl-GPC (16:1) levels	-0.017302154	0.045734561	0.70987793
GCST90199790	wKLX7j	Non-small cell lung cancer, adenocarcinoma (controls excluding all cancers)	2-palmitoleoyl-GPC (16:1) levels	-0.029036356	0.033946153	0.404243739
GCST90199791	dGZuAa	Non-small cell lung cancer (controls excluding all cancers)	1-arachidonoyl-GPE (20:4n6) levels	-0.007720746	0.012784817	0.553053171
GCST90199791	h4iI4h	Small cell lung cancer (controls excluding all cancers)	1-arachidonoyl-GPE (20:4n6) levels	-0.029820159	0.029655748	0.327270169
GCST90199791	ofFfzJ	Non-small cell lung cancer, squamous (controls excluding all cancers)	1-arachidonoyl-GPE (20:4n6) levels	0.000207614	0.022123114	0.992610196
GCST90199791	wKLX7j	Non-small cell lung cancer, adenocarcinoma (controls excluding all cancers)	1-arachidonoyl-GPE (20:4n6) levels	-0.010444152	0.020349854	0.613706736
GCST90199792	dGZuAa	Non-small cell lung cancer (controls excluding all cancers)	1-palmitoyl-GPE (16:0) levels	-0.050300813	0.02616812	0.083502336
GCST90199792	h4iI4h	Small cell lung cancer (controls excluding all cancers)	1-palmitoyl-GPE (16:0) levels	-0.00652524	0.085960493	0.940988092
GCST90199792	ofFfzJ	Non-small cell lung cancer, squamous (controls excluding all cancers)	1-palmitoyl-GPE (16:0) levels	-0.075500725	0.048639413	0.151649457
GCST90199792	wKLX7j	Non-small cell lung cancer, adenocarcinoma (controls excluding all cancers)	1-palmitoyl-GPE (16:0) levels	-0.032609931	0.046876794	0.502492676
GCST90199793	dGZuAa	Non-small cell lung cancer (controls excluding all cancers)	1-linoleoyl-GPE (18:2) levels	0.012571424	0.014936578	0.411665665
GCST90199793	h4iI4h	Small cell lung cancer (controls excluding all cancers)	1-linoleoyl-GPE (18:2) levels	0.003675251	0.032646932	0.911685618
GCST90199793	ofFfzJ	Non-small cell lung cancer, squamous (controls excluding all cancers)	1-linoleoyl-GPE (18:2) levels	0.01656995	0.024348602	0.505332806
GCST90199793	wKLX7j	Non-small cell lung cancer, adenocarcinoma (controls excluding all cancers)	1-linoleoyl-GPE (18:2) levels	0.009146448	0.022011518	0.682951636
GCST90199794	dGZuAa	Non-small cell lung cancer (controls excluding all cancers)	1-oleoyl-GPE (18:1) levels	-0.114243248	0.111414729	0.492020681
GCST90199794	h4iI4h	Small cell lung cancer (controls excluding all cancers)	1-oleoyl-GPE (18:1) levels	-0.384213312	0.296922927	0.41885687
GCST90199794	ofFfzJ	Non-small cell lung cancer, squamous (controls excluding all cancers)	1-oleoyl-GPE (18:1) levels	-0.19312387	0.206398206	0.521144256
GCST90199794	wKLX7j	Non-small cell lung cancer, adenocarcinoma (controls excluding all cancers)	1-oleoyl-GPE (18:1) levels	0.189039122	0.200079405	0.518057679
GCST90199795	dGZuAa	Non-small cell lung cancer (controls excluding all cancers)	2-hydroxypalmitate levels	-0.010459458	0.022443346	0.652261313
GCST90199795	h4iI4h	Small cell lung cancer (controls excluding all cancers)	2-hydroxypalmitate levels	-0.056224269	0.056751209	0.347711156
GCST90199795	ofFfzJ	Non-small cell lung cancer, squamous (controls excluding all cancers)	2-hydroxypalmitate levels	-0.017813499	0.032835577	0.60064349
GCST90199795	wKLX7j	Non-small cell lung cancer, adenocarcinoma (controls excluding all cancers)	2-hydroxypalmitate levels	-0.018198582	0.037061615	0.63515208
GCST90199796	dGZuAa	Non-small cell lung cancer (controls excluding all cancers)	Docosapentaenoate (n6 DPA; 22:5n6) levels	0.005957616	0.059071673	0.922952054
GCST90199796	h4iI4h	Small cell lung cancer (controls excluding all cancers)	Docosapentaenoate (n6 DPA; 22:5n6) levels	-0.045674387	0.084687905	0.609077188
GCST90199796	ofFfzJ	Non-small cell lung cancer, squamous (controls excluding all cancers)	Docosapentaenoate (n6 DPA; 22:5n6) levels	-0.010354179	0.059862023	0.868364473
GCST90199796	wKLX7j	Non-small cell lung cancer, adenocarcinoma (controls excluding all cancers)	Docosapentaenoate (n6 DPA; 22:5n6) levels	0.005689829	0.056091866	0.92250794
GCST90199797	dGZuAa	Non-small cell lung cancer (controls excluding all cancers)	Gulonate levels	0.017876132	0.024647945	0.483437219
GCST90199797	h4iI4h	Small cell lung cancer (controls excluding all cancers)	Gulonate levels	0.029204262	0.056119931	0.6131047
GCST90199797	ofFfzJ	Non-small cell lung cancer, squamous (controls excluding all cancers)	Gulonate levels	0.080277486	0.050677073	0.14147799
GCST90199797	wKLX7j	Non-small cell lung cancer, adenocarcinoma (controls excluding all cancers)	Gulonate levels	-0.02742151	0.037605293	0.481122003
GCST90199798	dGZuAa	Non-small cell lung cancer (controls excluding all cancers)	Isobutyrylglycine levels	0.004678605	0.012742664	0.718029803
GCST90199798	h4iI4h	Small cell lung cancer (controls excluding all cancers)	Isobutyrylglycine levels	0.040371352	0.034069634	0.252332485
GCST90199798	ofFfzJ	Non-small cell lung cancer, squamous (controls excluding all cancers)	Isobutyrylglycine levels	0.025784984	0.023601014	0.289838524
GCST90199798	wKLX7j	Non-small cell lung cancer, adenocarcinoma (controls excluding all cancers)	Isobutyrylglycine levels	0.016562511	0.022856212	0.478529057
GCST90199799	dGZuAa	Non-small cell lung cancer (controls excluding all cancers)	Glutarylcarnitine (c5-dc) levels	0.01160711	0.01686372	0.510732543
GCST90199799	h4iI4h	Small cell lung cancer (controls excluding all cancers)	Glutarylcarnitine (c5-dc) levels	0.081735375	0.045475223	0.109995789
GCST90199799	ofFfzJ	Non-small cell lung cancer, squamous (controls excluding all cancers)	Glutarylcarnitine (c5-dc) levels	0.043832061	0.030581105	0.189671438
GCST90199799	wKLX7j	Non-small cell lung cancer, adenocarcinoma (controls excluding all cancers)	Glutarylcarnitine (c5-dc) levels	0.016063287	0.029574476	0.601829701
GCST90199800	dGZuAa	Non-small cell lung cancer (controls excluding all cancers)	Carnitine C5:1 levels	-0.00432228	0.020778995	0.838443004
GCST90199800	h4iI4h	Small cell lung cancer (controls excluding all cancers)	Carnitine C5:1 levels	0.00993452	0.05015937	0.846062374
GCST90199800	ofFfzJ	Non-small cell lung cancer, squamous (controls excluding all cancers)	Carnitine C5:1 levels	0.026172631	0.04268113	0.550313944
GCST90199800	wKLX7j	Non-small cell lung cancer, adenocarcinoma (controls excluding all cancers)	Carnitine C5:1 levels	0.036005449	0.038736715	0.369573048
GCST90199801	dGZuAa	Non-small cell lung cancer (controls excluding all cancers)	Hydroquinone sulfate levels	-0.035375262	0.027715274	0.237625072
GCST90199801	h4iI4h	Small cell lung cancer (controls excluding all cancers)	Hydroquinone sulfate levels	-0.083799579	0.066583089	0.243670565
GCST90199801	ofFfzJ	Non-small cell lung cancer, squamous (controls excluding all cancers)	Hydroquinone sulfate levels	-0.027616598	0.052625073	0.613963365
GCST90199801	wKLX7j	Non-small cell lung cancer, adenocarcinoma (controls excluding all cancers)	Hydroquinone sulfate levels	-0.03008247	0.047965149	0.548023008
GCST90199802	dGZuAa	Non-small cell lung cancer (controls excluding all cancers)	Beta-hydroxyisovaleroylcarnitine levels	0.011584251	0.015452842	0.465875818
GCST90199802	h4iI4h	Small cell lung cancer (controls excluding all cancers)	Beta-hydroxyisovaleroylcarnitine levels	0.04201591	0.041242129	0.325599251
GCST90199802	ofFfzJ	Non-small cell lung cancer, squamous (controls excluding all cancers)	Beta-hydroxyisovaleroylcarnitine levels	0.011916811	0.032191467	0.716784653
GCST90199802	wKLX7j	Non-small cell lung cancer, adenocarcinoma (controls excluding all cancers)	Beta-hydroxyisovaleroylcarnitine levels	-0.003595018	0.033398812	0.915809366
GCST90199803	dGZuAa	Non-small cell lung cancer (controls excluding all cancers)	Catechol sulfate levels	-0.000899107	0.021981021	0.967849153
GCST90199803	h4iI4h	Small cell lung cancer (controls excluding all cancers)	Catechol sulfate levels	-0.024717529	0.045654679	0.595255348
GCST90199803	ofFfzJ	Non-small cell lung cancer, squamous (controls excluding all cancers)	Catechol sulfate levels	0.006967349	0.033096667	0.83576824
GCST90199803	wKLX7j	Non-small cell lung cancer, adenocarcinoma (controls excluding all cancers)	Catechol sulfate levels	-0.006480504	0.03902275	0.870061029
GCST90199804	dGZuAa	Non-small cell lung cancer (controls excluding all cancers)	7-alpha-hydroxy-3-oxo-4-cholestenoate (7-hoca) levels	-0.009928982	0.018679921	0.604750066
GCST90199804	h4iI4h	Small cell lung cancer (controls excluding all cancers)	7-alpha-hydroxy-3-oxo-4-cholestenoate (7-hoca) levels	0.042409971	0.049729222	0.410459426
GCST90199804	ofFfzJ	Non-small cell lung cancer, squamous (controls excluding all cancers)	7-alpha-hydroxy-3-oxo-4-cholestenoate (7-hoca) levels	-0.022111134	0.038856559	0.579820636
GCST90199804	wKLX7j	Non-small cell lung cancer, adenocarcinoma (controls excluding all cancers)	7-alpha-hydroxy-3-oxo-4-cholestenoate (7-hoca) levels	-0.007366554	0.033572778	0.830010519
GCST90199805	dGZuAa	Non-small cell lung cancer (controls excluding all cancers)	Octadecanedioate levels	0.006796957	0.017617299	0.704421697
GCST90199805	h4iI4h	Small cell lung cancer (controls excluding all cancers)	Octadecanedioate levels	-0.03600486	0.046844213	0.452671968
GCST90199805	ofFfzJ	Non-small cell lung cancer, squamous (controls excluding all cancers)	Octadecanedioate levels	0.000544549	0.032646227	0.986885861
GCST90199805	wKLX7j	Non-small cell lung cancer, adenocarcinoma (controls excluding all cancers)	Octadecanedioate levels	0.00611328	0.031595079	0.848869504
GCST90199806	dGZuAa	Non-small cell lung cancer (controls excluding all cancers)	Tetradecanedioate (C14-DC) levels	-0.021205545	0.016422443	0.23761803
GCST90199806	h4iI4h	Small cell lung cancer (controls excluding all cancers)	Tetradecanedioate (C14-DC) levels	0.007716587	0.054339226	0.891074725
GCST90199806	ofFfzJ	Non-small cell lung cancer, squamous (controls excluding all cancers)	Tetradecanedioate (C14-DC) levels	-0.032012113	0.028560858	0.299331179
GCST90199806	wKLX7j	Non-small cell lung cancer, adenocarcinoma (controls excluding all cancers)	Tetradecanedioate (C14-DC) levels	-0.032883889	0.03763823	0.411259019
GCST90199807	dGZuAa	Non-small cell lung cancer (controls excluding all cancers)	Hexadecanedioate (C16-DC) levels	-0.006600201	0.012555349	0.610562844
GCST90199807	h4iI4h	Small cell lung cancer (controls excluding all cancers)	Hexadecanedioate (C16-DC) levels	0.007933934	0.027636688	0.779911841
GCST90199807	ofFfzJ	Non-small cell lung cancer, squamous (controls excluding all cancers)	Hexadecanedioate (C16-DC) levels	0.002449725	0.026189876	0.927324424
GCST90199807	wKLX7j	Non-small cell lung cancer, adenocarcinoma (controls excluding all cancers)	Hexadecanedioate (C16-DC) levels	0.001409687	0.024918554	0.956000709
GCST90199808	dGZuAa	Non-small cell lung cancer (controls excluding all cancers)	Glycerophosphoethanolamine levels	0.001988025	0.016658832	0.906832356
GCST90199808	h4iI4h	Small cell lung cancer (controls excluding all cancers)	Glycerophosphoethanolamine levels	-0.00066786	0.044372887	0.988219963
GCST90199808	ofFfzJ	Non-small cell lung cancer, squamous (controls excluding all cancers)	Glycerophosphoethanolamine levels	0.012252732	0.030888278	0.698039205
GCST90199808	wKLX7j	Non-small cell lung cancer, adenocarcinoma (controls excluding all cancers)	Glycerophosphoethanolamine levels	0.027540451	0.02988363	0.373529589
GCST90199809	dGZuAa	Non-small cell lung cancer (controls excluding all cancers)	Taurolithocholate 3-sulfate levels	-0.023763789	0.016631583	0.178561788
GCST90199809	h4iI4h	Small cell lung cancer (controls excluding all cancers)	Taurolithocholate 3-sulfate levels	-0.075232711	0.053262746	0.183213909
GCST90199809	ofFfzJ	Non-small cell lung cancer, squamous (controls excluding all cancers)	Taurolithocholate 3-sulfate levels	-0.022486966	0.032032547	0.496067908
GCST90199809	wKLX7j	Non-small cell lung cancer, adenocarcinoma (controls excluding all cancers)	Taurolithocholate 3-sulfate levels	-0.015912951	0.034853534	0.65613648
GCST90199810	dGZuAa	Non-small cell lung cancer (controls excluding all cancers)	1-palmitoyl-GPI (16:0) levels	-0.005454473	0.014818611	0.718735537
GCST90199810	h4iI4h	Small cell lung cancer (controls excluding all cancers)	1-palmitoyl-GPI (16:0) levels	-0.017551957	0.039757573	0.666123424
GCST90199810	ofFfzJ	Non-small cell lung cancer, squamous (controls excluding all cancers)	1-palmitoyl-GPI (16:0) levels	-0.013861778	0.029856967	0.650131397
GCST90199810	wKLX7j	Non-small cell lung cancer, adenocarcinoma (controls excluding all cancers)	1-palmitoyl-GPI (16:0) levels	0.016461443	0.026637754	0.547266458
GCST90199811	dGZuAa	Non-small cell lung cancer (controls excluding all cancers)	Glycolithocholate sulfate levels	0.048143499	0.033995821	0.206487737
GCST90199811	h4iI4h	Small cell lung cancer (controls excluding all cancers)	Glycolithocholate sulfate levels	-0.105389706	0.090878289	0.290237707
GCST90199811	ofFfzJ	Non-small cell lung cancer, squamous (controls excluding all cancers)	Glycolithocholate sulfate levels	0.013398216	0.069927799	0.854374595
GCST90199811	wKLX7j	Non-small cell lung cancer, adenocarcinoma (controls excluding all cancers)	Glycolithocholate sulfate levels	0.087095021	0.06089657	0.202601039
GCST90199812	dGZuAa	Non-small cell lung cancer (controls excluding all cancers)	3-(3-hydroxyphenyl)propionate levels	-0.059399808	0.019137862	0.010036134
GCST90199812	h4iI4h	Small cell lung cancer (controls excluding all cancers)	3-(3-hydroxyphenyl)propionate levels	-0.049832422	0.050714785	0.346922074
GCST90199812	ofFfzJ	Non-small cell lung cancer, squamous (controls excluding all cancers)	3-(3-hydroxyphenyl)propionate levels	-0.071051743	0.035432824	0.070169507
GCST90199812	wKLX7j	Non-small cell lung cancer, adenocarcinoma (controls excluding all cancers)	3-(3-hydroxyphenyl)propionate levels	-0.032013146	0.034352862	0.371394759
GCST90199813	dGZuAa	Non-small cell lung cancer (controls excluding all cancers)	Deoxycarnitine levels	0.000635287	0.013505788	0.963000791
GCST90199813	h4iI4h	Small cell lung cancer (controls excluding all cancers)	Deoxycarnitine levels	-0.009948174	0.03503044	0.779661568
GCST90199813	ofFfzJ	Non-small cell lung cancer, squamous (controls excluding all cancers)	Deoxycarnitine levels	0.005026044	0.030909713	0.872641738
GCST90199813	wKLX7j	Non-small cell lung cancer, adenocarcinoma (controls excluding all cancers)	Deoxycarnitine levels	-0.047619356	0.027097637	0.095857523
GCST90199814	dGZuAa	Non-small cell lung cancer (controls excluding all cancers)	Alpha-hydroxycaproate levels	0.00216619	0.057562451	0.971437369
GCST90199814	h4iI4h	Small cell lung cancer (controls excluding all cancers)	Alpha-hydroxycaproate levels	-0.07349375	0.190051464	0.714885243
GCST90199814	ofFfzJ	Non-small cell lung cancer, squamous (controls excluding all cancers)	Alpha-hydroxycaproate levels	-0.037665731	0.108506807	0.74262866
GCST90199814	wKLX7j	Non-small cell lung cancer, adenocarcinoma (controls excluding all cancers)	Alpha-hydroxycaproate levels	0.033417533	0.103373342	0.759573011
GCST90199815	dGZuAa	Non-small cell lung cancer (controls excluding all cancers)	1-ribosyl-imidazoleacetate levels	0.014117248	0.019235479	0.471959522
GCST90199815	h4iI4h	Small cell lung cancer (controls excluding all cancers)	1-ribosyl-imidazoleacetate levels	-0.0046099	0.05383105	0.932651405
GCST90199815	ofFfzJ	Non-small cell lung cancer, squamous (controls excluding all cancers)	1-ribosyl-imidazoleacetate levels	0.061543152	0.035676307	0.100749318
GCST90199815	wKLX7j	Non-small cell lung cancer, adenocarcinoma (controls excluding all cancers)	1-ribosyl-imidazoleacetate levels	-0.011989537	0.034461821	0.731734157
GCST90199816	dGZuAa	Non-small cell lung cancer (controls excluding all cancers)	3,4-dihydroxybutyrate levels	-0.051334615	0.025848004	0.07829714
GCST90199816	h4iI4h	Small cell lung cancer (controls excluding all cancers)	3,4-dihydroxybutyrate levels	0.02189631	0.068993136	0.758202458
GCST90199816	ofFfzJ	Non-small cell lung cancer, squamous (controls excluding all cancers)	3,4-dihydroxybutyrate levels	-0.052109678	0.047945309	0.305349896
GCST90199816	wKLX7j	Non-small cell lung cancer, adenocarcinoma (controls excluding all cancers)	3,4-dihydroxybutyrate levels	-0.116714081	0.058886913	0.078804979
GCST90199817	dGZuAa	Non-small cell lung cancer (controls excluding all cancers)	Indoleacetylglutamine levels	0.011938912	0.027318353	0.6687559
GCST90199817	h4iI4h	Small cell lung cancer (controls excluding all cancers)	Indoleacetylglutamine levels	-0.077999308	0.081962322	0.35741703
GCST90199817	ofFfzJ	Non-small cell lung cancer, squamous (controls excluding all cancers)	Indoleacetylglutamine levels	0.020587252	0.050539612	0.689912024
GCST90199817	wKLX7j	Non-small cell lung cancer, adenocarcinoma (controls excluding all cancers)	Indoleacetylglutamine levels	-0.030784975	0.049024531	0.540145099
GCST90199818	dGZuAa	Non-small cell lung cancer (controls excluding all cancers)	Mannitol/sorbitol levels	-0.000119996	0.01738499	0.994597609
GCST90199818	h4iI4h	Small cell lung cancer (controls excluding all cancers)	Mannitol/sorbitol levels	0.020790136	0.036415235	0.577791138
GCST90199818	ofFfzJ	Non-small cell lung cancer, squamous (controls excluding all cancers)	Mannitol/sorbitol levels	-0.026063754	0.031652909	0.425115654
GCST90199818	wKLX7j	Non-small cell lung cancer, adenocarcinoma (controls excluding all cancers)	Mannitol/sorbitol levels	0.024837841	0.024726704	0.333471883
GCST90199819	dGZuAa	Non-small cell lung cancer (controls excluding all cancers)	Tryptophan betaine levels	-0.008044173	0.01270165	0.534491358
GCST90199819	h4iI4h	Small cell lung cancer (controls excluding all cancers)	Tryptophan betaine levels	0.011787542	0.047349655	0.806220397
GCST90199819	ofFfzJ	Non-small cell lung cancer, squamous (controls excluding all cancers)	Tryptophan betaine levels	-0.039075162	0.023694782	0.116468803
GCST90199819	wKLX7j	Non-small cell lung cancer, adenocarcinoma (controls excluding all cancers)	Tryptophan betaine levels	0.008736848	0.022762149	0.705598976
GCST90199820	dGZuAa	Non-small cell lung cancer (controls excluding all cancers)	Dihomo-linolenate (20:3n3 or n6) levels	-0.006184144	0.020774705	0.771496737
GCST90199820	h4iI4h	Small cell lung cancer (controls excluding all cancers)	Dihomo-linolenate (20:3n3 or n6) levels	0.059517945	0.061310373	0.35252756
GCST90199820	ofFfzJ	Non-small cell lung cancer, squamous (controls excluding all cancers)	Dihomo-linolenate (20:3n3 or n6) levels	-0.004495334	0.042435883	0.917543136
GCST90199820	wKLX7j	Non-small cell lung cancer, adenocarcinoma (controls excluding all cancers)	Dihomo-linolenate (20:3n3 or n6) levels	0.030933056	0.043695199	0.49371744
GCST90199821	dGZuAa	Non-small cell lung cancer (controls excluding all cancers)	1-linoleoyl-GPI (18:2) levels	0.030480182	0.022747071	0.200204726
GCST90199821	h4iI4h	Small cell lung cancer (controls excluding all cancers)	1-linoleoyl-GPI (18:2) levels	0.02080662	0.040388813	0.613950573
GCST90199821	ofFfzJ	Non-small cell lung cancer, squamous (controls excluding all cancers)	1-linoleoyl-GPI (18:2) levels	-0.002733561	0.034138086	0.93723725
GCST90199821	wKLX7j	Non-small cell lung cancer, adenocarcinoma (controls excluding all cancers)	1-linoleoyl-GPI (18:2) levels	0.002385419	0.029158075	0.935879547
GCST90199822	dGZuAa	Non-small cell lung cancer (controls excluding all cancers)	1-oleoyl-GPI (18:1) levels	0.008624568	0.024619048	0.730667224
GCST90199822	h4iI4h	Small cell lung cancer (controls excluding all cancers)	1-oleoyl-GPI (18:1) levels	0.152232268	0.065378438	0.033323001
GCST90199822	ofFfzJ	Non-small cell lung cancer, squamous (controls excluding all cancers)	1-oleoyl-GPI (18:1) levels	-0.003553293	0.045548368	0.938786249
GCST90199822	wKLX7j	Non-small cell lung cancer, adenocarcinoma (controls excluding all cancers)	1-oleoyl-GPI (18:1) levels	-0.039297044	0.044047806	0.385536134
GCST90199823	dGZuAa	Non-small cell lung cancer (controls excluding all cancers)	O-cresol sulfate levels	0.008965335	0.025109678	0.735631381
GCST90199823	h4iI4h	Small cell lung cancer (controls excluding all cancers)	O-cresol sulfate levels	-0.073265176	0.044774513	0.162700746
GCST90199823	ofFfzJ	Non-small cell lung cancer, squamous (controls excluding all cancers)	O-cresol sulfate levels	-0.010180928	0.052757689	0.854572133
GCST90199823	wKLX7j	Non-small cell lung cancer, adenocarcinoma (controls excluding all cancers)	O-cresol sulfate levels	0.017223849	0.035229373	0.645597735
GCST90199824	dGZuAa	Non-small cell lung cancer (controls excluding all cancers)	4-vinylphenol sulfate levels	0.017854893	0.025484043	0.499510623
GCST90199824	h4iI4h	Small cell lung cancer (controls excluding all cancers)	4-vinylphenol sulfate levels	-0.088503685	0.068134835	0.223112512
GCST90199824	ofFfzJ	Non-small cell lung cancer, squamous (controls excluding all cancers)	4-vinylphenol sulfate levels	0.009082772	0.047160395	0.851132614
GCST90199824	wKLX7j	Non-small cell lung cancer, adenocarcinoma (controls excluding all cancers)	4-vinylphenol sulfate levels	0.026486505	0.045762439	0.575539378
GCST90199825	dGZuAa	Non-small cell lung cancer (controls excluding all cancers)	Pyrraline levels	0.016333881	0.020480498	0.45553599
GCST90199825	h4iI4h	Small cell lung cancer (controls excluding all cancers)	Pyrraline levels	0.020748595	0.054534039	0.716701657
GCST90199825	ofFfzJ	Non-small cell lung cancer, squamous (controls excluding all cancers)	Pyrraline levels	0.032712447	0.037884809	0.421049143
GCST90199825	wKLX7j	Non-small cell lung cancer, adenocarcinoma (controls excluding all cancers)	Pyrraline levels	0.030250749	0.03946514	0.472438889
GCST90199826	dGZuAa	Non-small cell lung cancer (controls excluding all cancers)	N6-acetyllysine levels	0.018756476	0.015377058	0.250538538
GCST90199826	h4iI4h	Small cell lung cancer (controls excluding all cancers)	N6-acetyllysine levels	0.014519721	0.040890216	0.729897048
GCST90199826	ofFfzJ	Non-small cell lung cancer, squamous (controls excluding all cancers)	N6-acetyllysine levels	0.006818027	0.036113392	0.854030053
GCST90199826	wKLX7j	Non-small cell lung cancer, adenocarcinoma (controls excluding all cancers)	N6-acetyllysine levels	0.023598636	0.027572495	0.412104486
GCST90199827	dGZuAa	Non-small cell lung cancer (controls excluding all cancers)	Thymol sulfate levels	-0.041830078	0.028410206	0.184404291
GCST90199827	h4iI4h	Small cell lung cancer (controls excluding all cancers)	Thymol sulfate levels	-0.011442997	0.075551031	0.883885098
GCST90199827	ofFfzJ	Non-small cell lung cancer, squamous (controls excluding all cancers)	Thymol sulfate levels	0.002990415	0.052622982	0.956270953
GCST90199827	wKLX7j	Non-small cell lung cancer, adenocarcinoma (controls excluding all cancers)	Thymol sulfate levels	-0.013361024	0.050931245	0.800616211
GCST90199828	dGZuAa	Non-small cell lung cancer (controls excluding all cancers)	N-acetylserine levels	0.040517556	0.023800041	0.122882672
GCST90199828	h4iI4h	Small cell lung cancer (controls excluding all cancers)	N-acetylserine levels	-0.006471927	0.058826934	0.914810509
GCST90199828	ofFfzJ	Non-small cell lung cancer, squamous (controls excluding all cancers)	N-acetylserine levels	0.019443875	0.040939952	0.646145722
GCST90199828	wKLX7j	Non-small cell lung cancer, adenocarcinoma (controls excluding all cancers)	N-acetylserine levels	-0.021199153	0.042033642	0.626139324
GCST90199829	dGZuAa	Non-small cell lung cancer (controls excluding all cancers)	3-methyladipate levels	-0.011102837	0.022854719	0.641945587
GCST90199829	h4iI4h	Small cell lung cancer (controls excluding all cancers)	3-methyladipate levels	0.010348109	0.058817042	0.865324782
GCST90199829	ofFfzJ	Non-small cell lung cancer, squamous (controls excluding all cancers)	3-methyladipate levels	-0.024618088	0.0489818	0.630670845
GCST90199829	wKLX7j	Non-small cell lung cancer, adenocarcinoma (controls excluding all cancers)	3-methyladipate levels	-0.061558595	0.039607317	0.164079087
GCST90199830	dGZuAa	Non-small cell lung cancer (controls excluding all cancers)	4-ethylphenylsulfate levels	0.004555879	0.021390964	0.837411178
GCST90199830	h4iI4h	Small cell lung cancer (controls excluding all cancers)	4-ethylphenylsulfate levels	-0.076998667	0.051848283	0.181103712
GCST90199830	ofFfzJ	Non-small cell lung cancer, squamous (controls excluding all cancers)	4-ethylphenylsulfate levels	-0.002729739	0.051565644	0.959261036
GCST90199830	wKLX7j	Non-small cell lung cancer, adenocarcinoma (controls excluding all cancers)	4-ethylphenylsulfate levels	0.03055826	0.039657186	0.466173874
GCST90199831	dGZuAa	Non-small cell lung cancer (controls excluding all cancers)	1-stearoyl-2-oleoyl-GPE (18:0/18:1) levels	-0.026023372	0.017602306	0.158714971
GCST90199831	h4iI4h	Small cell lung cancer (controls excluding all cancers)	1-stearoyl-2-oleoyl-GPE (18:0/18:1) levels	-0.046154116	0.042552967	0.294160044
GCST90199831	ofFfzJ	Non-small cell lung cancer, squamous (controls excluding all cancers)	1-stearoyl-2-oleoyl-GPE (18:0/18:1) levels	-0.008410004	0.026474448	0.754847208
GCST90199831	wKLX7j	Non-small cell lung cancer, adenocarcinoma (controls excluding all cancers)	1-stearoyl-2-oleoyl-GPE (18:0/18:1) levels	-0.014243158	0.028688523	0.626310299
GCST90199832	dGZuAa	Non-small cell lung cancer (controls excluding all cancers)	Dimethylarginine (sdma + adma) levels	-0.020912424	0.025598507	0.437612893
GCST90199832	h4iI4h	Small cell lung cancer (controls excluding all cancers)	Dimethylarginine (sdma + adma) levels	0.009889913	0.057779425	0.868342864
GCST90199832	ofFfzJ	Non-small cell lung cancer, squamous (controls excluding all cancers)	Dimethylarginine (sdma + adma) levels	-0.004498666	0.039948824	0.913113629
GCST90199832	wKLX7j	Non-small cell lung cancer, adenocarcinoma (controls excluding all cancers)	Dimethylarginine (sdma + adma) levels	0.025564408	0.038816345	0.528648406
GCST90199833	dGZuAa	Non-small cell lung cancer (controls excluding all cancers)	Hexanoylglutamine levels	0.012227158	0.015583104	0.449231729
GCST90199833	h4iI4h	Small cell lung cancer (controls excluding all cancers)	Hexanoylglutamine levels	-0.011868553	0.054844048	0.832632635
GCST90199833	ofFfzJ	Non-small cell lung cancer, squamous (controls excluding all cancers)	Hexanoylglutamine levels	0.024160979	0.02886551	0.420394849
GCST90199833	wKLX7j	Non-small cell lung cancer, adenocarcinoma (controls excluding all cancers)	Hexanoylglutamine levels	0.040530552	0.041641207	0.351308151
GCST90199834	dGZuAa	Non-small cell lung cancer (controls excluding all cancers)	Gamma-glutamylalanine levels	0.001002783	0.029209886	0.973363136
GCST90199834	h4iI4h	Small cell lung cancer (controls excluding all cancers)	Gamma-glutamylalanine levels	0.142831628	0.073702841	0.084588549
GCST90199834	ofFfzJ	Non-small cell lung cancer, squamous (controls excluding all cancers)	Gamma-glutamylalanine levels	-0.044208761	0.052320404	0.4200263
GCST90199834	wKLX7j	Non-small cell lung cancer, adenocarcinoma (controls excluding all cancers)	Gamma-glutamylalanine levels	-0.00636001	0.049220818	0.900030071
GCST90199835	dGZuAa	Non-small cell lung cancer (controls excluding all cancers)	5alpha-androstan-3beta,17beta-diol disulfate levels	-0.002222214	0.013506876	0.871669923
GCST90199835	h4iI4h	Small cell lung cancer (controls excluding all cancers)	5alpha-androstan-3beta,17beta-diol disulfate levels	0.032488568	0.027892891	0.263579479
GCST90199835	ofFfzJ	Non-small cell lung cancer, squamous (controls excluding all cancers)	5alpha-androstan-3beta,17beta-diol disulfate levels	-0.009355544	0.019383784	0.636805272
GCST90199835	wKLX7j	Non-small cell lung cancer, adenocarcinoma (controls excluding all cancers)	5alpha-androstan-3beta,17beta-diol disulfate levels	-0.0305114	0.027226291	0.281289095
GCST90199836	dGZuAa	Non-small cell lung cancer (controls excluding all cancers)	N-methylproline levels	-0.01587726	0.022503545	0.500496008
GCST90199836	h4iI4h	Small cell lung cancer (controls excluding all cancers)	N-methylproline levels	0.022949052	0.06449381	0.731166079
GCST90199836	ofFfzJ	Non-small cell lung cancer, squamous (controls excluding all cancers)	N-methylproline levels	-0.075769182	0.049842554	0.166956707
GCST90199836	wKLX7j	Non-small cell lung cancer, adenocarcinoma (controls excluding all cancers)	N-methylproline levels	0.043927307	0.040497913	0.309665651
GCST90199837	dGZuAa	Non-small cell lung cancer (controls excluding all cancers)	Carotenoid levels (cryptoxanthin)	0.021322388	0.022766207	0.366048279
GCST90199837	h4iI4h	Small cell lung cancer (controls excluding all cancers)	Carotenoid levels (cryptoxanthin)	0.017657837	0.055621361	0.755932114
GCST90199837	ofFfzJ	Non-small cell lung cancer, squamous (controls excluding all cancers)	Carotenoid levels (cryptoxanthin)	0.055129204	0.038903747	0.179981324
GCST90199837	wKLX7j	Non-small cell lung cancer, adenocarcinoma (controls excluding all cancers)	Carotenoid levels (cryptoxanthin)	0.041942176	0.037411953	0.282532172
GCST90199838	dGZuAa	Non-small cell lung cancer (controls excluding all cancers)	5alpha-pregnan-3beta,20alpha-diol disulfate levels	-0.006361313	0.0129007	0.627313682
GCST90199838	h4iI4h	Small cell lung cancer (controls excluding all cancers)	5alpha-pregnan-3beta,20alpha-diol disulfate levels	-0.034571217	0.039035534	0.386339197
GCST90199838	ofFfzJ	Non-small cell lung cancer, squamous (controls excluding all cancers)	5alpha-pregnan-3beta,20alpha-diol disulfate levels	-0.008590126	0.023899498	0.723042708
GCST90199838	wKLX7j	Non-small cell lung cancer, adenocarcinoma (controls excluding all cancers)	5alpha-pregnan-3beta,20alpha-diol disulfate levels	-0.027948872	0.023138736	0.241182322
GCST90199839	dGZuAa	Non-small cell lung cancer (controls excluding all cancers)	Taurocholenate sulfate levels	-0.009075474	0.00928669	0.337448336
GCST90199839	h4iI4h	Small cell lung cancer (controls excluding all cancers)	Taurocholenate sulfate levels	-0.017416988	0.025535277	0.501222876
GCST90199839	ofFfzJ	Non-small cell lung cancer, squamous (controls excluding all cancers)	Taurocholenate sulfate levels	0.022442531	0.018092106	0.225883145
GCST90199839	wKLX7j	Non-small cell lung cancer, adenocarcinoma (controls excluding all cancers)	Taurocholenate sulfate levels	-0.0297074	0.016643113	0.085939961
GCST90199840	dGZuAa	Non-small cell lung cancer (controls excluding all cancers)	Pregnenediol disulfate (C21H34O8S2) levels	0.007385125	0.011463323	0.526395074
GCST90199840	h4iI4h	Small cell lung cancer (controls excluding all cancers)	Pregnenediol disulfate (C21H34O8S2) levels	-0.007965781	0.027970902	0.778596045
GCST90199840	ofFfzJ	Non-small cell lung cancer, squamous (controls excluding all cancers)	Pregnenediol disulfate (C21H34O8S2) levels	0.030246317	0.019495846	0.13574109
GCST90199840	wKLX7j	Non-small cell lung cancer, adenocarcinoma (controls excluding all cancers)	Pregnenediol disulfate (C21H34O8S2) levels	0.000710229	0.018837786	0.970281105
GCST90199841	dGZuAa	Non-small cell lung cancer (controls excluding all cancers)	Glycocholenate sulfate levels	0.011770274	0.009799709	0.242490605
GCST90199841	h4iI4h	Small cell lung cancer (controls excluding all cancers)	Glycocholenate sulfate levels	0.012605035	0.026041186	0.633139392
GCST90199841	ofFfzJ	Non-small cell lung cancer, squamous (controls excluding all cancers)	Glycocholenate sulfate levels	0.000789428	0.018165775	0.965729374
GCST90199841	wKLX7j	Non-small cell lung cancer, adenocarcinoma (controls excluding all cancers)	Glycocholenate sulfate levels	0.020899835	0.017542895	0.246208555
GCST90199842	dGZuAa	Non-small cell lung cancer (controls excluding all cancers)	Androstenediol (3beta,17beta) disulfate (1) levels	0.002303017	0.011947434	0.849730635
GCST90199842	h4iI4h	Small cell lung cancer (controls excluding all cancers)	Androstenediol (3beta,17beta) disulfate (1) levels	-0.005155615	0.031793304	0.87334377
GCST90199842	ofFfzJ	Non-small cell lung cancer, squamous (controls excluding all cancers)	Androstenediol (3beta,17beta) disulfate (1) levels	0.034773197	0.022249754	0.138934024
GCST90199842	wKLX7j	Non-small cell lung cancer, adenocarcinoma (controls excluding all cancers)	Androstenediol (3beta,17beta) disulfate (1) levels	-0.018438073	0.021448773	0.403521296
GCST90199843	dGZuAa	Non-small cell lung cancer (controls excluding all cancers)	Chiro-inositol levels	0.062914005	0.049802941	0.262197681
GCST90199843	h4iI4h	Small cell lung cancer (controls excluding all cancers)	Chiro-inositol levels	0.172021781	0.132698621	0.251464957
GCST90199843	ofFfzJ	Non-small cell lung cancer, squamous (controls excluding all cancers)	Chiro-inositol levels	0.056470217	0.102956409	0.606948533
GCST90199843	wKLX7j	Non-small cell lung cancer, adenocarcinoma (controls excluding all cancers)	Chiro-inositol levels	0.053793322	0.088883583	0.57145447
GCST90199844	dGZuAa	Non-small cell lung cancer (controls excluding all cancers)	1-palmitoyl-2-linoleoyl-GPE (16:0/18:2) levels	0.011708051	0.011332941	0.31523925
GCST90199844	h4iI4h	Small cell lung cancer (controls excluding all cancers)	1-palmitoyl-2-linoleoyl-GPE (16:0/18:2) levels	-0.019453	0.029554753	0.518738823
GCST90199844	ofFfzJ	Non-small cell lung cancer, squamous (controls excluding all cancers)	1-palmitoyl-2-linoleoyl-GPE (16:0/18:2) levels	0.049279299	0.021424149	0.033616212
GCST90199844	wKLX7j	Non-small cell lung cancer, adenocarcinoma (controls excluding all cancers)	1-palmitoyl-2-linoleoyl-GPE (16:0/18:2) levels	-0.020744215	0.019898004	0.310967799
GCST90199845	dGZuAa	Non-small cell lung cancer (controls excluding all cancers)	Sphinganine-1-phosphate levels	-0.033532527	0.034745381	0.378822815
GCST90199845	h4iI4h	Small cell lung cancer (controls excluding all cancers)	Sphinganine-1-phosphate levels	-0.15290769	0.092546904	0.159399298
GCST90199845	ofFfzJ	Non-small cell lung cancer, squamous (controls excluding all cancers)	Sphinganine-1-phosphate levels	-0.00713474	0.064500715	0.916224598
GCST90199845	wKLX7j	Non-small cell lung cancer, adenocarcinoma (controls excluding all cancers)	Sphinganine-1-phosphate levels	-0.071234495	0.071327183	0.363788775
GCST90199846	dGZuAa	Non-small cell lung cancer (controls excluding all cancers)	Glycosyl-N-stearoyl-sphingosine (d18:1/18:0) levels	0.003055985	0.01755273	0.86372758
GCST90199846	h4iI4h	Small cell lung cancer (controls excluding all cancers)	Glycosyl-N-stearoyl-sphingosine (d18:1/18:0) levels	0.00682959	0.038785388	0.862191772
GCST90199846	ofFfzJ	Non-small cell lung cancer, squamous (controls excluding all cancers)	Glycosyl-N-stearoyl-sphingosine (d18:1/18:0) levels	-0.016413499	0.026823876	0.548256554
GCST90199846	wKLX7j	Non-small cell lung cancer, adenocarcinoma (controls excluding all cancers)	Glycosyl-N-stearoyl-sphingosine (d18:1/18:0) levels	-0.032895963	0.026074817	0.223197862
GCST90199847	dGZuAa	Non-small cell lung cancer (controls excluding all cancers)	4-allylphenol sulfate levels	-0.034983607	0.016416336	0.058919532
GCST90199847	h4iI4h	Small cell lung cancer (controls excluding all cancers)	4-allylphenol sulfate levels	-0.016817195	0.047937526	0.733005303
GCST90199847	ofFfzJ	Non-small cell lung cancer, squamous (controls excluding all cancers)	4-allylphenol sulfate levels	-0.034118049	0.030405953	0.288046061
GCST90199847	wKLX7j	Non-small cell lung cancer, adenocarcinoma (controls excluding all cancers)	4-allylphenol sulfate levels	-0.075890016	0.029484283	0.02770403
GCST90199848	dGZuAa	Non-small cell lung cancer (controls excluding all cancers)	Succinylcarnitine levels	-0.000606192	0.013235816	0.963948141
GCST90199848	h4iI4h	Small cell lung cancer (controls excluding all cancers)	Succinylcarnitine levels	-0.034125854	0.04040376	0.408832428
GCST90199848	ofFfzJ	Non-small cell lung cancer, squamous (controls excluding all cancers)	Succinylcarnitine levels	-0.011446539	0.024559524	0.646461857
GCST90199848	wKLX7j	Non-small cell lung cancer, adenocarcinoma (controls excluding all cancers)	Succinylcarnitine levels	-0.008657152	0.023324522	0.714623979
GCST90199849	dGZuAa	Non-small cell lung cancer (controls excluding all cancers)	21-hydroxypregnenolone disulfate levels	0.030649976	0.021919064	0.175354485
GCST90199849	h4iI4h	Small cell lung cancer (controls excluding all cancers)	21-hydroxypregnenolone disulfate levels	0.013677469	0.041312522	0.743586616
GCST90199849	ofFfzJ	Non-small cell lung cancer, squamous (controls excluding all cancers)	21-hydroxypregnenolone disulfate levels	0.054803611	0.03050302	0.085536031
GCST90199849	wKLX7j	Non-small cell lung cancer, adenocarcinoma (controls excluding all cancers)	21-hydroxypregnenolone disulfate levels	0.053533349	0.028433564	0.07244413
GCST90199850	dGZuAa	Non-small cell lung cancer (controls excluding all cancers)	5alpha-androstan-3alpha,17alpha-diol monosulfate levels	-0.023788109	0.01174032	0.060911368
GCST90199850	h4iI4h	Small cell lung cancer (controls excluding all cancers)	5alpha-androstan-3alpha,17alpha-diol monosulfate levels	0.006311858	0.031986119	0.846217457
GCST90199850	ofFfzJ	Non-small cell lung cancer, squamous (controls excluding all cancers)	5alpha-androstan-3alpha,17alpha-diol monosulfate levels	-0.029559323	0.019530514	0.150937428
GCST90199850	wKLX7j	Non-small cell lung cancer, adenocarcinoma (controls excluding all cancers)	5alpha-androstan-3alpha,17alpha-diol monosulfate levels	-0.025646466	0.026676529	0.351600238
GCST90199851	dGZuAa	Non-small cell lung cancer (controls excluding all cancers)	Androstenediol (3beta,17beta) disulfate (2) levels	0.013090424	0.012336472	0.298037323
GCST90199851	h4iI4h	Small cell lung cancer (controls excluding all cancers)	Androstenediol (3beta,17beta) disulfate (2) levels	-0.006622807	0.032708873	0.841061553
GCST90199851	ofFfzJ	Non-small cell lung cancer, squamous (controls excluding all cancers)	Androstenediol (3beta,17beta) disulfate (2) levels	0.016768442	0.022868084	0.469714025
GCST90199851	wKLX7j	Non-small cell lung cancer, adenocarcinoma (controls excluding all cancers)	Androstenediol (3beta,17beta) disulfate (2) levels	0.001439664	0.022094592	0.948527364
GCST90199852	dGZuAa	Non-small cell lung cancer (controls excluding all cancers)	5alpha-androstan-3beta,17alpha-diol disulfate levels	-0.027401809	0.016620951	0.127460418
GCST90199852	h4iI4h	Small cell lung cancer (controls excluding all cancers)	5alpha-androstan-3beta,17alpha-diol disulfate levels	0.011419223	0.062979948	0.859417897
GCST90199852	ofFfzJ	Non-small cell lung cancer, squamous (controls excluding all cancers)	5alpha-androstan-3beta,17alpha-diol disulfate levels	-0.024998394	0.030724744	0.433119387
GCST90199852	wKLX7j	Non-small cell lung cancer, adenocarcinoma (controls excluding all cancers)	5alpha-androstan-3beta,17alpha-diol disulfate levels	-0.044655181	0.029830956	0.162540772
GCST90199853	dGZuAa	Non-small cell lung cancer (controls excluding all cancers)	5alpha-pregnan-3beta,20beta-diol monosulfate (1) levels	0.010485071	0.01314996	0.438564752
GCST90199853	h4iI4h	Small cell lung cancer (controls excluding all cancers)	5alpha-pregnan-3beta,20beta-diol monosulfate (1) levels	0.018591635	0.03136005	0.562739815
GCST90199853	ofFfzJ	Non-small cell lung cancer, squamous (controls excluding all cancers)	5alpha-pregnan-3beta,20beta-diol monosulfate (1) levels	-0.037573809	0.02174347	0.105961277
GCST90199853	wKLX7j	Non-small cell lung cancer, adenocarcinoma (controls excluding all cancers)	5alpha-pregnan-3beta,20beta-diol monosulfate (1) levels	0.008505482	0.021136306	0.693458589
GCST90199854	dGZuAa	Non-small cell lung cancer (controls excluding all cancers)	5alpha-pregnan-3beta,20alpha-diol monosulfate (2) levels	0.018792549	0.013766248	0.18816358
GCST90199854	h4iI4h	Small cell lung cancer (controls excluding all cancers)	5alpha-pregnan-3beta,20alpha-diol monosulfate (2) levels	-0.038278561	0.036551798	0.308128411
GCST90199854	ofFfzJ	Non-small cell lung cancer, squamous (controls excluding all cancers)	5alpha-pregnan-3beta,20alpha-diol monosulfate (2) levels	0.033390346	0.025514248	0.20624741
GCST90199854	wKLX7j	Non-small cell lung cancer, adenocarcinoma (controls excluding all cancers)	5alpha-pregnan-3beta,20alpha-diol monosulfate (2) levels	0.011465964	0.024618379	0.646690429
GCST90199855	dGZuAa	Non-small cell lung cancer (controls excluding all cancers)	5alpha-androstan-3beta,17beta-diol monosulfate (2) levels	-0.015352015	0.008777891	0.096438662
GCST90199855	h4iI4h	Small cell lung cancer (controls excluding all cancers)	5alpha-androstan-3beta,17beta-diol monosulfate (2) levels	0.023367473	0.023719294	0.336922023
GCST90199855	ofFfzJ	Non-small cell lung cancer, squamous (controls excluding all cancers)	5alpha-androstan-3beta,17beta-diol monosulfate (2) levels	-0.024580823	0.01623254	0.146410086
GCST90199855	wKLX7j	Non-small cell lung cancer, adenocarcinoma (controls excluding all cancers)	5alpha-androstan-3beta,17beta-diol monosulfate (2) levels	-0.012188185	0.015738287	0.448207665
GCST90199856	dGZuAa	Non-small cell lung cancer (controls excluding all cancers)	Androstenediol (3alpha, 17alpha) monosulfate (3) levels	-0.002304829	0.009693238	0.814473027
GCST90199856	h4iI4h	Small cell lung cancer (controls excluding all cancers)	Androstenediol (3alpha, 17alpha) monosulfate (3) levels	0.002682141	0.022642401	0.906887575
GCST90199856	ofFfzJ	Non-small cell lung cancer, squamous (controls excluding all cancers)	Androstenediol (3alpha, 17alpha) monosulfate (3) levels	-0.001323436	0.013767788	0.924377568
GCST90199856	wKLX7j	Non-small cell lung cancer, adenocarcinoma (controls excluding all cancers)	Androstenediol (3alpha, 17alpha) monosulfate (3) levels	-0.01822851	0.017802862	0.318104181
GCST90199857	dGZuAa	Non-small cell lung cancer (controls excluding all cancers)	5alpha-pregnan-diol disulfate levels	-0.012263536	0.044635029	0.788599019
GCST90199857	h4iI4h	Small cell lung cancer (controls excluding all cancers)	5alpha-pregnan-diol disulfate levels	0.193758824	0.087205706	0.048208305
GCST90199857	ofFfzJ	Non-small cell lung cancer, squamous (controls excluding all cancers)	5alpha-pregnan-diol disulfate levels	-0.053841026	0.060797881	0.394794032
GCST90199857	wKLX7j	Non-small cell lung cancer, adenocarcinoma (controls excluding all cancers)	5alpha-pregnan-diol disulfate levels	0.00226628	0.05904492	0.970070606
GCST90199858	dGZuAa	Non-small cell lung cancer (controls excluding all cancers)	5alpha-androstan-3alpha,17beta-diol monosulfate (1) levels	-0.004267873	0.009831626	0.67001531
GCST90199858	h4iI4h	Small cell lung cancer (controls excluding all cancers)	5alpha-androstan-3alpha,17beta-diol monosulfate (1) levels	0.015011931	0.029973506	0.623303309
GCST90199858	ofFfzJ	Non-small cell lung cancer, squamous (controls excluding all cancers)	5alpha-androstan-3alpha,17beta-diol monosulfate (1) levels	-0.018505063	0.018200042	0.324397249
GCST90199858	wKLX7j	Non-small cell lung cancer, adenocarcinoma (controls excluding all cancers)	5alpha-androstan-3alpha,17beta-diol monosulfate (1) levels	0.018203668	0.017622276	0.316970025
GCST90199859	dGZuAa	Non-small cell lung cancer (controls excluding all cancers)	5alpha-androstan-3alpha,17beta-diol disulfate levels	0.007510583	0.015121185	0.625417254
GCST90199859	h4iI4h	Small cell lung cancer (controls excluding all cancers)	5alpha-androstan-3alpha,17beta-diol disulfate levels	-0.043684774	0.047564303	0.370534368
GCST90199859	ofFfzJ	Non-small cell lung cancer, squamous (controls excluding all cancers)	5alpha-androstan-3alpha,17beta-diol disulfate levels	0.012442865	0.025499475	0.631465056
GCST90199859	wKLX7j	Non-small cell lung cancer, adenocarcinoma (controls excluding all cancers)	5alpha-androstan-3alpha,17beta-diol disulfate levels	-0.008217426	0.032876082	0.805455255
GCST90199860	dGZuAa	Non-small cell lung cancer (controls excluding all cancers)	Andro steroid monosulfate C19H28O6S (1) levels	-0.00123859	0.009189319	0.894064711
GCST90199860	h4iI4h	Small cell lung cancer (controls excluding all cancers)	Andro steroid monosulfate C19H28O6S (1) levels	-0.015309984	0.023308246	0.518412702
GCST90199860	ofFfzJ	Non-small cell lung cancer, squamous (controls excluding all cancers)	Andro steroid monosulfate C19H28O6S (1) levels	-0.021995717	0.017602538	0.225202467
GCST90199860	wKLX7j	Non-small cell lung cancer, adenocarcinoma (controls excluding all cancers)	Andro steroid monosulfate C19H28O6S (1) levels	0.007130236	0.015709938	0.654579731
GCST90199861	dGZuAa	Non-small cell lung cancer (controls excluding all cancers)	Pregnenediol sulfate (C21H34O5S) levels	0.040482175	0.013495124	0.00620923
GCST90199861	h4iI4h	Small cell lung cancer (controls excluding all cancers)	Pregnenediol sulfate (C21H34O5S) levels	0.014075415	0.032138789	0.665333743
GCST90199861	ofFfzJ	Non-small cell lung cancer, squamous (controls excluding all cancers)	Pregnenediol sulfate (C21H34O5S) levels	0.036193769	0.027745229	0.204433366
GCST90199861	wKLX7j	Non-small cell lung cancer, adenocarcinoma (controls excluding all cancers)	Pregnenediol sulfate (C21H34O5S) levels	0.034789164	0.021776449	0.123225381
GCST90199862	dGZuAa	Non-small cell lung cancer (controls excluding all cancers)	4-hydroxycoumarin levels	-0.0148796	0.015747243	0.363346606
GCST90199862	h4iI4h	Small cell lung cancer (controls excluding all cancers)	4-hydroxycoumarin levels	-0.048270433	0.041854087	0.271241144
GCST90199862	ofFfzJ	Non-small cell lung cancer, squamous (controls excluding all cancers)	4-hydroxycoumarin levels	0.017623543	0.029140355	0.556587631
GCST90199862	wKLX7j	Non-small cell lung cancer, adenocarcinoma (controls excluding all cancers)	4-hydroxycoumarin levels	-0.013645611	0.031539216	0.672938758
GCST90199863	dGZuAa	Non-small cell lung cancer (controls excluding all cancers)	16a-hydroxy DHEA 3-sulfate levels	0.007455167	0.011306712	0.518499127
GCST90199863	h4iI4h	Small cell lung cancer (controls excluding all cancers)	16a-hydroxy DHEA 3-sulfate levels	0.030948097	0.021400316	0.16632004
GCST90199863	ofFfzJ	Non-small cell lung cancer, squamous (controls excluding all cancers)	16a-hydroxy DHEA 3-sulfate levels	0.022975115	0.017365341	0.203341614
GCST90199863	wKLX7j	Non-small cell lung cancer, adenocarcinoma (controls excluding all cancers)	16a-hydroxy DHEA 3-sulfate levels	0.007877963	0.016149493	0.631912654
GCST90199864	dGZuAa	Non-small cell lung cancer (controls excluding all cancers)	Gamma-CEHC levels	0.0154381	0.012993002	0.246885189
GCST90199864	h4iI4h	Small cell lung cancer (controls excluding all cancers)	Gamma-CEHC levels	-0.061711234	0.032423613	0.069593216
GCST90199864	ofFfzJ	Non-small cell lung cancer, squamous (controls excluding all cancers)	Gamma-CEHC levels	0.008259423	0.024414348	0.738204349
GCST90199864	wKLX7j	Non-small cell lung cancer, adenocarcinoma (controls excluding all cancers)	Gamma-CEHC levels	0.026429278	0.020300073	0.205829048
GCST90199865	dGZuAa	Non-small cell lung cancer (controls excluding all cancers)	2-hydroxyglutarate levels	-0.030742274	0.01832408	0.117270195
GCST90199865	h4iI4h	Small cell lung cancer (controls excluding all cancers)	2-hydroxyglutarate levels	-0.053299184	0.046593082	0.273280232
GCST90199865	ofFfzJ	Non-small cell lung cancer, squamous (controls excluding all cancers)	2-hydroxyglutarate levels	-0.041343845	0.033222307	0.235299678
GCST90199865	wKLX7j	Non-small cell lung cancer, adenocarcinoma (controls excluding all cancers)	2-hydroxyglutarate levels	-0.024009095	0.037407758	0.532143753
GCST90199866	dGZuAa	Non-small cell lung cancer (controls excluding all cancers)	N-acetyl-beta-alanine levels	0.010065228	0.010640252	0.360211944
GCST90199866	h4iI4h	Small cell lung cancer (controls excluding all cancers)	N-acetyl-beta-alanine levels	0.026190525	0.028281868	0.370107148
GCST90199866	ofFfzJ	Non-small cell lung cancer, squamous (controls excluding all cancers)	N-acetyl-beta-alanine levels	0.030542507	0.019702239	0.143398171
GCST90199866	wKLX7j	Non-small cell lung cancer, adenocarcinoma (controls excluding all cancers)	N-acetyl-beta-alanine levels	0.020471035	0.019597377	0.313918865
GCST90199867	dGZuAa	Non-small cell lung cancer (controls excluding all cancers)	Tridecenedioate (C13:1-DC) levels	-0.010684265	0.029831558	0.727673599
GCST90199867	h4iI4h	Small cell lung cancer (controls excluding all cancers)	Tridecenedioate (C13:1-DC) levels	0.034383873	0.066643082	0.617110359
GCST90199867	ofFfzJ	Non-small cell lung cancer, squamous (controls excluding all cancers)	Tridecenedioate (C13:1-DC) levels	-0.039143927	0.061988943	0.541900203
GCST90199867	wKLX7j	Non-small cell lung cancer, adenocarcinoma (controls excluding all cancers)	Tridecenedioate (C13:1-DC) levels	-0.012900527	0.040268409	0.755286652
GCST90199868	dGZuAa	Non-small cell lung cancer (controls excluding all cancers)	N-acetyl-3-methylhistidine levels	-0.011772323	0.017201351	0.503526333
GCST90199868	h4iI4h	Small cell lung cancer (controls excluding all cancers)	N-acetyl-3-methylhistidine levels	0.055121922	0.045760002	0.245879228
GCST90199868	ofFfzJ	Non-small cell lung cancer, squamous (controls excluding all cancers)	N-acetyl-3-methylhistidine levels	-0.032940253	0.031813227	0.315866737
GCST90199868	wKLX7j	Non-small cell lung cancer, adenocarcinoma (controls excluding all cancers)	N-acetyl-3-methylhistidine levels	0.018735354	0.030807837	0.551632983
GCST90199869	dGZuAa	Non-small cell lung cancer (controls excluding all cancers)	2-hydroxyhippurate levels	-0.027902828	0.021439275	0.225420353
GCST90199869	h4iI4h	Small cell lung cancer (controls excluding all cancers)	2-hydroxyhippurate levels	-0.082650116	0.057685771	0.18573122
GCST90199869	ofFfzJ	Non-small cell lung cancer, squamous (controls excluding all cancers)	2-hydroxyhippurate levels	-0.063410599	0.03975002	0.145124188
GCST90199869	wKLX7j	Non-small cell lung cancer, adenocarcinoma (controls excluding all cancers)	2-hydroxyhippurate levels	-0.042574697	0.038369868	0.295943541
GCST90199870	dGZuAa	Non-small cell lung cancer (controls excluding all cancers)	4-cholesten-3-one levels	-0.022820925	0.024980692	0.376422044
GCST90199870	h4iI4h	Small cell lung cancer (controls excluding all cancers)	4-cholesten-3-one levels	-0.048976856	0.042438552	0.267794489
GCST90199870	ofFfzJ	Non-small cell lung cancer, squamous (controls excluding all cancers)	4-cholesten-3-one levels	-0.023075045	0.031208214	0.471886619
GCST90199870	wKLX7j	Non-small cell lung cancer, adenocarcinoma (controls excluding all cancers)	4-cholesten-3-one levels	-0.041443142	0.037040093	0.28202515
GCST90199871	dGZuAa	Non-small cell lung cancer (controls excluding all cancers)	Androstenediol (3beta,17beta) monosulfate (2) levels	0.022383168	0.029032247	0.521345561
GCST90199871	h4iI4h	Small cell lung cancer (controls excluding all cancers)	Androstenediol (3beta,17beta) monosulfate (2) levels	-0.010015975	0.062387601	0.887202517
GCST90199871	ofFfzJ	Non-small cell lung cancer, squamous (controls excluding all cancers)	Androstenediol (3beta,17beta) monosulfate (2) levels	0.031209168	0.087734561	0.756064586
GCST90199871	wKLX7j	Non-small cell lung cancer, adenocarcinoma (controls excluding all cancers)	Androstenediol (3beta,17beta) monosulfate (2) levels	0.005667653	0.042139828	0.905323914
GCST90199872	dGZuAa	Non-small cell lung cancer (controls excluding all cancers)	Androstenediol (3beta,17beta) monosulfate (1) levels	-0.030390969	0.03909828	0.579357672
GCST90199872	h4iI4h	Small cell lung cancer (controls excluding all cancers)	Androstenediol (3beta,17beta) monosulfate (1) levels	0.11795757	0.097309228	0.439121827
GCST90199872	ofFfzJ	Non-small cell lung cancer, squamous (controls excluding all cancers)	Androstenediol (3beta,17beta) monosulfate (1) levels	-0.045855029	0.064041591	0.604406636
GCST90199872	wKLX7j	Non-small cell lung cancer, adenocarcinoma (controls excluding all cancers)	Androstenediol (3beta,17beta) monosulfate (1) levels	-0.027389359	0.065368505	0.747403877
GCST90199873	dGZuAa	Non-small cell lung cancer (controls excluding all cancers)	Pregnenolone sulfate levels	0.016661637	0.026340092	0.554816511
GCST90199873	h4iI4h	Small cell lung cancer (controls excluding all cancers)	Pregnenolone sulfate levels	-0.003644274	0.055744	0.950408671
GCST90199873	ofFfzJ	Non-small cell lung cancer, squamous (controls excluding all cancers)	Pregnenolone sulfate levels	0.076753674	0.038633779	0.103686505
GCST90199873	wKLX7j	Non-small cell lung cancer, adenocarcinoma (controls excluding all cancers)	Pregnenolone sulfate levels	0.016849434	0.037948436	0.675593363
GCST90199874	dGZuAa	Non-small cell lung cancer (controls excluding all cancers)	S-methylmethionine levels	0.034382334	0.033735464	0.34204497
GCST90199874	h4iI4h	Small cell lung cancer (controls excluding all cancers)	S-methylmethionine levels	0.032636322	0.091078397	0.730657476
GCST90199874	ofFfzJ	Non-small cell lung cancer, squamous (controls excluding all cancers)	S-methylmethionine levels	0.103658178	0.064517165	0.1521607
GCST90199874	wKLX7j	Non-small cell lung cancer, adenocarcinoma (controls excluding all cancers)	S-methylmethionine levels	-0.074870368	0.0605462	0.256118872
GCST90199875	dGZuAa	Non-small cell lung cancer (controls excluding all cancers)	13-HODE + 9-HODE levels	-0.029845124	0.025377789	0.29252154
GCST90199875	h4iI4h	Small cell lung cancer (controls excluding all cancers)	13-HODE + 9-HODE levels	-0.135299511	0.066490392	0.097503665
GCST90199875	ofFfzJ	Non-small cell lung cancer, squamous (controls excluding all cancers)	13-HODE + 9-HODE levels	-0.013918547	0.047923607	0.783146213
GCST90199875	wKLX7j	Non-small cell lung cancer, adenocarcinoma (controls excluding all cancers)	13-HODE + 9-HODE levels	0.031363318	0.044672993	0.513965881
GCST90199876	dGZuAa	Non-small cell lung cancer (controls excluding all cancers)	Palmitoyl sphingomyelin (d18:1/16:0) levels	0.03307883	0.039517953	0.490645421
GCST90199876	h4iI4h	Small cell lung cancer (controls excluding all cancers)	Palmitoyl sphingomyelin (d18:1/16:0) levels	0.111849361	0.130526051	0.48178098
GCST90199876	ofFfzJ	Non-small cell lung cancer, squamous (controls excluding all cancers)	Palmitoyl sphingomyelin (d18:1/16:0) levels	0.008783086	0.126616295	0.951008499
GCST90199876	wKLX7j	Non-small cell lung cancer, adenocarcinoma (controls excluding all cancers)	Palmitoyl sphingomyelin (d18:1/16:0) levels	0.010379416	0.06599899	0.88947723
GCST90199877	dGZuAa	Non-small cell lung cancer (controls excluding all cancers)	Indole-3-carboxylate levels	0.009173527	0.022034578	0.68964108
GCST90199877	h4iI4h	Small cell lung cancer (controls excluding all cancers)	Indole-3-carboxylate levels	-0.012413507	0.051523926	0.816516137
GCST90199877	ofFfzJ	Non-small cell lung cancer, squamous (controls excluding all cancers)	Indole-3-carboxylate levels	0.026664531	0.035822384	0.480898296
GCST90199877	wKLX7j	Non-small cell lung cancer, adenocarcinoma (controls excluding all cancers)	Indole-3-carboxylate levels	0.016833265	0.034653236	0.641970845
GCST90199878	dGZuAa	Non-small cell lung cancer (controls excluding all cancers)	Sphingomyelin (d18:1/18:1, d18:2/18:0) levels	0.012915933	0.0228191	0.57800875
GCST90199878	h4iI4h	Small cell lung cancer (controls excluding all cancers)	Sphingomyelin (d18:1/18:1, d18:2/18:0) levels	0.023540248	0.051178869	0.650764706
GCST90199878	ofFfzJ	Non-small cell lung cancer, squamous (controls excluding all cancers)	Sphingomyelin (d18:1/18:1, d18:2/18:0) levels	0.020102592	0.044765355	0.658464283
GCST90199878	wKLX7j	Non-small cell lung cancer, adenocarcinoma (controls excluding all cancers)	Sphingomyelin (d18:1/18:1, d18:2/18:0) levels	0.012870369	0.030070112	0.673454752
GCST90199879	dGZuAa	Non-small cell lung cancer (controls excluding all cancers)	Ergothioneine levels	-0.001321492	0.0101958	0.89972438
GCST90199879	h4iI4h	Small cell lung cancer (controls excluding all cancers)	Ergothioneine levels	0.007008976	0.031528156	0.829036624
GCST90199879	ofFfzJ	Non-small cell lung cancer, squamous (controls excluding all cancers)	Ergothioneine levels	-0.009313015	0.020345465	0.657986658
GCST90199879	wKLX7j	Non-small cell lung cancer, adenocarcinoma (controls excluding all cancers)	Ergothioneine levels	-0.013025828	0.018288028	0.494353054
GCST90199880	dGZuAa	Non-small cell lung cancer (controls excluding all cancers)	Cis-4-decenoylcarnitine (C10:1) levels	0.000494204	0.016412383	0.976517379
GCST90199880	h4iI4h	Small cell lung cancer (controls excluding all cancers)	Cis-4-decenoylcarnitine (C10:1) levels	0.05423365	0.043745457	0.240862856
GCST90199880	ofFfzJ	Non-small cell lung cancer, squamous (controls excluding all cancers)	Cis-4-decenoylcarnitine (C10:1) levels	0.013240068	0.030427472	0.67187851
GCST90199880	wKLX7j	Non-small cell lung cancer, adenocarcinoma (controls excluding all cancers)	Cis-4-decenoylcarnitine (C10:1) levels	0.005232378	0.038374942	0.894008918
GCST90199881	dGZuAa	Non-small cell lung cancer (controls excluding all cancers)	5-(galactosylhydroxy)-L-lysine levels	0.015997793	0.029512969	0.604595368
GCST90199881	h4iI4h	Small cell lung cancer (controls excluding all cancers)	5-(galactosylhydroxy)-L-lysine levels	-0.135724969	0.078358774	0.126861892
GCST90199881	ofFfzJ	Non-small cell lung cancer, squamous (controls excluding all cancers)	5-(galactosylhydroxy)-L-lysine levels	-0.041501184	0.086012499	0.644172094
GCST90199881	wKLX7j	Non-small cell lung cancer, adenocarcinoma (controls excluding all cancers)	5-(galactosylhydroxy)-L-lysine levels	0.117263906	0.047115196	0.04166504
GCST90199882	dGZuAa	Non-small cell lung cancer (controls excluding all cancers)	2s,3R-dihydroxybutyrate levels	-0.00522189	0.01833458	0.782234012
GCST90199882	h4iI4h	Small cell lung cancer (controls excluding all cancers)	2s,3R-dihydroxybutyrate levels	-0.025346551	0.049046908	0.617766709
GCST90199882	ofFfzJ	Non-small cell lung cancer, squamous (controls excluding all cancers)	2s,3R-dihydroxybutyrate levels	-0.045410335	0.034024738	0.214776925
GCST90199882	wKLX7j	Non-small cell lung cancer, adenocarcinoma (controls excluding all cancers)	2s,3R-dihydroxybutyrate levels	0.006157934	0.038641909	0.876905003
GCST90199883	dGZuAa	Non-small cell lung cancer (controls excluding all cancers)	Cysteinylglycine disulfide levels	-0.010126417	0.017459906	0.583035054
GCST90199883	h4iI4h	Small cell lung cancer (controls excluding all cancers)	Cysteinylglycine disulfide levels	-0.072610882	0.046503207	0.169449126
GCST90199883	ofFfzJ	Non-small cell lung cancer, squamous (controls excluding all cancers)	Cysteinylglycine disulfide levels	-0.017678559	0.03237094	0.604676887
GCST90199883	wKLX7j	Non-small cell lung cancer, adenocarcinoma (controls excluding all cancers)	Cysteinylglycine disulfide levels	0.002247648	0.044105306	0.961010839
GCST90199884	dGZuAa	Non-small cell lung cancer (controls excluding all cancers)	2,3-dihydroxyisovalerate levels	-0.009921337	0.015426302	0.53131177
GCST90199884	h4iI4h	Small cell lung cancer (controls excluding all cancers)	2,3-dihydroxyisovalerate levels	0.009511156	0.045745987	0.838519192
GCST90199884	ofFfzJ	Non-small cell lung cancer, squamous (controls excluding all cancers)	2,3-dihydroxyisovalerate levels	0.042568071	0.028504427	0.159205844
GCST90199884	wKLX7j	Non-small cell lung cancer, adenocarcinoma (controls excluding all cancers)	2,3-dihydroxyisovalerate levels	-0.009974489	0.02772095	0.72476134
GCST90199885	dGZuAa	Non-small cell lung cancer (controls excluding all cancers)	Alpha-ketoglutaramate levels	-0.00925235	0.028634134	0.759678049
GCST90199885	h4iI4h	Small cell lung cancer (controls excluding all cancers)	Alpha-ketoglutaramate levels	0.004959305	0.064365278	0.941572431
GCST90199885	ofFfzJ	Non-small cell lung cancer, squamous (controls excluding all cancers)	Alpha-ketoglutaramate levels	0.036551564	0.038142407	0.381926089
GCST90199885	wKLX7j	Non-small cell lung cancer, adenocarcinoma (controls excluding all cancers)	Alpha-ketoglutaramate levels	-0.068679936	0.067022447	0.352485921
GCST90199886	dGZuAa	Non-small cell lung cancer (controls excluding all cancers)	3-methylglutaconate levels	-0.008904719	0.012852343	0.50277055
GCST90199886	h4iI4h	Small cell lung cancer (controls excluding all cancers)	3-methylglutaconate levels	-0.044908649	0.034223566	0.216170101
GCST90199886	ofFfzJ	Non-small cell lung cancer, squamous (controls excluding all cancers)	3-methylglutaconate levels	-0.024662128	0.027364867	0.386771338
GCST90199886	wKLX7j	Non-small cell lung cancer, adenocarcinoma (controls excluding all cancers)	3-methylglutaconate levels	-0.006327022	0.025512832	0.808707803
GCST90199887	dGZuAa	Non-small cell lung cancer (controls excluding all cancers)	(16 or 17)-methylstearate (a19:0 or i19:0) levels	-0.019650825	0.012413671	0.141728238
GCST90199887	h4iI4h	Small cell lung cancer (controls excluding all cancers)	(16 or 17)-methylstearate (a19:0 or i19:0) levels	-0.052559945	0.032964913	0.139148585
GCST90199887	ofFfzJ	Non-small cell lung cancer, squamous (controls excluding all cancers)	(16 or 17)-methylstearate (a19:0 or i19:0) levels	-0.043477458	0.02299741	0.085304905
GCST90199887	wKLX7j	Non-small cell lung cancer, adenocarcinoma (controls excluding all cancers)	(16 or 17)-methylstearate (a19:0 or i19:0) levels	-0.011453287	0.022306268	0.617787839
GCST90199888	dGZuAa	Non-small cell lung cancer (controls excluding all cancers)	Cinnamoylglycine levels	0.000414997	0.016809921	0.98057576
GCST90199888	h4iI4h	Small cell lung cancer (controls excluding all cancers)	Cinnamoylglycine levels	-0.025209096	0.040767634	0.544083787
GCST90199888	ofFfzJ	Non-small cell lung cancer, squamous (controls excluding all cancers)	Cinnamoylglycine levels	0.057542573	0.044048307	0.20788009
GCST90199888	wKLX7j	Non-small cell lung cancer, adenocarcinoma (controls excluding all cancers)	Cinnamoylglycine levels	-0.044632701	0.027458716	0.121447365
GCST90199889	dGZuAa	Non-small cell lung cancer (controls excluding all cancers)	2R,3R-dihydroxybutyrate levels	-0.026356289	0.024915877	0.308053076
GCST90199889	h4iI4h	Small cell lung cancer (controls excluding all cancers)	2R,3R-dihydroxybutyrate levels	-0.028866108	0.052880522	0.593744652
GCST90199889	ofFfzJ	Non-small cell lung cancer, squamous (controls excluding all cancers)	2R,3R-dihydroxybutyrate levels	-0.032630925	0.041859974	0.448648011
GCST90199889	wKLX7j	Non-small cell lung cancer, adenocarcinoma (controls excluding all cancers)	2R,3R-dihydroxybutyrate levels	0.002085441	0.038531402	0.957601799
GCST90199890	dGZuAa	Non-small cell lung cancer (controls excluding all cancers)	4-hydroxyglutamate levels	0.005250567	0.018011875	0.774656971
GCST90199890	h4iI4h	Small cell lung cancer (controls excluding all cancers)	4-hydroxyglutamate levels	-0.067908273	0.043543948	0.139715987
GCST90199890	ofFfzJ	Non-small cell lung cancer, squamous (controls excluding all cancers)	4-hydroxyglutamate levels	-0.050071261	0.030245999	0.118595595
GCST90199890	wKLX7j	Non-small cell lung cancer, adenocarcinoma (controls excluding all cancers)	4-hydroxyglutamate levels	0.016547195	0.029109053	0.578137652
GCST90199891	dGZuAa	Non-small cell lung cancer (controls excluding all cancers)	S-methylcysteine levels	0.021096136	0.021221063	0.346142108
GCST90199891	h4iI4h	Small cell lung cancer (controls excluding all cancers)	S-methylcysteine levels	-0.024692723	0.049268056	0.628265359
GCST90199891	ofFfzJ	Non-small cell lung cancer, squamous (controls excluding all cancers)	S-methylcysteine levels	0.090022448	0.043293709	0.067336904
GCST90199891	wKLX7j	Non-small cell lung cancer, adenocarcinoma (controls excluding all cancers)	S-methylcysteine levels	-0.027007874	0.03320154	0.436949299
GCST90199892	dGZuAa	Non-small cell lung cancer (controls excluding all cancers)	Isoursodeoxycholate levels	-0.019838388	0.023297809	0.422655307
GCST90199892	h4iI4h	Small cell lung cancer (controls excluding all cancers)	Isoursodeoxycholate levels	0.095039346	0.0558096	0.132365565
GCST90199892	ofFfzJ	Non-small cell lung cancer, squamous (controls excluding all cancers)	Isoursodeoxycholate levels	-0.010060896	0.039063482	0.804159505
GCST90199892	wKLX7j	Non-small cell lung cancer, adenocarcinoma (controls excluding all cancers)	Isoursodeoxycholate levels	0.013223156	0.038075961	0.738585555
GCST90199893	dGZuAa	Non-small cell lung cancer (controls excluding all cancers)	Cis-4-decenoate (10:1n6) levels	-0.013069154	0.012831779	0.330319256
GCST90199893	h4iI4h	Small cell lung cancer (controls excluding all cancers)	Cis-4-decenoate (10:1n6) levels	-0.016820119	0.054643839	0.763974099
GCST90199893	ofFfzJ	Non-small cell lung cancer, squamous (controls excluding all cancers)	Cis-4-decenoate (10:1n6) levels	0.010723699	0.02623213	0.690532285
GCST90199893	wKLX7j	Non-small cell lung cancer, adenocarcinoma (controls excluding all cancers)	Cis-4-decenoate (10:1n6) levels	-0.025456563	0.023031249	0.292616389
GCST90199894	dGZuAa	Non-small cell lung cancer (controls excluding all cancers)	4-oxo-retinoic acid levels	-0.000540345	0.016890771	0.975177816
GCST90199894	h4iI4h	Small cell lung cancer (controls excluding all cancers)	4-oxo-retinoic acid levels	0.044439115	0.044707986	0.346200637
GCST90199894	ofFfzJ	Non-small cell lung cancer, squamous (controls excluding all cancers)	4-oxo-retinoic acid levels	-0.033490771	0.031257689	0.311860667
GCST90199894	wKLX7j	Non-small cell lung cancer, adenocarcinoma (controls excluding all cancers)	4-oxo-retinoic acid levels	0.038638049	0.030286396	0.233982839
GCST90199895	dGZuAa	Non-small cell lung cancer (controls excluding all cancers)	1-lignoceroyl-GPC (24:0) levels	-0.011430788	0.047408367	0.81749547
GCST90199895	h4iI4h	Small cell lung cancer (controls excluding all cancers)	1-lignoceroyl-GPC (24:0) levels	-0.105927399	0.067206028	0.166060374
GCST90199895	ofFfzJ	Non-small cell lung cancer, squamous (controls excluding all cancers)	1-lignoceroyl-GPC (24:0) levels	-0.028400143	0.065842971	0.681294322
GCST90199895	wKLX7j	Non-small cell lung cancer, adenocarcinoma (controls excluding all cancers)	1-lignoceroyl-GPC (24:0) levels	0.04944752	0.045338151	0.3172824
GCST90199896	dGZuAa	Non-small cell lung cancer (controls excluding all cancers)	Sulfate levels	-0.014892536	0.020109276	0.468499187
GCST90199896	h4iI4h	Small cell lung cancer (controls excluding all cancers)	Sulfate levels	0.076132676	0.041148727	0.080772949
GCST90199896	ofFfzJ	Non-small cell lung cancer, squamous (controls excluding all cancers)	Sulfate levels	-0.011133357	0.033571434	0.743997332
GCST90199896	wKLX7j	Non-small cell lung cancer, adenocarcinoma (controls excluding all cancers)	Sulfate levels	0.004285463	0.027708601	0.878808937
GCST90199897	dGZuAa	Non-small cell lung cancer (controls excluding all cancers)	4-hydroxy-2-oxoglutaric acid levels	-0.001794473	0.016095891	0.912617246
GCST90199897	h4iI4h	Small cell lung cancer (controls excluding all cancers)	4-hydroxy-2-oxoglutaric acid levels	0.020160576	0.043822331	0.651668513
GCST90199897	ofFfzJ	Non-small cell lung cancer, squamous (controls excluding all cancers)	4-hydroxy-2-oxoglutaric acid levels	-0.007433029	0.029848768	0.80651145
GCST90199897	wKLX7j	Non-small cell lung cancer, adenocarcinoma (controls excluding all cancers)	4-hydroxy-2-oxoglutaric acid levels	0.035401262	0.034921403	0.325791851
GCST90199898	dGZuAa	Non-small cell lung cancer (controls excluding all cancers)	Glycoursodeoxycholate levels	0.014155196	0.015810821	0.386911468
GCST90199898	h4iI4h	Small cell lung cancer (controls excluding all cancers)	Glycoursodeoxycholate levels	-0.087392559	0.041891891	0.057232643
GCST90199898	ofFfzJ	Non-small cell lung cancer, squamous (controls excluding all cancers)	Glycoursodeoxycholate levels	0.013952347	0.036816206	0.710825439
GCST90199898	wKLX7j	Non-small cell lung cancer, adenocarcinoma (controls excluding all cancers)	Glycoursodeoxycholate levels	0.007944654	0.037941901	0.837389409
GCST90199899	dGZuAa	Non-small cell lung cancer (controls excluding all cancers)	1-(1-enyl-palmitoyl)-GPC (p-16:0) levels	-0.037362697	0.032622154	0.276385298
GCST90199899	h4iI4h	Small cell lung cancer (controls excluding all cancers)	1-(1-enyl-palmitoyl)-GPC (p-16:0) levels	0.065287334	0.063983136	0.329464144
GCST90199899	ofFfzJ	Non-small cell lung cancer, squamous (controls excluding all cancers)	1-(1-enyl-palmitoyl)-GPC (p-16:0) levels	-0.039349231	0.046481833	0.415282945
GCST90199899	wKLX7j	Non-small cell lung cancer, adenocarcinoma (controls excluding all cancers)	1-(1-enyl-palmitoyl)-GPC (p-16:0) levels	0.008171129	0.046402695	0.863421884
GCST90199900	dGZuAa	Non-small cell lung cancer (controls excluding all cancers)	Argininate levels	-0.002966822	0.023342036	0.900964557
GCST90199900	h4iI4h	Small cell lung cancer (controls excluding all cancers)	Argininate levels	0.028142654	0.060754027	0.651493187
GCST90199900	ofFfzJ	Non-small cell lung cancer, squamous (controls excluding all cancers)	Argininate levels	0.03677098	0.039853129	0.374362499
GCST90199900	wKLX7j	Non-small cell lung cancer, adenocarcinoma (controls excluding all cancers)	Argininate levels	-0.032329424	0.03899497	0.423251692
GCST90199901	dGZuAa	Non-small cell lung cancer (controls excluding all cancers)	1-methyl-5-imidazoleacetate levels	-0.000153388	0.022149261	0.99461073
GCST90199901	h4iI4h	Small cell lung cancer (controls excluding all cancers)	1-methyl-5-imidazoleacetate levels	0.040872379	0.054503893	0.470590539
GCST90199901	ofFfzJ	Non-small cell lung cancer, squamous (controls excluding all cancers)	1-methyl-5-imidazoleacetate levels	-0.032053577	0.047072912	0.511371688
GCST90199901	wKLX7j	Non-small cell lung cancer, adenocarcinoma (controls excluding all cancers)	1-methyl-5-imidazoleacetate levels	-0.016348995	0.033015606	0.631165744
GCST90199902	dGZuAa	Non-small cell lung cancer (controls excluding all cancers)	Hydantoin-5-propionate levels	0.01376372	0.033010189	0.694008906
GCST90199902	h4iI4h	Small cell lung cancer (controls excluding all cancers)	Hydantoin-5-propionate levels	0.040035378	0.09248741	0.683142438
GCST90199902	ofFfzJ	Non-small cell lung cancer, squamous (controls excluding all cancers)	Hydantoin-5-propionate levels	-0.035891602	0.090154427	0.706977504
GCST90199902	wKLX7j	Non-small cell lung cancer, adenocarcinoma (controls excluding all cancers)	Hydantoin-5-propionate levels	0.046063304	0.06517101	0.511255287
GCST90199903	dGZuAa	Non-small cell lung cancer (controls excluding all cancers)	2-oxoarginine levels	-0.052483202	0.040757878	0.229980181
GCST90199903	h4iI4h	Small cell lung cancer (controls excluding all cancers)	2-oxoarginine levels	-0.104051335	0.070765639	0.175537113
GCST90199903	ofFfzJ	Non-small cell lung cancer, squamous (controls excluding all cancers)	2-oxoarginine levels	-0.069826934	0.05902062	0.267080839
GCST90199903	wKLX7j	Non-small cell lung cancer, adenocarcinoma (controls excluding all cancers)	2-oxoarginine levels	-0.064339002	0.0493474	0.224662758
GCST90199904	dGZuAa	Non-small cell lung cancer (controls excluding all cancers)	Pantoate levels	-0.003049076	0.018785919	0.874007622
GCST90199904	h4iI4h	Small cell lung cancer (controls excluding all cancers)	Pantoate levels	0.03311969	0.051731453	0.535135477
GCST90199904	ofFfzJ	Non-small cell lung cancer, squamous (controls excluding all cancers)	Pantoate levels	0.039725484	0.036862809	0.304252249
GCST90199904	wKLX7j	Non-small cell lung cancer, adenocarcinoma (controls excluding all cancers)	Pantoate levels	0.003935041	0.033610829	0.908909651
GCST90199905	dGZuAa	Non-small cell lung cancer (controls excluding all cancers)	Formiminoglutamate levels	0.019420832	0.017638698	0.29667713
GCST90199905	h4iI4h	Small cell lung cancer (controls excluding all cancers)	Formiminoglutamate levels	-0.098987459	0.047160085	0.062185122
GCST90199905	ofFfzJ	Non-small cell lung cancer, squamous (controls excluding all cancers)	Formiminoglutamate levels	-0.023135852	0.032671224	0.495031977
GCST90199905	wKLX7j	Non-small cell lung cancer, adenocarcinoma (controls excluding all cancers)	Formiminoglutamate levels	0.106414774	0.031613013	0.007167482
GCST90199906	dGZuAa	Non-small cell lung cancer (controls excluding all cancers)	1-(1-enyl-palmitoyl)-GPE (p-16:0) levels	-0.038577779	0.022700954	0.117313799
GCST90199906	h4iI4h	Small cell lung cancer (controls excluding all cancers)	1-(1-enyl-palmitoyl)-GPE (p-16:0) levels	0.003990754	0.070614591	0.955945369
GCST90199906	ofFfzJ	Non-small cell lung cancer, squamous (controls excluding all cancers)	1-(1-enyl-palmitoyl)-GPE (p-16:0) levels	-0.071997128	0.042247967	0.116399191
GCST90199906	wKLX7j	Non-small cell lung cancer, adenocarcinoma (controls excluding all cancers)	1-(1-enyl-palmitoyl)-GPE (p-16:0) levels	-0.016344729	0.040728338	0.695877171
GCST90199907	dGZuAa	Non-small cell lung cancer (controls excluding all cancers)	S-methylcysteine sulfoxide levels	-0.025436342	0.02432406	0.330447429
GCST90199907	h4iI4h	Small cell lung cancer (controls excluding all cancers)	S-methylcysteine sulfoxide levels	0.041583653	0.093312142	0.669313762
GCST90199907	ofFfzJ	Non-small cell lung cancer, squamous (controls excluding all cancers)	S-methylcysteine sulfoxide levels	-0.058996172	0.04516973	0.232797592
GCST90199907	wKLX7j	Non-small cell lung cancer, adenocarcinoma (controls excluding all cancers)	S-methylcysteine sulfoxide levels	-0.055772854	0.043718437	0.242751284
GCST90199908	dGZuAa	Non-small cell lung cancer (controls excluding all cancers)	2-o-methylascorbic acid levels	0.012991743	0.027295327	0.641995468
GCST90199908	h4iI4h	Small cell lung cancer (controls excluding all cancers)	2-o-methylascorbic acid levels	-0.095638686	0.076501971	0.233282316
GCST90199908	ofFfzJ	Non-small cell lung cancer, squamous (controls excluding all cancers)	2-o-methylascorbic acid levels	-0.027367385	0.056958198	0.638869461
GCST90199908	wKLX7j	Non-small cell lung cancer, adenocarcinoma (controls excluding all cancers)	2-o-methylascorbic acid levels	0.059868979	0.050055741	0.253038565
GCST90199909	dGZuAa	Non-small cell lung cancer (controls excluding all cancers)	Eicosanedioate (C20-DC) levels	-0.03342788	0.027062088	0.271618117
GCST90199909	h4iI4h	Small cell lung cancer (controls excluding all cancers)	Eicosanedioate (C20-DC) levels	0.071654311	0.071465548	0.362058514
GCST90199909	ofFfzJ	Non-small cell lung cancer, squamous (controls excluding all cancers)	Eicosanedioate (C20-DC) levels	-0.040510562	0.050156296	0.455961396
GCST90199909	wKLX7j	Non-small cell lung cancer, adenocarcinoma (controls excluding all cancers)	Eicosanedioate (C20-DC) levels	-0.044638413	0.048736376	0.401726681
GCST90199910	dGZuAa	Non-small cell lung cancer (controls excluding all cancers)	1-(1-enyl-stearoyl)-GPE (p-18:0) levels	-0.127699133	0.059752431	0.05831572
GCST90199910	h4iI4h	Small cell lung cancer (controls excluding all cancers)	1-(1-enyl-stearoyl)-GPE (p-18:0) levels	-0.296570977	0.098401211	0.013030613
GCST90199910	ofFfzJ	Non-small cell lung cancer, squamous (controls excluding all cancers)	1-(1-enyl-stearoyl)-GPE (p-18:0) levels	-0.194959465	0.088838241	0.052927462
GCST90199910	wKLX7j	Non-small cell lung cancer, adenocarcinoma (controls excluding all cancers)	1-(1-enyl-stearoyl)-GPE (p-18:0) levels	0.033264788	0.072470684	0.656042031
GCST90199911	dGZuAa	Non-small cell lung cancer (controls excluding all cancers)	Beta-citrylglutamate levels	-0.000256744	0.017293631	0.988518486
GCST90199911	h4iI4h	Small cell lung cancer (controls excluding all cancers)	Beta-citrylglutamate levels	-0.010163603	0.046045233	0.830831201
GCST90199911	ofFfzJ	Non-small cell lung cancer, squamous (controls excluding all cancers)	Beta-citrylglutamate levels	-0.025369759	0.032096191	0.452069655
GCST90199911	wKLX7j	Non-small cell lung cancer, adenocarcinoma (controls excluding all cancers)	Beta-citrylglutamate levels	-0.004706023	0.031016807	0.883160337
GCST90199912	dGZuAa	Non-small cell lung cancer (controls excluding all cancers)	N-oleoyltaurine levels	-0.006794841	0.017557095	0.703845015
GCST90199912	h4iI4h	Small cell lung cancer (controls excluding all cancers)	N-oleoyltaurine levels	-0.048320474	0.046672059	0.315915271
GCST90199912	ofFfzJ	Non-small cell lung cancer, squamous (controls excluding all cancers)	N-oleoyltaurine levels	-0.013790751	0.03879462	0.726872391
GCST90199912	wKLX7j	Non-small cell lung cancer, adenocarcinoma (controls excluding all cancers)	N-oleoyltaurine levels	-0.01471367	0.033488932	0.666277388
GCST90199913	dGZuAa	Non-small cell lung cancer (controls excluding all cancers)	Docosadioate (C22-DC) levels	0.003757834	0.020710598	0.860531198
GCST90199913	h4iI4h	Small cell lung cancer (controls excluding all cancers)	Docosadioate (C22-DC) levels	0.125738035	0.062177867	0.07778896
GCST90199913	ofFfzJ	Non-small cell lung cancer, squamous (controls excluding all cancers)	Docosadioate (C22-DC) levels	0.006913265	0.038298883	0.861242454
GCST90199913	wKLX7j	Non-small cell lung cancer, adenocarcinoma (controls excluding all cancers)	Docosadioate (C22-DC) levels	-0.008937775	0.037189394	0.8161175
GCST90199914	dGZuAa	Non-small cell lung cancer (controls excluding all cancers)	Oleoyl-linoleoyl-glycerol (18:1/18:2) [2] levels	-0.000695844	0.019561304	0.97201479
GCST90199914	h4iI4h	Small cell lung cancer (controls excluding all cancers)	Oleoyl-linoleoyl-glycerol (18:1/18:2) [2] levels	0.051220501	0.041226816	0.230029538
GCST90199914	ofFfzJ	Non-small cell lung cancer, squamous (controls excluding all cancers)	Oleoyl-linoleoyl-glycerol (18:1/18:2) [2] levels	-0.003889945	0.029171134	0.895396808
GCST90199914	wKLX7j	Non-small cell lung cancer, adenocarcinoma (controls excluding all cancers)	Oleoyl-linoleoyl-glycerol (18:1/18:2) [2] levels	0.00032296	0.025353884	0.989976875
GCST90199915	dGZuAa	Non-small cell lung cancer (controls excluding all cancers)	Imidazole propionate levels	0.020184868	0.023089397	0.397869163
GCST90199915	h4iI4h	Small cell lung cancer (controls excluding all cancers)	Imidazole propionate levels	0.001365675	0.050119619	0.978675528
GCST90199915	ofFfzJ	Non-small cell lung cancer, squamous (controls excluding all cancers)	Imidazole propionate levels	0.049742461	0.049404964	0.332389391
GCST90199915	wKLX7j	Non-small cell lung cancer, adenocarcinoma (controls excluding all cancers)	Imidazole propionate levels	0.014976652	0.048338124	0.761600086
GCST90199916	dGZuAa	Non-small cell lung cancer (controls excluding all cancers)	Carnitine C18:2 levels	-0.022407915	0.016238507	0.190881316
GCST90199916	h4iI4h	Small cell lung cancer (controls excluding all cancers)	Carnitine C18:2 levels	-0.009836622	0.043275093	0.82372263
GCST90199916	ofFfzJ	Non-small cell lung cancer, squamous (controls excluding all cancers)	Carnitine C18:2 levels	-0.019347933	0.030108604	0.531650954
GCST90199916	wKLX7j	Non-small cell lung cancer, adenocarcinoma (controls excluding all cancers)	Carnitine C18:2 levels	-0.023298133	0.02909776	0.437703131
GCST90199917	dGZuAa	Non-small cell lung cancer (controls excluding all cancers)	Pregnanediol-3-glucuronide levels	0.011965737	0.017034783	0.493168622
GCST90199917	h4iI4h	Small cell lung cancer (controls excluding all cancers)	Pregnanediol-3-glucuronide levels	-0.014835867	0.045550639	0.74915016
GCST90199917	ofFfzJ	Non-small cell lung cancer, squamous (controls excluding all cancers)	Pregnanediol-3-glucuronide levels	0.047403218	0.031587729	0.154191132
GCST90199917	wKLX7j	Non-small cell lung cancer, adenocarcinoma (controls excluding all cancers)	Pregnanediol-3-glucuronide levels	-0.003646027	0.030461746	0.906315541
GCST90199918	dGZuAa	Non-small cell lung cancer (controls excluding all cancers)	Carboxyethyl-gaba levels	0.057319399	0.02429544	0.040003336
GCST90199918	h4iI4h	Small cell lung cancer (controls excluding all cancers)	Carboxyethyl-gaba levels	0.027926825	0.083430297	0.744742012
GCST90199918	ofFfzJ	Non-small cell lung cancer, squamous (controls excluding all cancers)	Carboxyethyl-gaba levels	0.037373038	0.041009942	0.383570831
GCST90199918	wKLX7j	Non-small cell lung cancer, adenocarcinoma (controls excluding all cancers)	Carboxyethyl-gaba levels	0.044683661	0.039968838	0.289720734
GCST90199919	dGZuAa	Non-small cell lung cancer (controls excluding all cancers)	Alliin levels	0.007166625	0.016596575	0.675038928
GCST90199919	h4iI4h	Small cell lung cancer (controls excluding all cancers)	Alliin levels	0.006068452	0.05431364	0.913248512
GCST90199919	ofFfzJ	Non-small cell lung cancer, squamous (controls excluding all cancers)	Alliin levels	0.002511186	0.029457596	0.933747227
GCST90199919	wKLX7j	Non-small cell lung cancer, adenocarcinoma (controls excluding all cancers)	Alliin levels	-0.014063861	0.027561582	0.620935276
GCST90199920	dGZuAa	Non-small cell lung cancer (controls excluding all cancers)	Trimethylamine n-oxide levels	-0.024693447	0.033647096	0.503709611
GCST90199920	h4iI4h	Small cell lung cancer (controls excluding all cancers)	Trimethylamine n-oxide levels	-0.082994514	0.097845165	0.444090242
GCST90199920	ofFfzJ	Non-small cell lung cancer, squamous (controls excluding all cancers)	Trimethylamine n-oxide levels	0.049210331	0.065248302	0.49269583
GCST90199920	wKLX7j	Non-small cell lung cancer, adenocarcinoma (controls excluding all cancers)	Trimethylamine n-oxide levels	-0.071648408	0.053188351	0.24921219
GCST90199921	dGZuAa	Non-small cell lung cancer (controls excluding all cancers)	Dihydroferulate levels	-0.004253671	0.034564182	0.909836734
GCST90199921	h4iI4h	Small cell lung cancer (controls excluding all cancers)	Dihydroferulate levels	0.085691642	0.080747335	0.366449972
GCST90199921	ofFfzJ	Non-small cell lung cancer, squamous (controls excluding all cancers)	Dihydroferulate levels	0.130142049	0.06675319	0.146330915
GCST90199921	wKLX7j	Non-small cell lung cancer, adenocarcinoma (controls excluding all cancers)	Dihydroferulate levels	-0.074354359	0.054390911	0.265038728
GCST90199922	dGZuAa	Non-small cell lung cancer (controls excluding all cancers)	Prolylglycine levels	-0.022526208	0.024647526	0.384582116
GCST90199922	h4iI4h	Small cell lung cancer (controls excluding all cancers)	Prolylglycine levels	0.143582756	0.06028729	0.041116864
GCST90199922	ofFfzJ	Non-small cell lung cancer, squamous (controls excluding all cancers)	Prolylglycine levels	-0.023652051	0.059626122	0.700850291
GCST90199922	wKLX7j	Non-small cell lung cancer, adenocarcinoma (controls excluding all cancers)	Prolylglycine levels	0.026254687	0.039386145	0.521749395
GCST90199923	dGZuAa	Non-small cell lung cancer (controls excluding all cancers)	N-palmitoylglycine levels	-0.016046718	0.017241652	0.37198675
GCST90199923	h4iI4h	Small cell lung cancer (controls excluding all cancers)	N-palmitoylglycine levels	0.091223998	0.043640108	0.060601805
GCST90199923	ofFfzJ	Non-small cell lung cancer, squamous (controls excluding all cancers)	N-palmitoylglycine levels	0.012728458	0.035430144	0.726205473
GCST90199923	wKLX7j	Non-small cell lung cancer, adenocarcinoma (controls excluding all cancers)	N-palmitoylglycine levels	-0.048451441	0.029461882	0.128309697
GCST90199924	dGZuAa	Non-small cell lung cancer (controls excluding all cancers)	N-methyltaurine levels	0.000860817	0.011664451	0.942085609
GCST90199924	h4iI4h	Small cell lung cancer (controls excluding all cancers)	N-methyltaurine levels	0.016226466	0.030895805	0.606646446
GCST90199924	ofFfzJ	Non-small cell lung cancer, squamous (controls excluding all cancers)	N-methyltaurine levels	0.022773921	0.021589213	0.307151959
GCST90199924	wKLX7j	Non-small cell lung cancer, adenocarcinoma (controls excluding all cancers)	N-methyltaurine levels	0.003601276	0.021454055	0.868796907
GCST90199925	dGZuAa	Non-small cell lung cancer (controls excluding all cancers)	Succinimide levels	-0.002289983	0.019892668	0.911585042
GCST90199925	h4iI4h	Small cell lung cancer (controls excluding all cancers)	Succinimide levels	-0.039701175	0.055149941	0.494928504
GCST90199925	ofFfzJ	Non-small cell lung cancer, squamous (controls excluding all cancers)	Succinimide levels	0.033202311	0.032557299	0.341763126
GCST90199925	wKLX7j	Non-small cell lung cancer, adenocarcinoma (controls excluding all cancers)	Succinimide levels	-0.016410127	0.035867485	0.661158554
GCST90199926	dGZuAa	Non-small cell lung cancer (controls excluding all cancers)	N-acetylcarnosine levels	-0.006298192	0.020779342	0.765977729
GCST90199926	h4iI4h	Small cell lung cancer (controls excluding all cancers)	N-acetylcarnosine levels	0.055591519	0.05037287	0.287157043
GCST90199926	ofFfzJ	Non-small cell lung cancer, squamous (controls excluding all cancers)	N-acetylcarnosine levels	-0.005546093	0.051672071	0.915947634
GCST90199926	wKLX7j	Non-small cell lung cancer, adenocarcinoma (controls excluding all cancers)	N-acetylcarnosine levels	0.036317657	0.033959053	0.301773422
GCST90199927	dGZuAa	Non-small cell lung cancer (controls excluding all cancers)	Histidine betaine (hercynine) levels	-0.003301812	0.02775822	0.907928478
GCST90199927	h4iI4h	Small cell lung cancer (controls excluding all cancers)	Histidine betaine (hercynine) levels	-0.038028219	0.080219615	0.646752766
GCST90199927	ofFfzJ	Non-small cell lung cancer, squamous (controls excluding all cancers)	Histidine betaine (hercynine) levels	0.058151358	0.045583895	0.234001862
GCST90199927	wKLX7j	Non-small cell lung cancer, adenocarcinoma (controls excluding all cancers)	Histidine betaine (hercynine) levels	-0.101866601	0.041630155	0.036941529
GCST90199928	dGZuAa	Non-small cell lung cancer (controls excluding all cancers)	2-stearoyl-GPE (18:0) levels	-0.022725779	0.016548943	0.187518014
GCST90199928	h4iI4h	Small cell lung cancer (controls excluding all cancers)	2-stearoyl-GPE (18:0) levels	0.055080274	0.043161804	0.219068016
GCST90199928	ofFfzJ	Non-small cell lung cancer, squamous (controls excluding all cancers)	2-stearoyl-GPE (18:0) levels	-0.032176915	0.030194369	0.301479553
GCST90199928	wKLX7j	Non-small cell lung cancer, adenocarcinoma (controls excluding all cancers)	2-stearoyl-GPE (18:0) levels	0.014304716	0.033576741	0.675430834
GCST90199929	dGZuAa	Non-small cell lung cancer (controls excluding all cancers)	Margaroylcarnitine (C17) levels	0.001085494	0.027099066	0.968836518
GCST90199929	h4iI4h	Small cell lung cancer (controls excluding all cancers)	Margaroylcarnitine (C17) levels	-0.001792314	0.084819212	0.983556852
GCST90199929	ofFfzJ	Non-small cell lung cancer, squamous (controls excluding all cancers)	Margaroylcarnitine (C17) levels	-0.024160667	0.05028439	0.641223809
GCST90199929	wKLX7j	Non-small cell lung cancer, adenocarcinoma (controls excluding all cancers)	Margaroylcarnitine (C17) levels	0.077088887	0.048722944	0.144688341
GCST90199930	dGZuAa	Non-small cell lung cancer (controls excluding all cancers)	(R)-3-hydroxybutyrylcarnitine levels	0.013706361	0.035270039	0.70770113
GCST90199930	h4iI4h	Small cell lung cancer (controls excluding all cancers)	(R)-3-hydroxybutyrylcarnitine levels	-0.119210442	0.085996477	0.20308826
GCST90199930	ofFfzJ	Non-small cell lung cancer, squamous (controls excluding all cancers)	(R)-3-hydroxybutyrylcarnitine levels	-0.000625412	0.059229899	0.991833812
GCST90199930	wKLX7j	Non-small cell lung cancer, adenocarcinoma (controls excluding all cancers)	(R)-3-hydroxybutyrylcarnitine levels	0.084389114	0.05714685	0.178000488
GCST90199931	dGZuAa	Non-small cell lung cancer (controls excluding all cancers)	Lanthionine levels	0.005198299	0.032804812	0.876356224
GCST90199931	h4iI4h	Small cell lung cancer (controls excluding all cancers)	Lanthionine levels	-0.012770909	0.075672407	0.868394931
GCST90199931	ofFfzJ	Non-small cell lung cancer, squamous (controls excluding all cancers)	Lanthionine levels	-0.022936207	0.052982914	0.671683439
GCST90199931	wKLX7j	Non-small cell lung cancer, adenocarcinoma (controls excluding all cancers)	Lanthionine levels	-0.049614433	0.052767367	0.363031249
GCST90199932	dGZuAa	Non-small cell lung cancer (controls excluding all cancers)	Mannonate levels	0.014169935	0.010692023	0.217734321
GCST90199932	h4iI4h	Small cell lung cancer (controls excluding all cancers)	Mannonate levels	0.003613642	0.027421018	0.898054468
GCST90199932	ofFfzJ	Non-small cell lung cancer, squamous (controls excluding all cancers)	Mannonate levels	0.03574548	0.016912497	0.063701058
GCST90199932	wKLX7j	Non-small cell lung cancer, adenocarcinoma (controls excluding all cancers)	Mannonate levels	0.019066688	0.016426757	0.275621142
GCST90199933	dGZuAa	Non-small cell lung cancer (controls excluding all cancers)	3b-hydroxy-5-cholenoic acid levels	0.014022752	0.022932937	0.553316895
GCST90199933	h4iI4h	Small cell lung cancer (controls excluding all cancers)	3b-hydroxy-5-cholenoic acid levels	-0.025145529	0.059355791	0.67999301
GCST90199933	ofFfzJ	Non-small cell lung cancer, squamous (controls excluding all cancers)	3b-hydroxy-5-cholenoic acid levels	-0.015716577	0.041345444	0.711087548
GCST90199933	wKLX7j	Non-small cell lung cancer, adenocarcinoma (controls excluding all cancers)	3b-hydroxy-5-cholenoic acid levels	0.050789305	0.032263022	0.143737729
GCST90199934	dGZuAa	Non-small cell lung cancer (controls excluding all cancers)	2-hydroxydecanoate levels	-0.011586698	0.017786108	0.529444107
GCST90199934	h4iI4h	Small cell lung cancer (controls excluding all cancers)	2-hydroxydecanoate levels	0.058485063	0.044061937	0.21390236
GCST90199934	ofFfzJ	Non-small cell lung cancer, squamous (controls excluding all cancers)	2-hydroxydecanoate levels	0.036745074	0.030675497	0.25859044
GCST90199934	wKLX7j	Non-small cell lung cancer, adenocarcinoma (controls excluding all cancers)	2-hydroxydecanoate levels	-0.044386747	0.042355671	0.319328078
GCST90199935	dGZuAa	Non-small cell lung cancer (controls excluding all cancers)	Glycohyocholate levels	-0.010641942	0.027701236	0.709772736
GCST90199935	h4iI4h	Small cell lung cancer (controls excluding all cancers)	Glycohyocholate levels	0.023639203	0.070485968	0.745027669
GCST90199935	ofFfzJ	Non-small cell lung cancer, squamous (controls excluding all cancers)	Glycohyocholate levels	-0.015375783	0.046353664	0.747705209
GCST90199935	wKLX7j	Non-small cell lung cancer, adenocarcinoma (controls excluding all cancers)	Glycohyocholate levels	-0.027207266	0.035689184	0.465366671
GCST90199936	dGZuAa	Non-small cell lung cancer (controls excluding all cancers)	3-methyl catechol sulfate (2) levels	-0.038135927	0.021437344	0.098626543
GCST90199936	h4iI4h	Small cell lung cancer (controls excluding all cancers)	3-methyl catechol sulfate (2) levels	0.09344875	0.040391704	0.037697492
GCST90199936	ofFfzJ	Non-small cell lung cancer, squamous (controls excluding all cancers)	3-methyl catechol sulfate (2) levels	-0.010884156	0.0434227	0.805998129
GCST90199936	wKLX7j	Non-small cell lung cancer, adenocarcinoma (controls excluding all cancers)	3-methyl catechol sulfate (2) levels	-0.078387647	0.031020136	0.025268097
GCST90199937	dGZuAa	Non-small cell lung cancer (controls excluding all cancers)	2-aminooctanoate levels	0.000422382	0.015522748	0.978705108
GCST90199937	h4iI4h	Small cell lung cancer (controls excluding all cancers)	2-aminooctanoate levels	-0.029761782	0.037985497	0.44737146
GCST90199937	ofFfzJ	Non-small cell lung cancer, squamous (controls excluding all cancers)	2-aminooctanoate levels	0.010963174	0.026451297	0.685290114
GCST90199937	wKLX7j	Non-small cell lung cancer, adenocarcinoma (controls excluding all cancers)	2-aminooctanoate levels	-0.008986529	0.025555898	0.730740879
GCST90199938	dGZuAa	Non-small cell lung cancer (controls excluding all cancers)	3-methyl catechol sulfate (1) levels	0.024723384	0.028376404	0.41249081
GCST90199938	h4iI4h	Small cell lung cancer (controls excluding all cancers)	3-methyl catechol sulfate (1) levels	-0.038187243	0.044564895	0.419870317
GCST90199938	ofFfzJ	Non-small cell lung cancer, squamous (controls excluding all cancers)	3-methyl catechol sulfate (1) levels	0.026325134	0.038772649	0.518972791
GCST90199938	wKLX7j	Non-small cell lung cancer, adenocarcinoma (controls excluding all cancers)	3-methyl catechol sulfate (1) levels	0.064661597	0.042258793	0.169836285
GCST90199939	dGZuAa	Non-small cell lung cancer (controls excluding all cancers)	4-methylcatechol sulfate levels	0.003781362	0.018545389	0.84215667
GCST90199939	h4iI4h	Small cell lung cancer (controls excluding all cancers)	4-methylcatechol sulfate levels	-0.015406364	0.058225	0.796209533
GCST90199939	ofFfzJ	Non-small cell lung cancer, squamous (controls excluding all cancers)	4-methylcatechol sulfate levels	-0.007108525	0.037807852	0.854286703
GCST90199939	wKLX7j	Non-small cell lung cancer, adenocarcinoma (controls excluding all cancers)	4-methylcatechol sulfate levels	0.041751069	0.034687849	0.253998588
GCST90199940	dGZuAa	Non-small cell lung cancer (controls excluding all cancers)	Guaiacol sulfate levels	-0.051344362	0.026978398	0.081277761
GCST90199940	h4iI4h	Small cell lung cancer (controls excluding all cancers)	Guaiacol sulfate levels	-0.053896809	0.047668812	0.280293681
GCST90199940	ofFfzJ	Non-small cell lung cancer, squamous (controls excluding all cancers)	Guaiacol sulfate levels	-0.040483843	0.041222823	0.345449892
GCST90199940	wKLX7j	Non-small cell lung cancer, adenocarcinoma (controls excluding all cancers)	Guaiacol sulfate levels	-0.109897897	0.032049033	0.004994365
GCST90199941	dGZuAa	Non-small cell lung cancer (controls excluding all cancers)	Gamma-CEHC glucuronide levels	0.028588446	0.024759003	0.272694169
GCST90199941	h4iI4h	Small cell lung cancer (controls excluding all cancers)	Gamma-CEHC glucuronide levels	-0.012805131	0.065649367	0.848907161
GCST90199941	ofFfzJ	Non-small cell lung cancer, squamous (controls excluding all cancers)	Gamma-CEHC glucuronide levels	0.01905308	0.037362382	0.62016004
GCST90199941	wKLX7j	Non-small cell lung cancer, adenocarcinoma (controls excluding all cancers)	Gamma-CEHC glucuronide levels	0.001578688	0.03273269	0.962397718
GCST90199942	dGZuAa	Non-small cell lung cancer (controls excluding all cancers)	Dimethyl sulfone levels	-0.014797002	0.023241015	0.537359609
GCST90199942	h4iI4h	Small cell lung cancer (controls excluding all cancers)	Dimethyl sulfone levels	-0.027812753	0.047735477	0.571883442
GCST90199942	ofFfzJ	Non-small cell lung cancer, squamous (controls excluding all cancers)	Dimethyl sulfone levels	0.017056347	0.040054665	0.678446503
GCST90199942	wKLX7j	Non-small cell lung cancer, adenocarcinoma (controls excluding all cancers)	Dimethyl sulfone levels	-0.012783832	0.032336933	0.700156517
GCST90199943	dGZuAa	Non-small cell lung cancer (controls excluding all cancers)	2-piperidinone levels	0.00838492	0.02254652	0.716455665
GCST90199943	h4iI4h	Small cell lung cancer (controls excluding all cancers)	2-piperidinone levels	0.011759807	0.060071133	0.848070173
GCST90199943	ofFfzJ	Non-small cell lung cancer, squamous (controls excluding all cancers)	2-piperidinone levels	-0.001206211	0.041835574	0.977472395
GCST90199943	wKLX7j	Non-small cell lung cancer, adenocarcinoma (controls excluding all cancers)	2-piperidinone levels	0.000539546	0.040407986	0.989566027
GCST90199944	dGZuAa	Non-small cell lung cancer (controls excluding all cancers)	Indolin-2-one levels	-0.007168877	0.054552487	0.89914625
GCST90199944	h4iI4h	Small cell lung cancer (controls excluding all cancers)	Indolin-2-one levels	-0.267762174	0.071573804	0.007252634
GCST90199944	ofFfzJ	Non-small cell lung cancer, squamous (controls excluding all cancers)	Indolin-2-one levels	-0.033676763	0.062570629	0.6071064
GCST90199944	wKLX7j	Non-small cell lung cancer, adenocarcinoma (controls excluding all cancers)	Indolin-2-one levels	-0.061170918	0.084246865	0.491341194
GCST90199945	dGZuAa	Non-small cell lung cancer (controls excluding all cancers)	Sphingomyelin (d18:1/14:0, d16:1/16:0) levels	0.003353033	0.009500961	0.728758498
GCST90199945	h4iI4h	Small cell lung cancer (controls excluding all cancers)	Sphingomyelin (d18:1/14:0, d16:1/16:0) levels	-0.032454994	0.02872177	0.275140985
GCST90199945	ofFfzJ	Non-small cell lung cancer, squamous (controls excluding all cancers)	Sphingomyelin (d18:1/14:0, d16:1/16:0) levels	0.00290185	0.018160896	0.875049725
GCST90199945	wKLX7j	Non-small cell lung cancer, adenocarcinoma (controls excluding all cancers)	Sphingomyelin (d18:1/14:0, d16:1/16:0) levels	-0.0132517	0.017021147	0.447610427
GCST90199946	dGZuAa	Non-small cell lung cancer (controls excluding all cancers)	3-acetylphenol sulfate levels	0.058562249	0.023334609	0.030929907
GCST90199946	h4iI4h	Small cell lung cancer (controls excluding all cancers)	3-acetylphenol sulfate levels	0.081079959	0.062072122	0.220722273
GCST90199946	ofFfzJ	Non-small cell lung cancer, squamous (controls excluding all cancers)	3-acetylphenol sulfate levels	0.088548129	0.045284848	0.079042656
GCST90199946	wKLX7j	Non-small cell lung cancer, adenocarcinoma (controls excluding all cancers)	3-acetylphenol sulfate levels	0.068107082	0.041921053	0.135299173
GCST90199947	dGZuAa	Non-small cell lung cancer (controls excluding all cancers)	Sphingomyelin (d18:2/16:0, d18:1/16:1) levels	-0.025617441	0.019019014	0.202886667
GCST90199947	h4iI4h	Small cell lung cancer (controls excluding all cancers)	Sphingomyelin (d18:2/16:0, d18:1/16:1) levels	-0.012500696	0.0463087	0.791790519
GCST90199947	ofFfzJ	Non-small cell lung cancer, squamous (controls excluding all cancers)	Sphingomyelin (d18:2/16:0, d18:1/16:1) levels	-0.026546648	0.031891921	0.421443739
GCST90199947	wKLX7j	Non-small cell lung cancer, adenocarcinoma (controls excluding all cancers)	Sphingomyelin (d18:2/16:0, d18:1/16:1) levels	-0.033106385	0.042688494	0.45303723
GCST90199948	dGZuAa	Non-small cell lung cancer (controls excluding all cancers)	S-allylcysteine levels	0.013092969	0.026501281	0.636394804
GCST90199948	h4iI4h	Small cell lung cancer (controls excluding all cancers)	S-allylcysteine levels	0.000362714	0.086595045	0.996774844
GCST90199948	ofFfzJ	Non-small cell lung cancer, squamous (controls excluding all cancers)	S-allylcysteine levels	0.002887692	0.048851078	0.954514925
GCST90199948	wKLX7j	Non-small cell lung cancer, adenocarcinoma (controls excluding all cancers)	S-allylcysteine levels	0.057668307	0.055939232	0.33688052
GCST90199949	dGZuAa	Non-small cell lung cancer (controls excluding all cancers)	6-oxopiperidine-2-carboxylate levels	0.033065103	0.014451649	0.047932674
GCST90199949	h4iI4h	Small cell lung cancer (controls excluding all cancers)	6-oxopiperidine-2-carboxylate levels	-0.022724472	0.051454881	0.669171072
GCST90199949	ofFfzJ	Non-small cell lung cancer, squamous (controls excluding all cancers)	6-oxopiperidine-2-carboxylate levels	0.036936986	0.03087267	0.262095033
GCST90199949	wKLX7j	Non-small cell lung cancer, adenocarcinoma (controls excluding all cancers)	6-oxopiperidine-2-carboxylate levels	0.031601063	0.025796892	0.251669694
GCST90199950	dGZuAa	Non-small cell lung cancer (controls excluding all cancers)	2-aminophenol sulfate levels	-0.005327324	0.017416267	0.763638406
GCST90199950	h4iI4h	Small cell lung cancer (controls excluding all cancers)	2-aminophenol sulfate levels	-0.039459942	0.046119991	0.404853938
GCST90199950	ofFfzJ	Non-small cell lung cancer, squamous (controls excluding all cancers)	2-aminophenol sulfate levels	0.011543385	0.036634051	0.756758111
GCST90199950	wKLX7j	Non-small cell lung cancer, adenocarcinoma (controls excluding all cancers)	2-aminophenol sulfate levels	-0.015881065	0.044059009	0.723225107
GCST90199951	dGZuAa	Non-small cell lung cancer (controls excluding all cancers)	N-acetylalliin levels	-0.016556646	0.021094701	0.447746942
GCST90199951	h4iI4h	Small cell lung cancer (controls excluding all cancers)	N-acetylalliin levels	-0.070695819	0.062006587	0.276476132
GCST90199951	ofFfzJ	Non-small cell lung cancer, squamous (controls excluding all cancers)	N-acetylalliin levels	-0.035284933	0.038870511	0.381875426
GCST90199951	wKLX7j	Non-small cell lung cancer, adenocarcinoma (controls excluding all cancers)	N-acetylalliin levels	0.013684877	0.037087721	0.718565831
GCST90199952	dGZuAa	Non-small cell lung cancer (controls excluding all cancers)	2-aminoheptanoate levels	-0.08526086	0.026452627	0.012181436
GCST90199952	h4iI4h	Small cell lung cancer (controls excluding all cancers)	2-aminoheptanoate levels	0.00459459	0.071430119	0.950291381
GCST90199952	ofFfzJ	Non-small cell lung cancer, squamous (controls excluding all cancers)	2-aminoheptanoate levels	-0.102401766	0.053727814	0.09311254
GCST90199952	wKLX7j	Non-small cell lung cancer, adenocarcinoma (controls excluding all cancers)	2-aminoheptanoate levels	-0.061483491	0.047517922	0.231802113
GCST90199953	dGZuAa	Non-small cell lung cancer (controls excluding all cancers)	3-methoxytyramine sulfate levels	0.013562059	0.017020031	0.45172551
GCST90199953	h4iI4h	Small cell lung cancer (controls excluding all cancers)	3-methoxytyramine sulfate levels	-0.077664956	0.046311042	0.137438455
GCST90199953	ofFfzJ	Non-small cell lung cancer, squamous (controls excluding all cancers)	3-methoxytyramine sulfate levels	-0.0131488	0.034367631	0.71337368
GCST90199953	wKLX7j	Non-small cell lung cancer, adenocarcinoma (controls excluding all cancers)	3-methoxytyramine sulfate levels	0.016865112	0.033631765	0.631428053
GCST90199954	dGZuAa	Non-small cell lung cancer (controls excluding all cancers)	N2,N5-diacetylornithine levels	0.003164713	0.010887565	0.775282324
GCST90199954	h4iI4h	Small cell lung cancer (controls excluding all cancers)	N2,N5-diacetylornithine levels	0.033474488	0.029019041	0.266740763
GCST90199954	ofFfzJ	Non-small cell lung cancer, squamous (controls excluding all cancers)	N2,N5-diacetylornithine levels	-0.001003846	0.020179772	0.960981818
GCST90199954	wKLX7j	Non-small cell lung cancer, adenocarcinoma (controls excluding all cancers)	N2,N5-diacetylornithine levels	-0.006834576	0.021536108	0.755349319
GCST90199955	dGZuAa	Non-small cell lung cancer (controls excluding all cancers)	Ferulic acid 4-sulfate levels	0.003208973	0.013553262	0.815371067
GCST90199955	h4iI4h	Small cell lung cancer (controls excluding all cancers)	Ferulic acid 4-sulfate levels	0.017813479	0.046755258	0.707434268
GCST90199955	ofFfzJ	Non-small cell lung cancer, squamous (controls excluding all cancers)	Ferulic acid 4-sulfate levels	0.01778537	0.027548647	0.526259985
GCST90199955	wKLX7j	Non-small cell lung cancer, adenocarcinoma (controls excluding all cancers)	Ferulic acid 4-sulfate levels	0.007619145	0.0240715	0.75505796
GCST90199956	dGZuAa	Non-small cell lung cancer (controls excluding all cancers)	1H-indole-7-acetic acid levels	-0.017662066	0.019303265	0.379823491
GCST90199956	h4iI4h	Small cell lung cancer (controls excluding all cancers)	1H-indole-7-acetic acid levels	0.069481737	0.047259225	0.169516138
GCST90199956	ofFfzJ	Non-small cell lung cancer, squamous (controls excluding all cancers)	1H-indole-7-acetic acid levels	-0.055686419	0.032747711	0.117106487
GCST90199956	wKLX7j	Non-small cell lung cancer, adenocarcinoma (controls excluding all cancers)	1H-indole-7-acetic acid levels	-0.032342204	0.031890139	0.332287265
GCST90199957	dGZuAa	Non-small cell lung cancer (controls excluding all cancers)	3-(3-hydroxyphenyl)propionate sulfate levels	0.013008056	0.028163685	0.655133282
GCST90199957	h4iI4h	Small cell lung cancer (controls excluding all cancers)	3-(3-hydroxyphenyl)propionate sulfate levels	0.023538857	0.074990246	0.760756445
GCST90199957	ofFfzJ	Non-small cell lung cancer, squamous (controls excluding all cancers)	3-(3-hydroxyphenyl)propionate sulfate levels	0.021723688	0.052057387	0.686235467
GCST90199957	wKLX7j	Non-small cell lung cancer, adenocarcinoma (controls excluding all cancers)	3-(3-hydroxyphenyl)propionate sulfate levels	0.075998235	0.052271351	0.179934705
GCST90199958	dGZuAa	Non-small cell lung cancer (controls excluding all cancers)	1-linolenoyl-GPC (18:3) levels	0.009346865	0.018622271	0.621491448
GCST90199958	h4iI4h	Small cell lung cancer (controls excluding all cancers)	1-linolenoyl-GPC (18:3) levels	-0.025363617	0.044295436	0.573628931
GCST90199958	ofFfzJ	Non-small cell lung cancer, squamous (controls excluding all cancers)	1-linolenoyl-GPC (18:3) levels	0.030284757	0.030594663	0.334676827
GCST90199958	wKLX7j	Non-small cell lung cancer, adenocarcinoma (controls excluding all cancers)	1-linolenoyl-GPC (18:3) levels	-0.033407491	0.03242408	0.31579354
GCST90199959	dGZuAa	Non-small cell lung cancer (controls excluding all cancers)	O-sulfo-l-tyrosine levels	0.006952422	0.016805254	0.684582204
GCST90199959	h4iI4h	Small cell lung cancer (controls excluding all cancers)	O-sulfo-l-tyrosine levels	-0.030234065	0.054821026	0.588907697
GCST90199959	ofFfzJ	Non-small cell lung cancer, squamous (controls excluding all cancers)	O-sulfo-l-tyrosine levels	0.049273875	0.032228165	0.145815425
GCST90199959	wKLX7j	Non-small cell lung cancer, adenocarcinoma (controls excluding all cancers)	O-sulfo-l-tyrosine levels	0.007385765	0.031535878	0.81779872
GCST90199960	dGZuAa	Non-small cell lung cancer (controls excluding all cancers)	N-formylanthranilic acid levels	-0.002542066	0.0171516	0.884450011
GCST90199960	h4iI4h	Small cell lung cancer (controls excluding all cancers)	N-formylanthranilic acid levels	-0.036389187	0.040917696	0.389987929
GCST90199960	ofFfzJ	Non-small cell lung cancer, squamous (controls excluding all cancers)	N-formylanthranilic acid levels	-0.010001762	0.023083144	0.671904738
GCST90199960	wKLX7j	Non-small cell lung cancer, adenocarcinoma (controls excluding all cancers)	N-formylanthranilic acid levels	0.030951192	0.023494537	0.210459052
GCST90199961	dGZuAa	Non-small cell lung cancer (controls excluding all cancers)	Methionine sulfone levels	0.006302858	0.01115669	0.577830666
GCST90199961	h4iI4h	Small cell lung cancer (controls excluding all cancers)	Methionine sulfone levels	-0.049038268	0.031589655	0.134846053
GCST90199961	ofFfzJ	Non-small cell lung cancer, squamous (controls excluding all cancers)	Methionine sulfone levels	0.007537785	0.02064245	0.718479541
GCST90199961	wKLX7j	Non-small cell lung cancer, adenocarcinoma (controls excluding all cancers)	Methionine sulfone levels	0.00240281	0.018845874	0.89970453
GCST90199962	dGZuAa	Non-small cell lung cancer (controls excluding all cancers)	Acisoga levels	-0.016122894	0.019835045	0.426373317
GCST90199962	h4iI4h	Small cell lung cancer (controls excluding all cancers)	Acisoga levels	0.010485027	0.047299217	0.826932472
GCST90199962	ofFfzJ	Non-small cell lung cancer, squamous (controls excluding all cancers)	Acisoga levels	-0.042444466	0.026292177	0.122939032
GCST90199962	wKLX7j	Non-small cell lung cancer, adenocarcinoma (controls excluding all cancers)	Acisoga levels	-0.025154112	0.027467565	0.37126224
GCST90199963	dGZuAa	Non-small cell lung cancer (controls excluding all cancers)	17alpha-hydroxypregnanolone glucuronide levels	-0.007848191	0.011320228	0.498069647
GCST90199963	h4iI4h	Small cell lung cancer (controls excluding all cancers)	17alpha-hydroxypregnanolone glucuronide levels	-0.021533563	0.034797663	0.544744051
GCST90199963	ofFfzJ	Non-small cell lung cancer, squamous (controls excluding all cancers)	17alpha-hydroxypregnanolone glucuronide levels	0.025072458	0.021002936	0.249971758
GCST90199963	wKLX7j	Non-small cell lung cancer, adenocarcinoma (controls excluding all cancers)	17alpha-hydroxypregnanolone glucuronide levels	-0.013615446	0.022377209	0.551428911
GCST90199964	dGZuAa	Non-small cell lung cancer (controls excluding all cancers)	Etiocholanolone glucuronide levels	0.023233418	0.014073983	0.127010026
GCST90199964	h4iI4h	Small cell lung cancer (controls excluding all cancers)	Etiocholanolone glucuronide levels	-0.003322424	0.043193245	0.940068444
GCST90199964	ofFfzJ	Non-small cell lung cancer, squamous (controls excluding all cancers)	Etiocholanolone glucuronide levels	0.029043673	0.026065395	0.288920913
GCST90199964	wKLX7j	Non-small cell lung cancer, adenocarcinoma (controls excluding all cancers)	Etiocholanolone glucuronide levels	0.020142306	0.030469054	0.522169732
GCST90199965	dGZuAa	Non-small cell lung cancer (controls excluding all cancers)	Fructosyllysine levels	0.011535751	0.017479344	0.520798359
GCST90199965	h4iI4h	Small cell lung cancer (controls excluding all cancers)	Fructosyllysine levels	-0.094620046	0.046581075	0.063189469
GCST90199965	ofFfzJ	Non-small cell lung cancer, squamous (controls excluding all cancers)	Fructosyllysine levels	-0.013535695	0.032327499	0.68226647
GCST90199965	wKLX7j	Non-small cell lung cancer, adenocarcinoma (controls excluding all cancers)	Fructosyllysine levels	0.073435913	0.031373814	0.035843433
GCST90199966	dGZuAa	Non-small cell lung cancer (controls excluding all cancers)	1-(1-enyl-oleoyl)-GPE (p-18:1) levels	0.036312698	0.022540052	0.168089542
GCST90199966	h4iI4h	Small cell lung cancer (controls excluding all cancers)	1-(1-enyl-oleoyl)-GPE (p-18:1) levels	0.061316002	0.058672088	0.343862525
GCST90199966	ofFfzJ	Non-small cell lung cancer, squamous (controls excluding all cancers)	1-(1-enyl-oleoyl)-GPE (p-18:1) levels	-0.008198915	0.055872435	0.889067738
GCST90199966	wKLX7j	Non-small cell lung cancer, adenocarcinoma (controls excluding all cancers)	1-(1-enyl-oleoyl)-GPE (p-18:1) levels	0.101682987	0.057028328	0.134669073
GCST90199967	dGZuAa	Non-small cell lung cancer (controls excluding all cancers)	N-acetyltaurine levels	-0.046117366	0.015649123	0.013281361
GCST90199967	h4iI4h	Small cell lung cancer (controls excluding all cancers)	N-acetyltaurine levels	-0.002495876	0.04393418	0.95571579
GCST90199967	ofFfzJ	Non-small cell lung cancer, squamous (controls excluding all cancers)	N-acetyltaurine levels	-0.059431715	0.028936221	0.064542015
GCST90199967	wKLX7j	Non-small cell lung cancer, adenocarcinoma (controls excluding all cancers)	N-acetyltaurine levels	-0.084674906	0.028095219	0.011784413
GCST90199968	dGZuAa	Non-small cell lung cancer (controls excluding all cancers)	1-palmitoyl-GPG (16:0) levels	0.025595405	0.016634365	0.144701843
GCST90199968	h4iI4h	Small cell lung cancer (controls excluding all cancers)	1-palmitoyl-GPG (16:0) levels	-0.039641056	0.044295889	0.384968027
GCST90199968	ofFfzJ	Non-small cell lung cancer, squamous (controls excluding all cancers)	1-palmitoyl-GPG (16:0) levels	0.04619679	0.030799167	0.154382987
GCST90199968	wKLX7j	Non-small cell lung cancer, adenocarcinoma (controls excluding all cancers)	1-palmitoyl-GPG (16:0) levels	0.01501302	0.029903259	0.622919437
GCST90199969	dGZuAa	Non-small cell lung cancer (controls excluding all cancers)	1-oleoyl-GPG (18:1) levels	-0.015588108	0.019131121	0.432471791
GCST90199969	h4iI4h	Small cell lung cancer (controls excluding all cancers)	1-oleoyl-GPG (18:1) levels	0.000456517	0.050954317	0.993012007
GCST90199969	ofFfzJ	Non-small cell lung cancer, squamous (controls excluding all cancers)	1-oleoyl-GPG (18:1) levels	-0.02486967	0.035465117	0.497718275
GCST90199969	wKLX7j	Non-small cell lung cancer, adenocarcinoma (controls excluding all cancers)	1-oleoyl-GPG (18:1) levels	-0.036114095	0.034304065	0.315025703
GCST90199970	dGZuAa	Non-small cell lung cancer (controls excluding all cancers)	Octadecenedioylcarnitine (C18:1-DC) levels	0.004936745	0.01390386	0.729256691
GCST90199970	h4iI4h	Small cell lung cancer (controls excluding all cancers)	Octadecenedioylcarnitine (C18:1-DC) levels	-0.000893709	0.030702576	0.977299383
GCST90199970	ofFfzJ	Non-small cell lung cancer, squamous (controls excluding all cancers)	Octadecenedioylcarnitine (C18:1-DC) levels	0.005023918	0.021543681	0.819891168
GCST90199970	wKLX7j	Non-small cell lung cancer, adenocarcinoma (controls excluding all cancers)	Octadecenedioylcarnitine (C18:1-DC) levels	0.006315526	0.026017904	0.812675287
GCST90199971	dGZuAa	Non-small cell lung cancer (controls excluding all cancers)	3-methylglutarylcarnitine (2) levels	-0.010407787	0.013797849	0.459913503
GCST90199971	h4iI4h	Small cell lung cancer (controls excluding all cancers)	3-methylglutarylcarnitine (2) levels	0.005619719	0.031146015	0.858724489
GCST90199971	ofFfzJ	Non-small cell lung cancer, squamous (controls excluding all cancers)	3-methylglutarylcarnitine (2) levels	-0.030735703	0.021321126	0.165706229
GCST90199971	wKLX7j	Non-small cell lung cancer, adenocarcinoma (controls excluding all cancers)	3-methylglutarylcarnitine (2) levels	-0.019719344	0.021061964	0.360891276
GCST90199972	dGZuAa	Non-small cell lung cancer (controls excluding all cancers)	Sphingomyelin (d18:1/24:1, d18:2/24:0) levels	-0.032749864	0.036599987	0.405354049
GCST90199972	h4iI4h	Small cell lung cancer (controls excluding all cancers)	Sphingomyelin (d18:1/24:1, d18:2/24:0) levels	0.039429897	0.099248837	0.704906009
GCST90199972	ofFfzJ	Non-small cell lung cancer, squamous (controls excluding all cancers)	Sphingomyelin (d18:1/24:1, d18:2/24:0) levels	0.030103887	0.059695562	0.632036659
GCST90199972	wKLX7j	Non-small cell lung cancer, adenocarcinoma (controls excluding all cancers)	Sphingomyelin (d18:1/24:1, d18:2/24:0) levels	-0.01115977	0.058422414	0.854810765
GCST90199973	dGZuAa	Non-small cell lung cancer (controls excluding all cancers)	Methyl glucopyranoside (alpha + beta) levels	-0.010844671	0.013327953	0.428556994
GCST90199973	h4iI4h	Small cell lung cancer (controls excluding all cancers)	Methyl glucopyranoside (alpha + beta) levels	-0.048982452	0.035507779	0.187965138
GCST90199973	ofFfzJ	Non-small cell lung cancer, squamous (controls excluding all cancers)	Methyl glucopyranoside (alpha + beta) levels	0.005990092	0.024700637	0.811671465
GCST90199973	wKLX7j	Non-small cell lung cancer, adenocarcinoma (controls excluding all cancers)	Methyl glucopyranoside (alpha + beta) levels	0.007207456	0.027747769	0.798588731
GCST90199974	dGZuAa	Non-small cell lung cancer (controls excluding all cancers)	9-hydroxystearate levels	-0.023601821	0.022774916	0.317627735
GCST90199974	h4iI4h	Small cell lung cancer (controls excluding all cancers)	9-hydroxystearate levels	0.011997527	0.06068287	0.846114915
GCST90199974	ofFfzJ	Non-small cell lung cancer, squamous (controls excluding all cancers)	9-hydroxystearate levels	-0.056079366	0.042183788	0.204971457
GCST90199974	wKLX7j	Non-small cell lung cancer, adenocarcinoma (controls excluding all cancers)	9-hydroxystearate levels	-0.041662035	0.040957105	0.326310572
GCST90199975	dGZuAa	Non-small cell lung cancer (controls excluding all cancers)	Sphingomyelin (d18:2/14:0, d18:1/14:1) levels	0.03775917	0.036024438	0.315220256
GCST90199975	h4iI4h	Small cell lung cancer (controls excluding all cancers)	Sphingomyelin (d18:2/14:0, d18:1/14:1) levels	0.079861989	0.053627588	0.16224092
GCST90199975	ofFfzJ	Non-small cell lung cancer, squamous (controls excluding all cancers)	Sphingomyelin (d18:2/14:0, d18:1/14:1) levels	0.016017436	0.05339127	0.769309711
GCST90199975	wKLX7j	Non-small cell lung cancer, adenocarcinoma (controls excluding all cancers)	Sphingomyelin (d18:2/14:0, d18:1/14:1) levels	0.045890495	0.044990294	0.327848641
GCST90199976	dGZuAa	Non-small cell lung cancer (controls excluding all cancers)	1-dihomo-linolenylglycerol (20:3) levels	0.003300997	0.021522253	0.880879264
GCST90199976	h4iI4h	Small cell lung cancer (controls excluding all cancers)	1-dihomo-linolenylglycerol (20:3) levels	-0.021321782	0.05714659	0.716158987
GCST90199976	ofFfzJ	Non-small cell lung cancer, squamous (controls excluding all cancers)	1-dihomo-linolenylglycerol (20:3) levels	0.047003783	0.049485745	0.362593678
GCST90199976	wKLX7j	Non-small cell lung cancer, adenocarcinoma (controls excluding all cancers)	1-dihomo-linolenylglycerol (20:3) levels	0.028646606	0.038472874	0.472126426
GCST90199977	dGZuAa	Non-small cell lung cancer (controls excluding all cancers)	4-hydroxychlorothalonil levels	0.011800362	0.014192649	0.423405381
GCST90199977	h4iI4h	Small cell lung cancer (controls excluding all cancers)	4-hydroxychlorothalonil levels	-0.053753913	0.037246793	0.176836308
GCST90199977	ofFfzJ	Non-small cell lung cancer, squamous (controls excluding all cancers)	4-hydroxychlorothalonil levels	0.020307158	0.027493797	0.475609129
GCST90199977	wKLX7j	Non-small cell lung cancer, adenocarcinoma (controls excluding all cancers)	4-hydroxychlorothalonil levels	0.022385503	0.025143016	0.392346939
GCST90199978	dGZuAa	Non-small cell lung cancer (controls excluding all cancers)	Vanillactate levels	-0.008266846	0.023118968	0.726397194
GCST90199978	h4iI4h	Small cell lung cancer (controls excluding all cancers)	Vanillactate levels	0.00967702	0.050685557	0.85153563
GCST90199978	ofFfzJ	Non-small cell lung cancer, squamous (controls excluding all cancers)	Vanillactate levels	0.020070396	0.048117135	0.683399937
GCST90199978	wKLX7j	Non-small cell lung cancer, adenocarcinoma (controls excluding all cancers)	Vanillactate levels	0.025489518	0.038406142	0.518490332
GCST90199979	dGZuAa	Non-small cell lung cancer (controls excluding all cancers)	Carnitine C14:1 levels	0.025354572	0.014966801	0.1123753
GCST90199979	h4iI4h	Small cell lung cancer (controls excluding all cancers)	Carnitine C14:1 levels	-0.018387504	0.040092081	0.653537576
GCST90199979	ofFfzJ	Non-small cell lung cancer, squamous (controls excluding all cancers)	Carnitine C14:1 levels	0.028050703	0.028668392	0.344455936
GCST90199979	wKLX7j	Non-small cell lung cancer, adenocarcinoma (controls excluding all cancers)	Carnitine C14:1 levels	0.032908825	0.027830846	0.256717604
GCST90199980	dGZuAa	Non-small cell lung cancer (controls excluding all cancers)	N-formylphenylalanine levels	0.014965536	0.020281899	0.474772358
GCST90199980	h4iI4h	Small cell lung cancer (controls excluding all cancers)	N-formylphenylalanine levels	0.012741317	0.055319963	0.821722406
GCST90199980	ofFfzJ	Non-small cell lung cancer, squamous (controls excluding all cancers)	N-formylphenylalanine levels	0.027099234	0.039181516	0.502330166
GCST90199980	wKLX7j	Non-small cell lung cancer, adenocarcinoma (controls excluding all cancers)	N-formylphenylalanine levels	0.043327423	0.033316515	0.217858311
GCST90199981	dGZuAa	Non-small cell lung cancer (controls excluding all cancers)	2-acetamidophenol sulfate levels	-0.00313359	0.017992638	0.866066619
GCST90199981	h4iI4h	Small cell lung cancer (controls excluding all cancers)	2-acetamidophenol sulfate levels	0.017537698	0.043927891	0.700163451
GCST90199981	ofFfzJ	Non-small cell lung cancer, squamous (controls excluding all cancers)	2-acetamidophenol sulfate levels	-0.013580587	0.030582608	0.668763596
GCST90199981	wKLX7j	Non-small cell lung cancer, adenocarcinoma (controls excluding all cancers)	2-acetamidophenol sulfate levels	-0.01244245	0.029715238	0.686434175
GCST90199982	dGZuAa	Non-small cell lung cancer (controls excluding all cancers)	4-vinylguaiacol sulfate levels	0.00472157	0.03464395	0.898177299
GCST90199982	h4iI4h	Small cell lung cancer (controls excluding all cancers)	4-vinylguaiacol sulfate levels	-0.023967871	0.092446138	0.808228454
GCST90199982	ofFfzJ	Non-small cell lung cancer, squamous (controls excluding all cancers)	4-vinylguaiacol sulfate levels	0.012856862	0.06422291	0.851097135
GCST90199982	wKLX7j	Non-small cell lung cancer, adenocarcinoma (controls excluding all cancers)	4-vinylguaiacol sulfate levels	-0.049125441	0.06209734	0.473148645
GCST90199983	dGZuAa	Non-small cell lung cancer (controls excluding all cancers)	5alpha-androstan-3alpha,17beta-diol monosulfate (2) levels	0.006556871	0.023364284	0.782585569
GCST90199983	h4iI4h	Small cell lung cancer (controls excluding all cancers)	5alpha-androstan-3alpha,17beta-diol monosulfate (2) levels	-0.054238506	0.048008487	0.275226792
GCST90199983	ofFfzJ	Non-small cell lung cancer, squamous (controls excluding all cancers)	5alpha-androstan-3alpha,17beta-diol monosulfate (2) levels	-0.018770373	0.033334885	0.581182694
GCST90199983	wKLX7j	Non-small cell lung cancer, adenocarcinoma (controls excluding all cancers)	5alpha-androstan-3alpha,17beta-diol monosulfate (2) levels	0.041757499	0.032330788	0.214852919
GCST90199984	dGZuAa	Non-small cell lung cancer (controls excluding all cancers)	Vanillic alcohol sulfate levels	-0.019516116	0.019134793	0.327885303
GCST90199984	h4iI4h	Small cell lung cancer (controls excluding all cancers)	Vanillic alcohol sulfate levels	0.017063534	0.081784851	0.838229342
GCST90199984	ofFfzJ	Non-small cell lung cancer, squamous (controls excluding all cancers)	Vanillic alcohol sulfate levels	-0.060921208	0.038351651	0.138160884
GCST90199984	wKLX7j	Non-small cell lung cancer, adenocarcinoma (controls excluding all cancers)	Vanillic alcohol sulfate levels	-0.028083429	0.03678351	0.459925567
GCST90199985	dGZuAa	Non-small cell lung cancer (controls excluding all cancers)	Methyl-4-hydroxybenzoate sulfate levels	-0.01771725	0.023411169	0.465078868
GCST90199985	h4iI4h	Small cell lung cancer (controls excluding all cancers)	Methyl-4-hydroxybenzoate sulfate levels	0.073774236	0.058908044	0.236409775
GCST90199985	ofFfzJ	Non-small cell lung cancer, squamous (controls excluding all cancers)	Methyl-4-hydroxybenzoate sulfate levels	-0.028007488	0.052607397	0.605045032
GCST90199985	wKLX7j	Non-small cell lung cancer, adenocarcinoma (controls excluding all cancers)	Methyl-4-hydroxybenzoate sulfate levels	0.001043691	0.036679192	0.97780928
GCST90199986	dGZuAa	Non-small cell lung cancer (controls excluding all cancers)	Eugenol sulfate levels	-0.039844441	0.018885226	0.067892249
GCST90199986	h4iI4h	Small cell lung cancer (controls excluding all cancers)	Eugenol sulfate levels	0.077525368	0.049593361	0.156628217
GCST90199986	ofFfzJ	Non-small cell lung cancer, squamous (controls excluding all cancers)	Eugenol sulfate levels	-0.05071035	0.041091622	0.252194409
GCST90199986	wKLX7j	Non-small cell lung cancer, adenocarcinoma (controls excluding all cancers)	Eugenol sulfate levels	-0.022230701	0.033905166	0.530434656
GCST90199987	dGZuAa	Non-small cell lung cancer (controls excluding all cancers)	2-methoxyresorcinol sulfate levels	-0.007826642	0.02952564	0.796332218
GCST90199987	h4iI4h	Small cell lung cancer (controls excluding all cancers)	2-methoxyresorcinol sulfate levels	-0.031129935	0.079112591	0.702217287
GCST90199987	ofFfzJ	Non-small cell lung cancer, squamous (controls excluding all cancers)	2-methoxyresorcinol sulfate levels	-0.062564924	0.051316227	0.250744234
GCST90199987	wKLX7j	Non-small cell lung cancer, adenocarcinoma (controls excluding all cancers)	2-methoxyresorcinol sulfate levels	-0.042898704	0.049796258	0.409153147
GCST90199988	dGZuAa	Non-small cell lung cancer (controls excluding all cancers)	Tyramine O-sulfate levels	-0.012856248	0.028105786	0.661225238
GCST90199988	h4iI4h	Small cell lung cancer (controls excluding all cancers)	Tyramine O-sulfate levels	-0.03502865	0.0612197	0.585099077
GCST90199988	ofFfzJ	Non-small cell lung cancer, squamous (controls excluding all cancers)	Tyramine O-sulfate levels	0.018517253	0.037451831	0.636140997
GCST90199988	wKLX7j	Non-small cell lung cancer, adenocarcinoma (controls excluding all cancers)	Tyramine O-sulfate levels	-0.014881758	0.066255074	0.828695953
GCST90199989	dGZuAa	Non-small cell lung cancer (controls excluding all cancers)	4-methylguaiacol sulfate levels	-0.043833817	0.026979434	0.14825183
GCST90199989	h4iI4h	Small cell lung cancer (controls excluding all cancers)	4-methylguaiacol sulfate levels	-0.09136439	0.055069823	0.141065193
GCST90199989	ofFfzJ	Non-small cell lung cancer, squamous (controls excluding all cancers)	4-methylguaiacol sulfate levels	-0.023936932	0.053535044	0.668291017
GCST90199989	wKLX7j	Non-small cell lung cancer, adenocarcinoma (controls excluding all cancers)	4-methylguaiacol sulfate levels	0.016784157	0.037233984	0.665783079
GCST90199990	dGZuAa	Non-small cell lung cancer (controls excluding all cancers)	3-hydroxypyridine sulfate levels	0.017327415	0.031240148	0.591320995
GCST90199990	h4iI4h	Small cell lung cancer (controls excluding all cancers)	3-hydroxypyridine sulfate levels	-0.012971286	0.050269115	0.801611161
GCST90199990	ofFfzJ	Non-small cell lung cancer, squamous (controls excluding all cancers)	3-hydroxypyridine sulfate levels	0.034114841	0.040285303	0.416894855
GCST90199990	wKLX7j	Non-small cell lung cancer, adenocarcinoma (controls excluding all cancers)	3-hydroxypyridine sulfate levels	0.043422183	0.044096707	0.347994534
GCST90199991	dGZuAa	Non-small cell lung cancer (controls excluding all cancers)	Arabonate/xylonate levels	-0.00042945	0.017443715	0.980706203
GCST90199991	h4iI4h	Small cell lung cancer (controls excluding all cancers)	Arabonate/xylonate levels	0.04147672	0.046996983	0.392386668
GCST90199991	ofFfzJ	Non-small cell lung cancer, squamous (controls excluding all cancers)	Arabonate/xylonate levels	-0.005710878	0.032371047	0.862491133
GCST90199991	wKLX7j	Non-small cell lung cancer, adenocarcinoma (controls excluding all cancers)	Arabonate/xylonate levels	-0.021748811	0.03116767	0.496728711
GCST90199992	dGZuAa	Non-small cell lung cancer (controls excluding all cancers)	Octadecanedioylcarnitine (C18-DC) levels	0.01087452	0.013449933	0.432317447
GCST90199992	h4iI4h	Small cell lung cancer (controls excluding all cancers)	Octadecanedioylcarnitine (C18-DC) levels	0.01163434	0.035055669	0.744894761
GCST90199992	ofFfzJ	Non-small cell lung cancer, squamous (controls excluding all cancers)	Octadecanedioylcarnitine (C18-DC) levels	-0.001687257	0.021176165	0.937621728
GCST90199992	wKLX7j	Non-small cell lung cancer, adenocarcinoma (controls excluding all cancers)	Octadecanedioylcarnitine (C18-DC) levels	-0.00366889	0.020524756	0.860691591
GCST90199993	dGZuAa	Non-small cell lung cancer (controls excluding all cancers)	Phenylacetylcarnitine levels	0.000112747	0.017331187	0.994901232
GCST90199993	h4iI4h	Small cell lung cancer (controls excluding all cancers)	Phenylacetylcarnitine levels	-0.057346724	0.055851495	0.321942514
GCST90199993	ofFfzJ	Non-small cell lung cancer, squamous (controls excluding all cancers)	Phenylacetylcarnitine levels	0.006416944	0.038353651	0.869518896
GCST90199993	wKLX7j	Non-small cell lung cancer, adenocarcinoma (controls excluding all cancers)	Phenylacetylcarnitine levels	-0.015809218	0.031078383	0.618892295
GCST90199994	dGZuAa	Non-small cell lung cancer (controls excluding all cancers)	Ethylparaben sulfate levels	-0.017469555	0.021756743	0.440670861
GCST90199994	h4iI4h	Small cell lung cancer (controls excluding all cancers)	Ethylparaben sulfate levels	0.108430873	0.05806327	0.091388472
GCST90199994	ofFfzJ	Non-small cell lung cancer, squamous (controls excluding all cancers)	Ethylparaben sulfate levels	0.028352093	0.040539795	0.500267811
GCST90199994	wKLX7j	Non-small cell lung cancer, adenocarcinoma (controls excluding all cancers)	Ethylparaben sulfate levels	-0.025023131	0.038848602	0.533992487
GCST90199995	dGZuAa	Non-small cell lung cancer (controls excluding all cancers)	Sphingomyelin (d18:1/20:2, d18:2/20:1, d16:1/22:2) levels	0.081062148	0.031045556	0.022756633
GCST90199995	h4iI4h	Small cell lung cancer (controls excluding all cancers)	Sphingomyelin (d18:1/20:2, d18:2/20:1, d16:1/22:2) levels	0.088477983	0.058665262	0.157376404
GCST90199995	ofFfzJ	Non-small cell lung cancer, squamous (controls excluding all cancers)	Sphingomyelin (d18:1/20:2, d18:2/20:1, d16:1/22:2) levels	0.104645245	0.040882475	0.025017152
GCST90199995	wKLX7j	Non-small cell lung cancer, adenocarcinoma (controls excluding all cancers)	Sphingomyelin (d18:1/20:2, d18:2/20:1, d16:1/22:2) levels	0.034064682	0.044684158	0.46057759
GCST90199996	dGZuAa	Non-small cell lung cancer (controls excluding all cancers)	Sphingomyelin (d18:1/20:1, d18:2/20:0) levels	0.003489756	0.019866761	0.862766501
GCST90199996	h4iI4h	Small cell lung cancer (controls excluding all cancers)	Sphingomyelin (d18:1/20:1, d18:2/20:0) levels	-0.004701823	0.049672863	0.925763553
GCST90199996	ofFfzJ	Non-small cell lung cancer, squamous (controls excluding all cancers)	Sphingomyelin (d18:1/20:1, d18:2/20:0) levels	0.019464813	0.032263765	0.554764215
GCST90199996	wKLX7j	Non-small cell lung cancer, adenocarcinoma (controls excluding all cancers)	Sphingomyelin (d18:1/20:1, d18:2/20:0) levels	0.014767892	0.027600659	0.599969388
GCST90199997	dGZuAa	Non-small cell lung cancer (controls excluding all cancers)	Behenoyl sphingomyelin (d18:1/22:0) levels	0.009986153	0.021211881	0.65036644
GCST90199997	h4iI4h	Small cell lung cancer (controls excluding all cancers)	Behenoyl sphingomyelin (d18:1/22:0) levels	-0.136527924	0.056401683	0.041808606
GCST90199997	ofFfzJ	Non-small cell lung cancer, squamous (controls excluding all cancers)	Behenoyl sphingomyelin (d18:1/22:0) levels	0.028244196	0.039318307	0.492986113
GCST90199997	wKLX7j	Non-small cell lung cancer, adenocarcinoma (controls excluding all cancers)	Behenoyl sphingomyelin (d18:1/22:0) levels	-0.013129658	0.043465065	0.770299874
GCST90199998	dGZuAa	Non-small cell lung cancer (controls excluding all cancers)	Propyl 4-hydroxybenzoate sulfate levels	0.013198854	0.034561133	0.712480941
GCST90199998	h4iI4h	Small cell lung cancer (controls excluding all cancers)	Propyl 4-hydroxybenzoate sulfate levels	0.070298875	0.071946624	0.357138599
GCST90199998	ofFfzJ	Non-small cell lung cancer, squamous (controls excluding all cancers)	Propyl 4-hydroxybenzoate sulfate levels	0.043286822	0.050091772	0.412664159
GCST90199998	wKLX7j	Non-small cell lung cancer, adenocarcinoma (controls excluding all cancers)	Propyl 4-hydroxybenzoate sulfate levels	0.023777191	0.063614752	0.718287773
GCST90199999	dGZuAa	Non-small cell lung cancer (controls excluding all cancers)	4-methoxyphenol sulfate levels	0.037120006	0.02119565	0.107690009
GCST90199999	h4iI4h	Small cell lung cancer (controls excluding all cancers)	4-methoxyphenol sulfate levels	-0.098728553	0.056301749	0.107288017
GCST90199999	ofFfzJ	Non-small cell lung cancer, squamous (controls excluding all cancers)	4-methoxyphenol sulfate levels	0.045225401	0.039372022	0.27505793
GCST90199999	wKLX7j	Non-small cell lung cancer, adenocarcinoma (controls excluding all cancers)	4-methoxyphenol sulfate levels	0.005596155	0.038039327	0.885702995
GCST90200000	dGZuAa	Non-small cell lung cancer (controls excluding all cancers)	Umbelliferone sulfate levels	-0.012586114	0.018081191	0.500816568
GCST90200000	h4iI4h	Small cell lung cancer (controls excluding all cancers)	Umbelliferone sulfate levels	-0.093232194	0.049079402	0.084004501
GCST90200000	ofFfzJ	Non-small cell lung cancer, squamous (controls excluding all cancers)	Umbelliferone sulfate levels	-0.055823595	0.040552619	0.196016909
GCST90200000	wKLX7j	Non-small cell lung cancer, adenocarcinoma (controls excluding all cancers)	Umbelliferone sulfate levels	0.010626668	0.035254004	0.76870733
GCST90200001	dGZuAa	Non-small cell lung cancer (controls excluding all cancers)	Sphingomyelin (d18:1/20:0, d16:1/22:0) levels	0.025341972	0.023990956	0.30651435
GCST90200001	h4iI4h	Small cell lung cancer (controls excluding all cancers)	Sphingomyelin (d18:1/20:0, d16:1/22:0) levels	0.08700219	0.056612847	0.143882762
GCST90200001	ofFfzJ	Non-small cell lung cancer, squamous (controls excluding all cancers)	Sphingomyelin (d18:1/20:0, d16:1/22:0) levels	-0.022851683	0.041544154	0.58987675
GCST90200001	wKLX7j	Non-small cell lung cancer, adenocarcinoma (controls excluding all cancers)	Sphingomyelin (d18:1/20:0, d16:1/22:0) levels	0.049199965	0.038324793	0.217505455
GCST90200002	dGZuAa	Non-small cell lung cancer (controls excluding all cancers)	6-hydroxyindole sulfate levels	-0.06451041	0.044738756	0.199410187
GCST90200002	h4iI4h	Small cell lung cancer (controls excluding all cancers)	6-hydroxyindole sulfate levels	-0.06603697	0.114917501	0.586414453
GCST90200002	ofFfzJ	Non-small cell lung cancer, squamous (controls excluding all cancers)	6-hydroxyindole sulfate levels	-0.100576298	0.056696732	0.126433638
GCST90200002	wKLX7j	Non-small cell lung cancer, adenocarcinoma (controls excluding all cancers)	6-hydroxyindole sulfate levels	-0.018530827	0.048877729	0.717648602
GCST90200003	dGZuAa	Non-small cell lung cancer (controls excluding all cancers)	P-cresol glucuronide levels	0.013819388	0.020708253	0.517184599
GCST90200003	h4iI4h	Small cell lung cancer (controls excluding all cancers)	P-cresol glucuronide levels	0.018485998	0.057631084	0.753906179
GCST90200003	ofFfzJ	Non-small cell lung cancer, squamous (controls excluding all cancers)	P-cresol glucuronide levels	0.05351591	0.03838355	0.188522746
GCST90200003	wKLX7j	Non-small cell lung cancer, adenocarcinoma (controls excluding all cancers)	P-cresol glucuronide levels	0.037610364	0.038742678	0.350822273
GCST90200004	dGZuAa	Non-small cell lung cancer (controls excluding all cancers)	N-carbamoylalanine levels	-0.048489627	0.030845444	0.154589764
GCST90200004	h4iI4h	Small cell lung cancer (controls excluding all cancers)	N-carbamoylalanine levels	0.039764582	0.074763549	0.609263499
GCST90200004	ofFfzJ	Non-small cell lung cancer, squamous (controls excluding all cancers)	N-carbamoylalanine levels	-0.037464683	0.072357565	0.618627437
GCST90200004	wKLX7j	Non-small cell lung cancer, adenocarcinoma (controls excluding all cancers)	N-carbamoylalanine levels	-0.054158703	0.050081546	0.311032155
GCST90200005	dGZuAa	Non-small cell lung cancer (controls excluding all cancers)	Citraconate/glutaconate levels	-0.010775451	0.024510501	0.66742781
GCST90200005	h4iI4h	Small cell lung cancer (controls excluding all cancers)	Citraconate/glutaconate levels	-0.043170149	0.045938544	0.364486448
GCST90200005	ofFfzJ	Non-small cell lung cancer, squamous (controls excluding all cancers)	Citraconate/glutaconate levels	0.004532321	0.034946117	0.898793348
GCST90200005	wKLX7j	Non-small cell lung cancer, adenocarcinoma (controls excluding all cancers)	Citraconate/glutaconate levels	-0.028657786	0.037584207	0.459376678
GCST90200006	dGZuAa	Non-small cell lung cancer (controls excluding all cancers)	1,2,3-benzenetriol sulfate (2) levels	0.010442525	0.014496785	0.489604121
GCST90200006	h4iI4h	Small cell lung cancer (controls excluding all cancers)	1,2,3-benzenetriol sulfate (2) levels	0.052701728	0.044860034	0.270218624
GCST90200006	ofFfzJ	Non-small cell lung cancer, squamous (controls excluding all cancers)	1,2,3-benzenetriol sulfate (2) levels	0.009311542	0.02687803	0.736976012
GCST90200006	wKLX7j	Non-small cell lung cancer, adenocarcinoma (controls excluding all cancers)	1,2,3-benzenetriol sulfate (2) levels	-0.036323176	0.026609019	0.205378362
GCST90200007	dGZuAa	Non-small cell lung cancer (controls excluding all cancers)	3-methoxycatechol sulfate (2) levels	-0.017241552	0.01578078	0.294418047
GCST90200007	h4iI4h	Small cell lung cancer (controls excluding all cancers)	3-methoxycatechol sulfate (2) levels	-0.027651564	0.042166484	0.523408242
GCST90200007	ofFfzJ	Non-small cell lung cancer, squamous (controls excluding all cancers)	3-methoxycatechol sulfate (2) levels	-0.010081773	0.02938573	0.737019802
GCST90200007	wKLX7j	Non-small cell lung cancer, adenocarcinoma (controls excluding all cancers)	3-methoxycatechol sulfate (2) levels	-0.00805674	0.028214977	0.779723088
GCST90200008	dGZuAa	Non-small cell lung cancer (controls excluding all cancers)	C-glycosyltryptophan levels	-0.00813991	0.017331111	0.643012907
GCST90200008	h4iI4h	Small cell lung cancer (controls excluding all cancers)	C-glycosyltryptophan levels	0.005158084	0.043231849	0.906064094
GCST90200008	ofFfzJ	Non-small cell lung cancer, squamous (controls excluding all cancers)	C-glycosyltryptophan levels	0.000422686	0.031826915	0.989518322
GCST90200008	wKLX7j	Non-small cell lung cancer, adenocarcinoma (controls excluding all cancers)	C-glycosyltryptophan levels	-0.029340743	0.028723293	0.317644217
GCST90200009	dGZuAa	Non-small cell lung cancer (controls excluding all cancers)	3-methoxycatechol sulfate (1) levels	0.010873983	0.019792163	0.59203822
GCST90200009	h4iI4h	Small cell lung cancer (controls excluding all cancers)	3-methoxycatechol sulfate (1) levels	-0.044030644	0.05268409	0.418392853
GCST90200009	ofFfzJ	Non-small cell lung cancer, squamous (controls excluding all cancers)	3-methoxycatechol sulfate (1) levels	0.008017244	0.037600577	0.834461755
GCST90200009	wKLX7j	Non-small cell lung cancer, adenocarcinoma (controls excluding all cancers)	3-methoxycatechol sulfate (1) levels	-0.01188545	0.035389937	0.742348061
GCST90200010	dGZuAa	Non-small cell lung cancer (controls excluding all cancers)	Sphingomyelin (d18:1/22:1, d18:2/22:0, d16:1/24:1) levels	0.057351938	0.019624755	0.01113715
GCST90200010	h4iI4h	Small cell lung cancer (controls excluding all cancers)	Sphingomyelin (d18:1/22:1, d18:2/22:0, d16:1/24:1) levels	0.11646908	0.043332025	0.017672743
GCST90200010	ofFfzJ	Non-small cell lung cancer, squamous (controls excluding all cancers)	Sphingomyelin (d18:1/22:1, d18:2/22:0, d16:1/24:1) levels	0.049590205	0.03302604	0.155428831
GCST90200010	wKLX7j	Non-small cell lung cancer, adenocarcinoma (controls excluding all cancers)	Sphingomyelin (d18:1/22:1, d18:2/22:0, d16:1/24:1) levels	0.056381807	0.031982466	0.099723061
GCST90200011	dGZuAa	Non-small cell lung cancer (controls excluding all cancers)	Arabitol/xylitol levels	0.045681836	0.026457031	0.107901102
GCST90200011	h4iI4h	Small cell lung cancer (controls excluding all cancers)	Arabitol/xylitol levels	-0.016977524	0.059339939	0.779305186
GCST90200011	ofFfzJ	Non-small cell lung cancer, squamous (controls excluding all cancers)	Arabitol/xylitol levels	0.07448095	0.042505836	0.103267579
GCST90200011	wKLX7j	Non-small cell lung cancer, adenocarcinoma (controls excluding all cancers)	Arabitol/xylitol levels	0.013731068	0.047115981	0.775319709
GCST90200012	dGZuAa	Non-small cell lung cancer (controls excluding all cancers)	3-hydroxyhexanoate levels	0.007523111	0.028562297	0.799832549
GCST90200012	h4iI4h	Small cell lung cancer (controls excluding all cancers)	3-hydroxyhexanoate levels	0.210151026	0.075665021	0.027401121
GCST90200012	ofFfzJ	Non-small cell lung cancer, squamous (controls excluding all cancers)	3-hydroxyhexanoate levels	-0.029489873	0.062252179	0.650120802
GCST90200012	wKLX7j	Non-small cell lung cancer, adenocarcinoma (controls excluding all cancers)	3-hydroxyhexanoate levels	-0.072353302	0.050819882	0.197537249
GCST90200013	dGZuAa	Non-small cell lung cancer (controls excluding all cancers)	Sphingomyelin (d18:1/22:2, d18:2/22:1, d16:1/24:2) levels	-0.016767849	0.020716185	0.43403675
GCST90200013	h4iI4h	Small cell lung cancer (controls excluding all cancers)	Sphingomyelin (d18:1/22:2, d18:2/22:1, d16:1/24:2) levels	0.054692049	0.041157682	0.208614956
GCST90200013	ofFfzJ	Non-small cell lung cancer, squamous (controls excluding all cancers)	Sphingomyelin (d18:1/22:2, d18:2/22:1, d16:1/24:2) levels	-0.066039289	0.028562715	0.0393277
GCST90200013	wKLX7j	Non-small cell lung cancer, adenocarcinoma (controls excluding all cancers)	Sphingomyelin (d18:1/22:2, d18:2/22:1, d16:1/24:2) levels	0.009400235	0.041084039	0.822873362
GCST90200014	dGZuAa	Non-small cell lung cancer (controls excluding all cancers)	3beta-hydroxy-5-cholestenoate levels	-0.003314934	0.013898071	0.814507699
GCST90200014	h4iI4h	Small cell lung cancer (controls excluding all cancers)	3beta-hydroxy-5-cholestenoate levels	-0.004526111	0.037032762	0.904247418
GCST90200014	ofFfzJ	Non-small cell lung cancer, squamous (controls excluding all cancers)	3beta-hydroxy-5-cholestenoate levels	0.019050368	0.02804843	0.506721183
GCST90200014	wKLX7j	Non-small cell lung cancer, adenocarcinoma (controls excluding all cancers)	3beta-hydroxy-5-cholestenoate levels	-0.007500894	0.024911745	0.767216934
GCST90200015	dGZuAa	Non-small cell lung cancer (controls excluding all cancers)	N-acetylkynurenine (2) levels	0.01026016	0.021765937	0.649952756
GCST90200015	h4iI4h	Small cell lung cancer (controls excluding all cancers)	N-acetylkynurenine (2) levels	0.020641343	0.058226949	0.732128599
GCST90200015	ofFfzJ	Non-small cell lung cancer, squamous (controls excluding all cancers)	N-acetylkynurenine (2) levels	0.016827482	0.040317386	0.687379798
GCST90200015	wKLX7j	Non-small cell lung cancer, adenocarcinoma (controls excluding all cancers)	N-acetylkynurenine (2) levels	-0.05855642	0.038999339	0.171630408
GCST90200016	dGZuAa	Non-small cell lung cancer (controls excluding all cancers)	Dopamine 4-sulfate levels	-0.025881222	0.014447463	0.094864007
GCST90200016	h4iI4h	Small cell lung cancer (controls excluding all cancers)	Dopamine 4-sulfate levels	0.035969428	0.045526944	0.442664783
GCST90200016	ofFfzJ	Non-small cell lung cancer, squamous (controls excluding all cancers)	Dopamine 4-sulfate levels	-0.046154283	0.028927964	0.132922105
GCST90200016	wKLX7j	Non-small cell lung cancer, adenocarcinoma (controls excluding all cancers)	Dopamine 4-sulfate levels	-0.057251072	0.027580492	0.056818614
GCST90200017	dGZuAa	Non-small cell lung cancer (controls excluding all cancers)	Sphingomyelin (d17:1/16:0, d18:1/15:0, d16:1/17:0) levels	-0.003978329	0.021046348	0.852990804
GCST90200017	h4iI4h	Small cell lung cancer (controls excluding all cancers)	Sphingomyelin (d17:1/16:0, d18:1/15:0, d16:1/17:0) levels	0.044280965	0.040913866	0.298787921
GCST90200017	ofFfzJ	Non-small cell lung cancer, squamous (controls excluding all cancers)	Sphingomyelin (d17:1/16:0, d18:1/15:0, d16:1/17:0) levels	-0.035077652	0.028372698	0.238212745
GCST90200017	wKLX7j	Non-small cell lung cancer, adenocarcinoma (controls excluding all cancers)	Sphingomyelin (d17:1/16:0, d18:1/15:0, d16:1/17:0) levels	0.007230188	0.030996922	0.819195965
GCST90200018	dGZuAa	Non-small cell lung cancer (controls excluding all cancers)	Adipoylcarnitine (C6-DC) levels	-0.037132718	0.031589877	0.260889459
GCST90200018	h4iI4h	Small cell lung cancer (controls excluding all cancers)	Adipoylcarnitine (C6-DC) levels	0.028784348	0.069382365	0.685005223
GCST90200018	ofFfzJ	Non-small cell lung cancer, squamous (controls excluding all cancers)	Adipoylcarnitine (C6-DC) levels	-0.030324137	0.048062476	0.539019976
GCST90200018	wKLX7j	Non-small cell lung cancer, adenocarcinoma (controls excluding all cancers)	Adipoylcarnitine (C6-DC) levels	-0.089177577	0.046456514	0.077125602
GCST90200019	dGZuAa	Non-small cell lung cancer (controls excluding all cancers)	Dopamine 3-o-sulfate levels	-0.02674926	0.013540093	0.079626678
GCST90200019	h4iI4h	Small cell lung cancer (controls excluding all cancers)	Dopamine 3-o-sulfate levels	0.050605683	0.042277986	0.261892954
GCST90200019	ofFfzJ	Non-small cell lung cancer, squamous (controls excluding all cancers)	Dopamine 3-o-sulfate levels	-0.0371231	0.03430103	0.307274397
GCST90200019	wKLX7j	Non-small cell lung cancer, adenocarcinoma (controls excluding all cancers)	Dopamine 3-o-sulfate levels	-0.025464808	0.027347927	0.376081831
GCST90200020	dGZuAa	Non-small cell lung cancer (controls excluding all cancers)	Lignoceroyl sphingomyelin (d18:1/24:0) levels	0.01947692	0.024713805	0.445928283
GCST90200020	h4iI4h	Small cell lung cancer (controls excluding all cancers)	Lignoceroyl sphingomyelin (d18:1/24:0) levels	-0.030101852	0.063645532	0.644727742
GCST90200020	ofFfzJ	Non-small cell lung cancer, squamous (controls excluding all cancers)	Lignoceroyl sphingomyelin (d18:1/24:0) levels	0.017215193	0.044243872	0.704020152
GCST90200020	wKLX7j	Non-small cell lung cancer, adenocarcinoma (controls excluding all cancers)	Lignoceroyl sphingomyelin (d18:1/24:0) levels	0.017973422	0.051282788	0.732056254
GCST90200021	dGZuAa	Non-small cell lung cancer (controls excluding all cancers)	N-acetylglucosamine/n-acetylgalactosamine levels	0.002405382	0.014785121	0.874003585
GCST90200021	h4iI4h	Small cell lung cancer (controls excluding all cancers)	N-acetylglucosamine/n-acetylgalactosamine levels	0.017914312	0.051868963	0.736966348
GCST90200021	ofFfzJ	Non-small cell lung cancer, squamous (controls excluding all cancers)	N-acetylglucosamine/n-acetylgalactosamine levels	0.043648433	0.027425483	0.142574996
GCST90200021	wKLX7j	Non-small cell lung cancer, adenocarcinoma (controls excluding all cancers)	N-acetylglucosamine/n-acetylgalactosamine levels	-0.024233094	0.026536816	0.382632678
GCST90200022	dGZuAa	Non-small cell lung cancer (controls excluding all cancers)	Glycochenodeoxycholate 3-sulfate levels	0.002079174	0.010323721	0.842528048
GCST90200022	h4iI4h	Small cell lung cancer (controls excluding all cancers)	Glycochenodeoxycholate 3-sulfate levels	-0.009300153	0.027484126	0.738785396
GCST90200022	ofFfzJ	Non-small cell lung cancer, squamous (controls excluding all cancers)	Glycochenodeoxycholate 3-sulfate levels	0.01714212	0.01917368	0.382483744
GCST90200022	wKLX7j	Non-small cell lung cancer, adenocarcinoma (controls excluding all cancers)	Glycochenodeoxycholate 3-sulfate levels	-0.017040291	0.019719542	0.398293642
GCST90200023	dGZuAa	Non-small cell lung cancer (controls excluding all cancers)	Trans 3,4-methyleneheptanoate levels	0.028765164	0.024215694	0.273620875
GCST90200023	h4iI4h	Small cell lung cancer (controls excluding all cancers)	Trans 3,4-methyleneheptanoate levels	-0.064404017	0.092274452	0.507715899
GCST90200023	ofFfzJ	Non-small cell lung cancer, squamous (controls excluding all cancers)	Trans 3,4-methyleneheptanoate levels	0.039745759	0.044957946	0.405999647
GCST90200023	wKLX7j	Non-small cell lung cancer, adenocarcinoma (controls excluding all cancers)	Trans 3,4-methyleneheptanoate levels	0.032720354	0.043261783	0.474128892
GCST90200024	dGZuAa	Non-small cell lung cancer (controls excluding all cancers)	Taurodeoxycholic acid 3-sulfate levels	0.005229215	0.015591273	0.745013741
GCST90200024	h4iI4h	Small cell lung cancer (controls excluding all cancers)	Taurodeoxycholic acid 3-sulfate levels	-0.019723675	0.039816524	0.63221242
GCST90200024	ofFfzJ	Non-small cell lung cancer, squamous (controls excluding all cancers)	Taurodeoxycholic acid 3-sulfate levels	-0.030920453	0.030331614	0.33462623
GCST90200024	wKLX7j	Non-small cell lung cancer, adenocarcinoma (controls excluding all cancers)	Taurodeoxycholic acid 3-sulfate levels	0.045246169	0.026879932	0.126612863
GCST90200025	dGZuAa	Non-small cell lung cancer (controls excluding all cancers)	Phenol glucuronide levels	-0.025789626	0.019492779	0.212666859
GCST90200025	h4iI4h	Small cell lung cancer (controls excluding all cancers)	Phenol glucuronide levels	0.033783063	0.078396814	0.674846502
GCST90200025	ofFfzJ	Non-small cell lung cancer, squamous (controls excluding all cancers)	Phenol glucuronide levels	0.019697855	0.04445865	0.66630931
GCST90200025	wKLX7j	Non-small cell lung cancer, adenocarcinoma (controls excluding all cancers)	Phenol glucuronide levels	-0.009214657	0.041057415	0.826534404
GCST90200026	dGZuAa	Non-small cell lung cancer (controls excluding all cancers)	Glycodeoxycholate 3-sulfate levels	0.003250856	0.012429653	0.797012728
GCST90200026	h4iI4h	Small cell lung cancer (controls excluding all cancers)	Glycodeoxycholate 3-sulfate levels	0.018575571	0.036212474	0.614988208
GCST90200026	ofFfzJ	Non-small cell lung cancer, squamous (controls excluding all cancers)	Glycodeoxycholate 3-sulfate levels	0.001152992	0.023020154	0.96067362
GCST90200026	wKLX7j	Non-small cell lung cancer, adenocarcinoma (controls excluding all cancers)	Glycodeoxycholate 3-sulfate levels	0.034178339	0.02259147	0.149809113
GCST90200027	dGZuAa	Non-small cell lung cancer (controls excluding all cancers)	4-hydroxyphenylacetoylcarnitine levels	0.033204171	0.021893124	0.150145208
GCST90200027	h4iI4h	Small cell lung cancer (controls excluding all cancers)	4-hydroxyphenylacetoylcarnitine levels	-0.052833507	0.062444525	0.410799013
GCST90200027	ofFfzJ	Non-small cell lung cancer, squamous (controls excluding all cancers)	4-hydroxyphenylacetoylcarnitine levels	0.035289618	0.033661749	0.311072003
GCST90200027	wKLX7j	Non-small cell lung cancer, adenocarcinoma (controls excluding all cancers)	4-hydroxyphenylacetoylcarnitine levels	0.05345719	0.034880674	0.146198376
GCST90200028	dGZuAa	Non-small cell lung cancer (controls excluding all cancers)	1-stearoyl-2-oleoyl-gpc (18:0/18:1) levels	-0.002688788	0.017872255	0.882086747
GCST90200028	h4iI4h	Small cell lung cancer (controls excluding all cancers)	1-stearoyl-2-oleoyl-gpc (18:0/18:1) levels	0.001110466	0.047720925	0.981690928
GCST90200028	ofFfzJ	Non-small cell lung cancer, squamous (controls excluding all cancers)	1-stearoyl-2-oleoyl-gpc (18:0/18:1) levels	0.041289335	0.033175233	0.229247018
GCST90200028	wKLX7j	Non-small cell lung cancer, adenocarcinoma (controls excluding all cancers)	1-stearoyl-2-oleoyl-gpc (18:0/18:1) levels	-0.006947333	0.032073056	0.830948585
GCST90200029	dGZuAa	Non-small cell lung cancer (controls excluding all cancers)	Linoleoyl ethanolamide levels	-0.045519964	0.030509999	0.174050357
GCST90200029	h4iI4h	Small cell lung cancer (controls excluding all cancers)	Linoleoyl ethanolamide levels	0.031480057	0.053773664	0.574404784
GCST90200029	ofFfzJ	Non-small cell lung cancer, squamous (controls excluding all cancers)	Linoleoyl ethanolamide levels	-0.072042496	0.039712683	0.10721712
GCST90200029	wKLX7j	Non-small cell lung cancer, adenocarcinoma (controls excluding all cancers)	Linoleoyl ethanolamide levels	-0.063953144	0.035578165	0.109965784
GCST90200030	dGZuAa	Non-small cell lung cancer (controls excluding all cancers)	1,2-dilinoleoyl-GPC (18:2/18:2) levels	0.009203729	0.024215884	0.713785425
GCST90200030	h4iI4h	Small cell lung cancer (controls excluding all cancers)	1,2-dilinoleoyl-GPC (18:2/18:2) levels	0.042014987	0.04325776	0.359859839
GCST90200030	ofFfzJ	Non-small cell lung cancer, squamous (controls excluding all cancers)	1,2-dilinoleoyl-GPC (18:2/18:2) levels	0.009187814	0.033301284	0.789618105
GCST90200030	wKLX7j	Non-small cell lung cancer, adenocarcinoma (controls excluding all cancers)	1,2-dilinoleoyl-GPC (18:2/18:2) levels	-0.007241555	0.052166533	0.893026266
GCST90200031	dGZuAa	Non-small cell lung cancer (controls excluding all cancers)	Nonanoylcarnitine (C9) levels	-0.01368123	0.016637969	0.43473407
GCST90200031	h4iI4h	Small cell lung cancer (controls excluding all cancers)	Nonanoylcarnitine (C9) levels	0.002392	0.049723372	0.962810932
GCST90200031	ofFfzJ	Non-small cell lung cancer, squamous (controls excluding all cancers)	Nonanoylcarnitine (C9) levels	0.020693389	0.030796958	0.520557108
GCST90200031	wKLX7j	Non-small cell lung cancer, adenocarcinoma (controls excluding all cancers)	Nonanoylcarnitine (C9) levels	-0.004226102	0.029834853	0.890858755
GCST90200032	dGZuAa	Non-small cell lung cancer (controls excluding all cancers)	2-hydroxybutyrate/2-hydroxyisobutyrate levels	-0.039192576	0.028543807	0.241673191
GCST90200032	h4iI4h	Small cell lung cancer (controls excluding all cancers)	2-hydroxybutyrate/2-hydroxyisobutyrate levels	-0.087436182	0.087199441	0.372736956
GCST90200032	ofFfzJ	Non-small cell lung cancer, squamous (controls excluding all cancers)	2-hydroxybutyrate/2-hydroxyisobutyrate levels	-0.076797069	0.053124346	0.221811222
GCST90200032	wKLX7j	Non-small cell lung cancer, adenocarcinoma (controls excluding all cancers)	2-hydroxybutyrate/2-hydroxyisobutyrate levels	-0.039193204	0.051792242	0.491332101
GCST90200033	dGZuAa	Non-small cell lung cancer (controls excluding all cancers)	Sphingomyelin (d18:2/23:0, d18:1/23:1, d17:1/24:1) levels	0.028648387	0.021162027	0.208827271
GCST90200033	h4iI4h	Small cell lung cancer (controls excluding all cancers)	Sphingomyelin (d18:2/23:0, d18:1/23:1, d17:1/24:1) levels	0.028785506	0.04961491	0.576029484
GCST90200033	ofFfzJ	Non-small cell lung cancer, squamous (controls excluding all cancers)	Sphingomyelin (d18:2/23:0, d18:1/23:1, d17:1/24:1) levels	0.078246549	0.034620495	0.050166575
GCST90200033	wKLX7j	Non-small cell lung cancer, adenocarcinoma (controls excluding all cancers)	Sphingomyelin (d18:2/23:0, d18:1/23:1, d17:1/24:1) levels	0.051666563	0.034018379	0.163133352
GCST90200034	dGZuAa	Non-small cell lung cancer (controls excluding all cancers)	Tricosanoyl sphingomyelin (d18:1/23:0) levels	0.007583525	0.018376001	0.687114202
GCST90200034	h4iI4h	Small cell lung cancer (controls excluding all cancers)	Tricosanoyl sphingomyelin (d18:1/23:0) levels	0.061405405	0.049006083	0.234066149
GCST90200034	ofFfzJ	Non-small cell lung cancer, squamous (controls excluding all cancers)	Tricosanoyl sphingomyelin (d18:1/23:0) levels	0.029644729	0.034257954	0.403821281
GCST90200034	wKLX7j	Non-small cell lung cancer, adenocarcinoma (controls excluding all cancers)	Tricosanoyl sphingomyelin (d18:1/23:0) levels	0.047891188	0.032959753	0.171863382
GCST90200035	dGZuAa	Non-small cell lung cancer (controls excluding all cancers)	Palmitoyl dihydrosphingomyelin (d18:0/16:0) levels	-0.013035533	0.015360307	0.405646012
GCST90200035	h4iI4h	Small cell lung cancer (controls excluding all cancers)	Palmitoyl dihydrosphingomyelin (d18:0/16:0) levels	-0.032065003	0.039993016	0.431668398
GCST90200035	ofFfzJ	Non-small cell lung cancer, squamous (controls excluding all cancers)	Palmitoyl dihydrosphingomyelin (d18:0/16:0) levels	-0.001658693	0.036741319	0.964418137
GCST90200035	wKLX7j	Non-small cell lung cancer, adenocarcinoma (controls excluding all cancers)	Palmitoyl dihydrosphingomyelin (d18:0/16:0) levels	-0.01387645	0.026950982	0.612015825
GCST90200036	dGZuAa	Non-small cell lung cancer (controls excluding all cancers)	1-palmitoleoylglycerol (16:1) levels	0.002686903	0.014052788	0.850396717
GCST90200036	h4iI4h	Small cell lung cancer (controls excluding all cancers)	1-palmitoleoylglycerol (16:1) levels	0.015580506	0.037996807	0.686357484
GCST90200036	ofFfzJ	Non-small cell lung cancer, squamous (controls excluding all cancers)	1-palmitoleoylglycerol (16:1) levels	-0.022279713	0.02672514	0.414830014
GCST90200036	wKLX7j	Non-small cell lung cancer, adenocarcinoma (controls excluding all cancers)	1-palmitoleoylglycerol (16:1) levels	0.050134773	0.029039598	0.100494997
GCST90200037	dGZuAa	Non-small cell lung cancer (controls excluding all cancers)	1-stearoyl-2-linoleoyl-gpc (18:0/18:2) levels	0.022026142	0.015088603	0.166422441
GCST90200037	h4iI4h	Small cell lung cancer (controls excluding all cancers)	1-stearoyl-2-linoleoyl-gpc (18:0/18:2) levels	0.000598052	0.040166624	0.988330629
GCST90200037	ofFfzJ	Non-small cell lung cancer, squamous (controls excluding all cancers)	1-stearoyl-2-linoleoyl-gpc (18:0/18:2) levels	0.029750559	0.034200169	0.399027313
GCST90200037	wKLX7j	Non-small cell lung cancer, adenocarcinoma (controls excluding all cancers)	1-stearoyl-2-linoleoyl-gpc (18:0/18:2) levels	-0.005788181	0.027060016	0.833707719
GCST90200038	dGZuAa	Non-small cell lung cancer (controls excluding all cancers)	1-palmitoyl-2-palmitoleoyl-gpc (16:0/16:1) levels	-0.043152689	0.018716468	0.039792067
GCST90200038	h4iI4h	Small cell lung cancer (controls excluding all cancers)	1-palmitoyl-2-palmitoleoyl-gpc (16:0/16:1) levels	0.058823333	0.04982969	0.260677193
GCST90200038	ofFfzJ	Non-small cell lung cancer, squamous (controls excluding all cancers)	1-palmitoyl-2-palmitoleoyl-gpc (16:0/16:1) levels	-0.050662589	0.034636457	0.169243697
GCST90200038	wKLX7j	Non-small cell lung cancer, adenocarcinoma (controls excluding all cancers)	1-palmitoyl-2-palmitoleoyl-gpc (16:0/16:1) levels	-0.058168666	0.033539033	0.108442422
GCST90200039	dGZuAa	Non-small cell lung cancer (controls excluding all cancers)	1-stearoyl-2-linoleoyl-GPE (18:0/18:2) levels	-0.001576654	0.018862155	0.934567291
GCST90200039	h4iI4h	Small cell lung cancer (controls excluding all cancers)	1-stearoyl-2-linoleoyl-GPE (18:0/18:2) levels	-0.001301051	0.042275469	0.975882979
GCST90200039	ofFfzJ	Non-small cell lung cancer, squamous (controls excluding all cancers)	1-stearoyl-2-linoleoyl-GPE (18:0/18:2) levels	0.036855839	0.028502571	0.216917865
GCST90200039	wKLX7j	Non-small cell lung cancer, adenocarcinoma (controls excluding all cancers)	1-stearoyl-2-linoleoyl-GPE (18:0/18:2) levels	-0.045716229	0.027621918	0.120145849
GCST90200040	dGZuAa	Non-small cell lung cancer (controls excluding all cancers)	Sphingomyelin (d18:2/24:1, d18:1/24:2) levels	0.003994893	0.015717749	0.803063499
GCST90200040	h4iI4h	Small cell lung cancer (controls excluding all cancers)	Sphingomyelin (d18:2/24:1, d18:1/24:2) levels	0.018457742	0.042022305	0.66719348
GCST90200040	ofFfzJ	Non-small cell lung cancer, squamous (controls excluding all cancers)	Sphingomyelin (d18:2/24:1, d18:1/24:2) levels	0.034586828	0.029192482	0.255825737
GCST90200040	wKLX7j	Non-small cell lung cancer, adenocarcinoma (controls excluding all cancers)	Sphingomyelin (d18:2/24:1, d18:1/24:2) levels	-0.012007111	0.02824814	0.677254716
GCST90200041	dGZuAa	Non-small cell lung cancer (controls excluding all cancers)	1-palmitoyl-2-stearoyl-gpc (16:0/18:0) levels	-0.023320848	0.01671647	0.182056294
GCST90200041	h4iI4h	Small cell lung cancer (controls excluding all cancers)	1-palmitoyl-2-stearoyl-gpc (16:0/18:0) levels	0.048989663	0.037247764	0.206968053
GCST90200041	ofFfzJ	Non-small cell lung cancer, squamous (controls excluding all cancers)	1-palmitoyl-2-stearoyl-gpc (16:0/18:0) levels	-0.033389311	0.03153125	0.30535817
GCST90200041	wKLX7j	Non-small cell lung cancer, adenocarcinoma (controls excluding all cancers)	1-palmitoyl-2-stearoyl-gpc (16:0/18:0) levels	-0.073620949	0.030728532	0.02915908
GCST90200042	dGZuAa	Non-small cell lung cancer (controls excluding all cancers)	Oleate/vaccenate (18:1) levels	-0.006663684	0.012878232	0.614255511
GCST90200042	h4iI4h	Small cell lung cancer (controls excluding all cancers)	Oleate/vaccenate (18:1) levels	-0.012470925	0.029571867	0.680688608
GCST90200042	ofFfzJ	Non-small cell lung cancer, squamous (controls excluding all cancers)	Oleate/vaccenate (18:1) levels	-0.010278913	0.020603232	0.626870799
GCST90200042	wKLX7j	Non-small cell lung cancer, adenocarcinoma (controls excluding all cancers)	Oleate/vaccenate (18:1) levels	0.021923273	0.019960927	0.29361795
GCST90200043	dGZuAa	Non-small cell lung cancer (controls excluding all cancers)	1-palmitoyl-2-docosahexaenoyl-gpc (16:0/22:6) levels	-0.044742073	0.035314435	0.233879971
GCST90200043	h4iI4h	Small cell lung cancer (controls excluding all cancers)	1-palmitoyl-2-docosahexaenoyl-gpc (16:0/22:6) levels	-0.001722924	0.068217369	0.980347362
GCST90200043	ofFfzJ	Non-small cell lung cancer, squamous (controls excluding all cancers)	1-palmitoyl-2-docosahexaenoyl-gpc (16:0/22:6) levels	-0.111174523	0.056813678	0.078850392
GCST90200043	wKLX7j	Non-small cell lung cancer, adenocarcinoma (controls excluding all cancers)	1-palmitoyl-2-docosahexaenoyl-gpc (16:0/22:6) levels	0.021090721	0.050890611	0.687307276
GCST90200044	dGZuAa	Non-small cell lung cancer (controls excluding all cancers)	1-(1-enyl-stearoyl)-2-oleoyl-GPE (p-18:0/18:1) levels	-0.004666775	0.025181278	0.857584872
GCST90200044	h4iI4h	Small cell lung cancer (controls excluding all cancers)	1-(1-enyl-stearoyl)-2-oleoyl-GPE (p-18:0/18:1) levels	-0.069404746	0.066829427	0.329388427
GCST90200044	ofFfzJ	Non-small cell lung cancer, squamous (controls excluding all cancers)	1-(1-enyl-stearoyl)-2-oleoyl-GPE (p-18:0/18:1) levels	-0.085502399	0.064178904	0.219477939
GCST90200044	wKLX7j	Non-small cell lung cancer, adenocarcinoma (controls excluding all cancers)	1-(1-enyl-stearoyl)-2-oleoyl-GPE (p-18:0/18:1) levels	0.086752887	0.045043753	0.09028041
GCST90200045	dGZuAa	Non-small cell lung cancer (controls excluding all cancers)	1-stearoyl-2-arachidonoyl-GPE (18:0/20:4) levels	0.009054463	0.02034333	0.661875251
GCST90200045	h4iI4h	Small cell lung cancer (controls excluding all cancers)	1-stearoyl-2-arachidonoyl-GPE (18:0/20:4) levels	-0.012288103	0.038731595	0.754907382
GCST90200045	ofFfzJ	Non-small cell lung cancer, squamous (controls excluding all cancers)	1-stearoyl-2-arachidonoyl-GPE (18:0/20:4) levels	-0.006033654	0.027610307	0.829618824
GCST90200045	wKLX7j	Non-small cell lung cancer, adenocarcinoma (controls excluding all cancers)	1-stearoyl-2-arachidonoyl-GPE (18:0/20:4) levels	0.01275786	0.022402332	0.576473394
GCST90200046	dGZuAa	Non-small cell lung cancer (controls excluding all cancers)	1-stearoyl-2-docosahexaenoyl-gpc (18:0/22:6) levels	-0.036856115	0.016544354	0.040599972
GCST90200046	h4iI4h	Small cell lung cancer (controls excluding all cancers)	1-stearoyl-2-docosahexaenoyl-gpc (18:0/22:6) levels	-0.106019742	0.049187135	0.046700699
GCST90200046	ofFfzJ	Non-small cell lung cancer, squamous (controls excluding all cancers)	1-stearoyl-2-docosahexaenoyl-gpc (18:0/22:6) levels	-0.059314993	0.025849878	0.035621913
GCST90200046	wKLX7j	Non-small cell lung cancer, adenocarcinoma (controls excluding all cancers)	1-stearoyl-2-docosahexaenoyl-gpc (18:0/22:6) levels	-0.001489514	0.025046177	0.953313667
GCST90200047	dGZuAa	Non-small cell lung cancer (controls excluding all cancers)	Sphingomyelin (d18:1/17:0, d17:1/18:0, d19:1/16:0) levels	0.029807104	0.018120097	0.120763157
GCST90200047	h4iI4h	Small cell lung cancer (controls excluding all cancers)	Sphingomyelin (d18:1/17:0, d17:1/18:0, d19:1/16:0) levels	0.066079438	0.052322887	0.225898788
GCST90200047	ofFfzJ	Non-small cell lung cancer, squamous (controls excluding all cancers)	Sphingomyelin (d18:1/17:0, d17:1/18:0, d19:1/16:0) levels	0.024275684	0.03356229	0.48062201
GCST90200047	wKLX7j	Non-small cell lung cancer, adenocarcinoma (controls excluding all cancers)	Sphingomyelin (d18:1/17:0, d17:1/18:0, d19:1/16:0) levels	-0.014106424	0.037391935	0.711265591
GCST90200048	dGZuAa	Non-small cell lung cancer (controls excluding all cancers)	1-(1-enyl-palmitoyl)-2-arachidonoyl-GPE (p-16:0/20:4) levels	0.015648846	0.033406381	0.651969307
GCST90200048	h4iI4h	Small cell lung cancer (controls excluding all cancers)	1-(1-enyl-palmitoyl)-2-arachidonoyl-GPE (p-16:0/20:4) levels	-0.017038863	0.059902735	0.783295391
GCST90200048	ofFfzJ	Non-small cell lung cancer, squamous (controls excluding all cancers)	1-(1-enyl-palmitoyl)-2-arachidonoyl-GPE (p-16:0/20:4) levels	0.039871641	0.061557416	0.535311435
GCST90200048	wKLX7j	Non-small cell lung cancer, adenocarcinoma (controls excluding all cancers)	1-(1-enyl-palmitoyl)-2-arachidonoyl-GPE (p-16:0/20:4) levels	0.08553425	0.040272449	0.066421786
GCST90200049	dGZuAa	Non-small cell lung cancer (controls excluding all cancers)	Myristoyl dihydrosphingomyelin (d18:0/14:0) levels	-0.030964872	0.01962477	0.142905512
GCST90200049	h4iI4h	Small cell lung cancer (controls excluding all cancers)	Myristoyl dihydrosphingomyelin (d18:0/14:0) levels	-0.065023462	0.052287137	0.239503271
GCST90200049	ofFfzJ	Non-small cell lung cancer, squamous (controls excluding all cancers)	Myristoyl dihydrosphingomyelin (d18:0/14:0) levels	-0.041974624	0.036384709	0.273100807
GCST90200049	wKLX7j	Non-small cell lung cancer, adenocarcinoma (controls excluding all cancers)	Myristoyl dihydrosphingomyelin (d18:0/14:0) levels	-0.011074018	0.043184115	0.802345934
GCST90200050	dGZuAa	Non-small cell lung cancer (controls excluding all cancers)	5-hydroxyindole sulfate levels	-0.018708936	0.046686226	0.699102619
GCST90200050	h4iI4h	Small cell lung cancer (controls excluding all cancers)	5-hydroxyindole sulfate levels	-0.070085348	0.063785584	0.303834976
GCST90200050	ofFfzJ	Non-small cell lung cancer, squamous (controls excluding all cancers)	5-hydroxyindole sulfate levels	-0.007212861	0.059845651	0.907039785
GCST90200050	wKLX7j	Non-small cell lung cancer, adenocarcinoma (controls excluding all cancers)	5-hydroxyindole sulfate levels	0.015759527	0.074622792	0.83802014
GCST90200051	dGZuAa	Non-small cell lung cancer (controls excluding all cancers)	1-palmitoyl-2-dihomo-linolenoyl-GPC (16:0/20:3n3 or 6) levels	0.021103532	0.01824674	0.268262154
GCST90200051	h4iI4h	Small cell lung cancer (controls excluding all cancers)	1-palmitoyl-2-dihomo-linolenoyl-GPC (16:0/20:3n3 or 6) levels	0.052538114	0.03727862	0.182206375
GCST90200051	ofFfzJ	Non-small cell lung cancer, squamous (controls excluding all cancers)	1-palmitoyl-2-dihomo-linolenoyl-GPC (16:0/20:3n3 or 6) levels	0.049840366	0.025925674	0.076738958
GCST90200051	wKLX7j	Non-small cell lung cancer, adenocarcinoma (controls excluding all cancers)	1-palmitoyl-2-dihomo-linolenoyl-GPC (16:0/20:3n3 or 6) levels	-0.000691461	0.025069415	0.978414577
GCST90200052	dGZuAa	Non-small cell lung cancer (controls excluding all cancers)	1-(1-enyl-palmitoyl)-2-arachidonoyl-gpc (p-16:0/20:4) levels	-0.010757569	0.012029642	0.381320407
GCST90200052	h4iI4h	Small cell lung cancer (controls excluding all cancers)	1-(1-enyl-palmitoyl)-2-arachidonoyl-gpc (p-16:0/20:4) levels	-0.003825651	0.02621553	0.885367809
GCST90200052	ofFfzJ	Non-small cell lung cancer, squamous (controls excluding all cancers)	1-(1-enyl-palmitoyl)-2-arachidonoyl-gpc (p-16:0/20:4) levels	-0.040161582	0.020211739	0.060118193
GCST90200052	wKLX7j	Non-small cell lung cancer, adenocarcinoma (controls excluding all cancers)	1-(1-enyl-palmitoyl)-2-arachidonoyl-gpc (p-16:0/20:4) levels	0.002347731	0.017617878	0.895257736
GCST90200053	dGZuAa	Non-small cell lung cancer (controls excluding all cancers)	Sphingomyelin (d18:1/21:0, d17:1/22:0, d16:1/23:0) levels	0.044598054	0.016898454	0.023026886
GCST90200053	h4iI4h	Small cell lung cancer (controls excluding all cancers)	Sphingomyelin (d18:1/21:0, d17:1/22:0, d16:1/23:0) levels	0.051590425	0.045105853	0.277002081
GCST90200053	ofFfzJ	Non-small cell lung cancer, squamous (controls excluding all cancers)	Sphingomyelin (d18:1/21:0, d17:1/22:0, d16:1/23:0) levels	0.013427515	0.031300107	0.676209543
GCST90200053	wKLX7j	Non-small cell lung cancer, adenocarcinoma (controls excluding all cancers)	Sphingomyelin (d18:1/21:0, d17:1/22:0, d16:1/23:0) levels	0.025951789	0.040753936	0.537286785
GCST90200054	dGZuAa	Non-small cell lung cancer (controls excluding all cancers)	1-palmitoyl-2-arachidonoyl-GPE (16:0/20:4) levels	-0.003712198	0.023374049	0.876454523
GCST90200054	h4iI4h	Small cell lung cancer (controls excluding all cancers)	1-palmitoyl-2-arachidonoyl-GPE (16:0/20:4) levels	0.001263125	0.045592999	0.978353354
GCST90200054	ofFfzJ	Non-small cell lung cancer, squamous (controls excluding all cancers)	1-palmitoyl-2-arachidonoyl-GPE (16:0/20:4) levels	-0.009944534	0.026010662	0.708905181
GCST90200054	wKLX7j	Non-small cell lung cancer, adenocarcinoma (controls excluding all cancers)	1-palmitoyl-2-arachidonoyl-GPE (16:0/20:4) levels	-0.007803951	0.026111378	0.770150569
GCST90200055	dGZuAa	Non-small cell lung cancer (controls excluding all cancers)	Lactosyl-N-palmitoyl-sphingosine (d18:1/16:0) levels	-0.041526039	0.015026493	0.017166771
GCST90200055	h4iI4h	Small cell lung cancer (controls excluding all cancers)	Lactosyl-N-palmitoyl-sphingosine (d18:1/16:0) levels	0.028666024	0.046399194	0.548244399
GCST90200055	ofFfzJ	Non-small cell lung cancer, squamous (controls excluding all cancers)	Lactosyl-N-palmitoyl-sphingosine (d18:1/16:0) levels	-0.06362058	0.029785074	0.053975736
GCST90200055	wKLX7j	Non-small cell lung cancer, adenocarcinoma (controls excluding all cancers)	Lactosyl-N-palmitoyl-sphingosine (d18:1/16:0) levels	0.005833749	0.02900604	0.843972003
GCST90200056	dGZuAa	Non-small cell lung cancer (controls excluding all cancers)	Sphingomyelin (d18:0/18:0, d19:0/17:0) levels	-0.018812999	0.013611931	0.184833964
GCST90200056	h4iI4h	Small cell lung cancer (controls excluding all cancers)	Sphingomyelin (d18:0/18:0, d19:0/17:0) levels	-0.00814478	0.038959595	0.836888242
GCST90200056	ofFfzJ	Non-small cell lung cancer, squamous (controls excluding all cancers)	Sphingomyelin (d18:0/18:0, d19:0/17:0) levels	-0.01173868	0.025210148	0.647387946
GCST90200056	wKLX7j	Non-small cell lung cancer, adenocarcinoma (controls excluding all cancers)	Sphingomyelin (d18:0/18:0, d19:0/17:0) levels	-0.027825463	0.024880304	0.278962856
GCST90200057	dGZuAa	Non-small cell lung cancer (controls excluding all cancers)	1-(1-enyl-palmitoyl)-2-oleoyl-gpc (p-16:0/18:1) levels	0.020694349	0.016827002	0.236538585
GCST90200057	h4iI4h	Small cell lung cancer (controls excluding all cancers)	1-(1-enyl-palmitoyl)-2-oleoyl-gpc (p-16:0/18:1) levels	-0.005301863	0.031896885	0.870067059
GCST90200057	ofFfzJ	Non-small cell lung cancer, squamous (controls excluding all cancers)	1-(1-enyl-palmitoyl)-2-oleoyl-gpc (p-16:0/18:1) levels	0.016043111	0.021896412	0.47435013
GCST90200057	wKLX7j	Non-small cell lung cancer, adenocarcinoma (controls excluding all cancers)	1-(1-enyl-palmitoyl)-2-oleoyl-gpc (p-16:0/18:1) levels	0.011399993	0.025856971	0.665194204
GCST90200058	dGZuAa	Non-small cell lung cancer (controls excluding all cancers)	1-(1-enyl-stearoyl)-2-arachidonoyl-GPE (p-18:0/20:4) levels	0.011096665	0.02309057	0.640236664
GCST90200058	h4iI4h	Small cell lung cancer (controls excluding all cancers)	1-(1-enyl-stearoyl)-2-arachidonoyl-GPE (p-18:0/20:4) levels	-0.030016502	0.045161664	0.519967503
GCST90200058	ofFfzJ	Non-small cell lung cancer, squamous (controls excluding all cancers)	1-(1-enyl-stearoyl)-2-arachidonoyl-GPE (p-18:0/20:4) levels	-0.001352184	0.033549814	0.968573174
GCST90200058	wKLX7j	Non-small cell lung cancer, adenocarcinoma (controls excluding all cancers)	1-(1-enyl-stearoyl)-2-arachidonoyl-GPE (p-18:0/20:4) levels	0.023917042	0.039606134	0.558176555
GCST90200059	dGZuAa	Non-small cell lung cancer (controls excluding all cancers)	Behenoyl dihydrosphingomyelin (d18:0/22:0) levels	0.005188167	0.014034547	0.715329237
GCST90200059	h4iI4h	Small cell lung cancer (controls excluding all cancers)	Behenoyl dihydrosphingomyelin (d18:0/22:0) levels	0.057782169	0.035478598	0.118298062
GCST90200059	ofFfzJ	Non-small cell lung cancer, squamous (controls excluding all cancers)	Behenoyl dihydrosphingomyelin (d18:0/22:0) levels	-0.020088175	0.024366504	0.418968233
GCST90200059	wKLX7j	Non-small cell lung cancer, adenocarcinoma (controls excluding all cancers)	Behenoyl dihydrosphingomyelin (d18:0/22:0) levels	-0.007611754	0.023682721	0.751080267
GCST90200060	dGZuAa	Non-small cell lung cancer (controls excluding all cancers)	1-(1-enyl-palmitoyl)-2-linoleoyl-GPC (p-16:0/18:2) levels	0.008240011	0.022106778	0.717971003
GCST90200060	h4iI4h	Small cell lung cancer (controls excluding all cancers)	1-(1-enyl-palmitoyl)-2-linoleoyl-GPC (p-16:0/18:2) levels	-0.09422726	0.058560357	0.14206369
GCST90200060	ofFfzJ	Non-small cell lung cancer, squamous (controls excluding all cancers)	1-(1-enyl-palmitoyl)-2-linoleoyl-GPC (p-16:0/18:2) levels	0.033527322	0.042235428	0.447723652
GCST90200060	wKLX7j	Non-small cell lung cancer, adenocarcinoma (controls excluding all cancers)	1-(1-enyl-palmitoyl)-2-linoleoyl-GPC (p-16:0/18:2) levels	0.003863571	0.039699158	0.924604157
GCST90200061	dGZuAa	Non-small cell lung cancer (controls excluding all cancers)	1-(1-enyl-palmitoyl)-2-oleoyl-GPE (p-16:0/18:1) levels	-0.01588821	0.019660007	0.431635648
GCST90200061	h4iI4h	Small cell lung cancer (controls excluding all cancers)	1-(1-enyl-palmitoyl)-2-oleoyl-GPE (p-16:0/18:1) levels	-0.118598618	0.052340739	0.038687316
GCST90200061	ofFfzJ	Non-small cell lung cancer, squamous (controls excluding all cancers)	1-(1-enyl-palmitoyl)-2-oleoyl-GPE (p-16:0/18:1) levels	-0.028977773	0.041492953	0.49562623
GCST90200061	wKLX7j	Non-small cell lung cancer, adenocarcinoma (controls excluding all cancers)	1-(1-enyl-palmitoyl)-2-oleoyl-GPE (p-16:0/18:1) levels	0.016373797	0.035163967	0.648161383
GCST90200062	dGZuAa	Non-small cell lung cancer (controls excluding all cancers)	1-palmitoyl-2-arachidonoyl-GPI (16:0/20:4) levels	-0.032753934	0.030900445	0.311872638
GCST90200062	h4iI4h	Small cell lung cancer (controls excluding all cancers)	1-palmitoyl-2-arachidonoyl-GPI (16:0/20:4) levels	0.052407662	0.05524597	0.363187358
GCST90200062	ofFfzJ	Non-small cell lung cancer, squamous (controls excluding all cancers)	1-palmitoyl-2-arachidonoyl-GPI (16:0/20:4) levels	-0.068019359	0.03854492	0.105328637
GCST90200062	wKLX7j	Non-small cell lung cancer, adenocarcinoma (controls excluding all cancers)	1-palmitoyl-2-arachidonoyl-GPI (16:0/20:4) levels	-0.056138383	0.03454387	0.132415831
GCST90200063	dGZuAa	Non-small cell lung cancer (controls excluding all cancers)	1-palmitoyl-2-docosahexaenoyl-GPE (16:0/22:6) levels	-0.00840648	0.012490841	0.516190751
GCST90200063	h4iI4h	Small cell lung cancer (controls excluding all cancers)	1-palmitoyl-2-docosahexaenoyl-GPE (16:0/22:6) levels	0.02145394	0.035289104	0.556776196
GCST90200063	ofFfzJ	Non-small cell lung cancer, squamous (controls excluding all cancers)	1-palmitoyl-2-docosahexaenoyl-GPE (16:0/22:6) levels	-0.020314366	0.023159817	0.400992732
GCST90200063	wKLX7j	Non-small cell lung cancer, adenocarcinoma (controls excluding all cancers)	1-palmitoyl-2-docosahexaenoyl-GPE (16:0/22:6) levels	-0.012238041	0.022405467	0.596897617
GCST90200064	dGZuAa	Non-small cell lung cancer (controls excluding all cancers)	N-palmitoyl-sphinganine (d18:0/16:0) levels	-0.03359999	0.027695861	0.245134836
GCST90200064	h4iI4h	Small cell lung cancer (controls excluding all cancers)	N-palmitoyl-sphinganine (d18:0/16:0) levels	0.029874263	0.066538916	0.66032168
GCST90200064	ofFfzJ	Non-small cell lung cancer, squamous (controls excluding all cancers)	N-palmitoyl-sphinganine (d18:0/16:0) levels	-0.037558571	0.052138273	0.483155515
GCST90200064	wKLX7j	Non-small cell lung cancer, adenocarcinoma (controls excluding all cancers)	N-palmitoyl-sphinganine (d18:0/16:0) levels	-0.029536388	0.044835993	0.520734601
GCST90200065	dGZuAa	Non-small cell lung cancer (controls excluding all cancers)	1-stearoyl-2-docosahexaenoyl-GPE (18:0/22:6) levels	0.014547723	0.015201386	0.352805266
GCST90200065	h4iI4h	Small cell lung cancer (controls excluding all cancers)	1-stearoyl-2-docosahexaenoyl-GPE (18:0/22:6) levels	0.013636859	0.035673422	0.707291461
GCST90200065	ofFfzJ	Non-small cell lung cancer, squamous (controls excluding all cancers)	1-stearoyl-2-docosahexaenoyl-GPE (18:0/22:6) levels	0.025281885	0.024010806	0.308012105
GCST90200065	wKLX7j	Non-small cell lung cancer, adenocarcinoma (controls excluding all cancers)	1-stearoyl-2-docosahexaenoyl-GPE (18:0/22:6) levels	0.006269919	0.024820076	0.803782543
GCST90200066	dGZuAa	Non-small cell lung cancer (controls excluding all cancers)	Gamma-tocopherol/beta-tocopherol levels	0.000532136	0.01852353	0.977518203
GCST90200066	h4iI4h	Small cell lung cancer (controls excluding all cancers)	Gamma-tocopherol/beta-tocopherol levels	-0.072718104	0.061496337	0.258192511
GCST90200066	ofFfzJ	Non-small cell lung cancer, squamous (controls excluding all cancers)	Gamma-tocopherol/beta-tocopherol levels	0.030479092	0.034384646	0.391496656
GCST90200066	wKLX7j	Non-small cell lung cancer, adenocarcinoma (controls excluding all cancers)	Gamma-tocopherol/beta-tocopherol levels	-0.005830597	0.033049079	0.862680866
GCST90200067	dGZuAa	Non-small cell lung cancer (controls excluding all cancers)	1-stearoyl-2-linoleoyl-GPI (18:0/18:2) levels	0.015874658	0.021123394	0.463968584
GCST90200067	h4iI4h	Small cell lung cancer (controls excluding all cancers)	1-stearoyl-2-linoleoyl-GPI (18:0/18:2) levels	-0.014450919	0.041031324	0.729593296
GCST90200067	ofFfzJ	Non-small cell lung cancer, squamous (controls excluding all cancers)	1-stearoyl-2-linoleoyl-GPI (18:0/18:2) levels	-0.02221867	0.032876866	0.509444213
GCST90200067	wKLX7j	Non-small cell lung cancer, adenocarcinoma (controls excluding all cancers)	1-stearoyl-2-linoleoyl-GPI (18:0/18:2) levels	0.082304524	0.034330962	0.029977752
GCST90200068	dGZuAa	Non-small cell lung cancer (controls excluding all cancers)	1,2-dilinoleoyl-GPE (18:2/18:2) levels	0.027038601	0.02708269	0.347335174
GCST90200068	h4iI4h	Small cell lung cancer (controls excluding all cancers)	1,2-dilinoleoyl-GPE (18:2/18:2) levels	0.058243756	0.05736274	0.33965563
GCST90200068	ofFfzJ	Non-small cell lung cancer, squamous (controls excluding all cancers)	1,2-dilinoleoyl-GPE (18:2/18:2) levels	0.055105489	0.039820003	0.203782134
GCST90200068	wKLX7j	Non-small cell lung cancer, adenocarcinoma (controls excluding all cancers)	1,2-dilinoleoyl-GPE (18:2/18:2) levels	0.025654736	0.038651234	0.525513175
GCST90200069	dGZuAa	Non-small cell lung cancer (controls excluding all cancers)	Phenylacetylglutamate levels	0.027970451	0.031834848	0.396864164
GCST90200069	h4iI4h	Small cell lung cancer (controls excluding all cancers)	Phenylacetylglutamate levels	-0.075466046	0.073603456	0.325444041
GCST90200069	ofFfzJ	Non-small cell lung cancer, squamous (controls excluding all cancers)	Phenylacetylglutamate levels	0.078740409	0.052025205	0.156035624
GCST90200069	wKLX7j	Non-small cell lung cancer, adenocarcinoma (controls excluding all cancers)	Phenylacetylglutamate levels	0.00108131	0.060063868	0.985932587
GCST90200070	dGZuAa	Non-small cell lung cancer (controls excluding all cancers)	1-(1-enyl-palmitoyl)-2-palmitoleoyl-GPC (P-16:0/16:1) levels	-8.93E-05	0.013132561	0.99463297
GCST90200070	h4iI4h	Small cell lung cancer (controls excluding all cancers)	1-(1-enyl-palmitoyl)-2-palmitoleoyl-GPC (P-16:0/16:1) levels	-0.014986662	0.026429861	0.576430772
GCST90200070	ofFfzJ	Non-small cell lung cancer, squamous (controls excluding all cancers)	1-(1-enyl-palmitoyl)-2-palmitoleoyl-GPC (P-16:0/16:1) levels	-0.011056457	0.018377122	0.553562156
GCST90200070	wKLX7j	Non-small cell lung cancer, adenocarcinoma (controls excluding all cancers)	1-(1-enyl-palmitoyl)-2-palmitoleoyl-GPC (P-16:0/16:1) levels	-0.005836854	0.017807882	0.746185887
GCST90200071	dGZuAa	Non-small cell lung cancer (controls excluding all cancers)	Palmitoylcholine levels	0.01391591	0.016472038	0.409943856
GCST90200071	h4iI4h	Small cell lung cancer (controls excluding all cancers)	Palmitoylcholine levels	0.004869554	0.043859821	0.912896488
GCST90200071	ofFfzJ	Non-small cell lung cancer, squamous (controls excluding all cancers)	Palmitoylcholine levels	0.004813553	0.030558403	0.876691016
GCST90200071	wKLX7j	Non-small cell lung cancer, adenocarcinoma (controls excluding all cancers)	Palmitoylcholine levels	0.032291431	0.029566502	0.289998378
GCST90200072	dGZuAa	Non-small cell lung cancer (controls excluding all cancers)	Thioproline levels	0.010785026	0.023844405	0.663059574
GCST90200072	h4iI4h	Small cell lung cancer (controls excluding all cancers)	Thioproline levels	0.007457352	0.063197142	0.908975527
GCST90200072	ofFfzJ	Non-small cell lung cancer, squamous (controls excluding all cancers)	Thioproline levels	0.028565547	0.0439471	0.533909193
GCST90200072	wKLX7j	Non-small cell lung cancer, adenocarcinoma (controls excluding all cancers)	Thioproline levels	0.018872742	0.042638689	0.669763658
GCST90200073	dGZuAa	Non-small cell lung cancer (controls excluding all cancers)	1-linoleoyl-2-arachidonoyl-GPC (18:2/20:4n6) levels	-0.02672523	0.014117983	0.074551424
GCST90200073	h4iI4h	Small cell lung cancer (controls excluding all cancers)	1-linoleoyl-2-arachidonoyl-GPC (18:2/20:4n6) levels	0.007165666	0.033142278	0.831255987
GCST90200073	ofFfzJ	Non-small cell lung cancer, squamous (controls excluding all cancers)	1-linoleoyl-2-arachidonoyl-GPC (18:2/20:4n6) levels	-0.048311605	0.025012117	0.069317934
GCST90200073	wKLX7j	Non-small cell lung cancer, adenocarcinoma (controls excluding all cancers)	1-linoleoyl-2-arachidonoyl-GPC (18:2/20:4n6) levels	-0.013734963	0.023715621	0.56966385
GCST90200074	dGZuAa	Non-small cell lung cancer (controls excluding all cancers)	1-linoleoyl-GPG (18:2) levels	0.004128778	0.011455155	0.723550895
GCST90200074	h4iI4h	Small cell lung cancer (controls excluding all cancers)	1-linoleoyl-GPG (18:2) levels	-0.052085588	0.030464434	0.107917296
GCST90200074	ofFfzJ	Non-small cell lung cancer, squamous (controls excluding all cancers)	1-linoleoyl-GPG (18:2) levels	0.015981628	0.02123259	0.463284014
GCST90200074	wKLX7j	Non-small cell lung cancer, adenocarcinoma (controls excluding all cancers)	1-linoleoyl-GPG (18:2) levels	0.008087253	0.022391557	0.723005695
GCST90200075	dGZuAa	Non-small cell lung cancer (controls excluding all cancers)	1-(1-enyl-palmitoyl)-2-linoleoyl-GPE (p-16:0/18:2) levels	-0.000792983	0.056140006	0.988962301
GCST90200075	h4iI4h	Small cell lung cancer (controls excluding all cancers)	1-(1-enyl-palmitoyl)-2-linoleoyl-GPE (p-16:0/18:2) levels	0.154956699	0.102510201	0.156508885
GCST90200075	ofFfzJ	Non-small cell lung cancer, squamous (controls excluding all cancers)	1-(1-enyl-palmitoyl)-2-linoleoyl-GPE (p-16:0/18:2) levels	-0.084794969	0.080065976	0.310423527
GCST90200075	wKLX7j	Non-small cell lung cancer, adenocarcinoma (controls excluding all cancers)	1-(1-enyl-palmitoyl)-2-linoleoyl-GPE (p-16:0/18:2) levels	0.121224361	0.069012996	0.104458241
GCST90200076	dGZuAa	Non-small cell lung cancer (controls excluding all cancers)	1-(1-enyl-stearoyl)-2-linoleoyl-GPE (p-18:0/18:2) levels	0.04289966	0.040331469	0.310268007
GCST90200076	h4iI4h	Small cell lung cancer (controls excluding all cancers)	1-(1-enyl-stearoyl)-2-linoleoyl-GPE (p-18:0/18:2) levels	-0.117750171	0.08490838	0.192965588
GCST90200076	ofFfzJ	Non-small cell lung cancer, squamous (controls excluding all cancers)	1-(1-enyl-stearoyl)-2-linoleoyl-GPE (p-18:0/18:2) levels	0.075714033	0.062356036	0.250087578
GCST90200076	wKLX7j	Non-small cell lung cancer, adenocarcinoma (controls excluding all cancers)	1-(1-enyl-stearoyl)-2-linoleoyl-GPE (p-18:0/18:2) levels	0.040486451	0.059800568	0.512376783
GCST90200077	dGZuAa	Non-small cell lung cancer (controls excluding all cancers)	1-stearoyl-2-oleoyl-GPI (18:0/18:1) levels	-0.053432069	0.032756024	0.125128163
GCST90200077	h4iI4h	Small cell lung cancer (controls excluding all cancers)	1-stearoyl-2-oleoyl-GPI (18:0/18:1) levels	0.0831221	0.064877651	0.220934743
GCST90200077	ofFfzJ	Non-small cell lung cancer, squamous (controls excluding all cancers)	1-stearoyl-2-oleoyl-GPI (18:0/18:1) levels	-0.038292399	0.068030857	0.582427049
GCST90200077	wKLX7j	Non-small cell lung cancer, adenocarcinoma (controls excluding all cancers)	1-stearoyl-2-oleoyl-GPI (18:0/18:1) levels	-0.098491809	0.044258111	0.043000565
GCST90200078	dGZuAa	Non-small cell lung cancer (controls excluding all cancers)	1-myristoyl-2-arachidonoyl-GPC (14:0/20:4) levels	-0.021798854	0.011597571	0.078499403
GCST90200078	h4iI4h	Small cell lung cancer (controls excluding all cancers)	1-myristoyl-2-arachidonoyl-GPC (14:0/20:4) levels	0.0197508	0.039651002	0.625179364
GCST90200078	ofFfzJ	Non-small cell lung cancer, squamous (controls excluding all cancers)	1-myristoyl-2-arachidonoyl-GPC (14:0/20:4) levels	-0.049667083	0.020202669	0.025734097
GCST90200078	wKLX7j	Non-small cell lung cancer, adenocarcinoma (controls excluding all cancers)	1-myristoyl-2-arachidonoyl-GPC (14:0/20:4) levels	0.001857701	0.019557565	0.925505136
GCST90200079	dGZuAa	Non-small cell lung cancer (controls excluding all cancers)	1-oleoyl-2-arachidonoyl-GPE (18:1/20:4) levels	0.003131593	0.013139963	0.81465378
GCST90200079	h4iI4h	Small cell lung cancer (controls excluding all cancers)	1-oleoyl-2-arachidonoyl-GPE (18:1/20:4) levels	-0.003682672	0.040202568	0.928150625
GCST90200079	ofFfzJ	Non-small cell lung cancer, squamous (controls excluding all cancers)	1-oleoyl-2-arachidonoyl-GPE (18:1/20:4) levels	-0.002725221	0.020159076	0.894151052
GCST90200079	wKLX7j	Non-small cell lung cancer, adenocarcinoma (controls excluding all cancers)	1-oleoyl-2-arachidonoyl-GPE (18:1/20:4) levels	-0.017563814	0.019531043	0.381840203
GCST90200080	dGZuAa	Non-small cell lung cancer (controls excluding all cancers)	1-palmitoyl-2-oleoyl-GPI (16:0/18:1) levels	-0.03071151	0.027087914	0.279033062
GCST90200080	h4iI4h	Small cell lung cancer (controls excluding all cancers)	1-palmitoyl-2-oleoyl-GPI (16:0/18:1) levels	-0.02924469	0.058017722	0.623342476
GCST90200080	ofFfzJ	Non-small cell lung cancer, squamous (controls excluding all cancers)	1-palmitoyl-2-oleoyl-GPI (16:0/18:1) levels	-0.067020054	0.046366722	0.173941214
GCST90200080	wKLX7j	Non-small cell lung cancer, adenocarcinoma (controls excluding all cancers)	1-palmitoyl-2-oleoyl-GPI (16:0/18:1) levels	0.02175096	0.035661607	0.553285201
GCST90200081	dGZuAa	Non-small cell lung cancer (controls excluding all cancers)	1-oleoyl-2-docosahexaenoyl-GPC (18:1/22:6) levels	0.003682963	0.022771803	0.873138449
GCST90200081	h4iI4h	Small cell lung cancer (controls excluding all cancers)	1-oleoyl-2-docosahexaenoyl-GPC (18:1/22:6) levels	-0.021531614	0.068930274	0.757994321
GCST90200081	ofFfzJ	Non-small cell lung cancer, squamous (controls excluding all cancers)	1-oleoyl-2-docosahexaenoyl-GPC (18:1/22:6) levels	0.007895477	0.036788177	0.832236822
GCST90200081	wKLX7j	Non-small cell lung cancer, adenocarcinoma (controls excluding all cancers)	1-oleoyl-2-docosahexaenoyl-GPC (18:1/22:6) levels	-0.013695824	0.035296927	0.702102216
GCST90200082	dGZuAa	Non-small cell lung cancer (controls excluding all cancers)	1-oleoyl-2-linoleoyl-GPE (18:1/18:2) levels	0.006294059	0.013022809	0.635854186
GCST90200082	h4iI4h	Small cell lung cancer (controls excluding all cancers)	1-oleoyl-2-linoleoyl-GPE (18:1/18:2) levels	0.003234474	0.032289822	0.921535877
GCST90200082	ofFfzJ	Non-small cell lung cancer, squamous (controls excluding all cancers)	1-oleoyl-2-linoleoyl-GPE (18:1/18:2) levels	0.023469348	0.022446733	0.312322745
GCST90200082	wKLX7j	Non-small cell lung cancer, adenocarcinoma (controls excluding all cancers)	1-oleoyl-2-linoleoyl-GPE (18:1/18:2) levels	-0.020544315	0.021713805	0.359070073
GCST90200083	dGZuAa	Non-small cell lung cancer (controls excluding all cancers)	1-(1-enyl-palmitoyl)-2-palmitoyl-GPC (P-16:0/16:0) levels	0.004836995	0.014243922	0.737895474
GCST90200083	h4iI4h	Small cell lung cancer (controls excluding all cancers)	1-(1-enyl-palmitoyl)-2-palmitoyl-GPC (P-16:0/16:0) levels	-0.043976369	0.02772692	0.129230164
GCST90200083	ofFfzJ	Non-small cell lung cancer, squamous (controls excluding all cancers)	1-(1-enyl-palmitoyl)-2-palmitoyl-GPC (P-16:0/16:0) levels	-0.020551853	0.020531768	0.329415796
GCST90200083	wKLX7j	Non-small cell lung cancer, adenocarcinoma (controls excluding all cancers)	1-(1-enyl-palmitoyl)-2-palmitoyl-GPC (P-16:0/16:0) levels	0.007305113	0.018682855	0.700142589
GCST90200084	dGZuAa	Non-small cell lung cancer (controls excluding all cancers)	Oleoylcholine levels	0.036774463	0.03189037	0.292708294
GCST90200084	h4iI4h	Small cell lung cancer (controls excluding all cancers)	Oleoylcholine levels	-0.082090837	0.08482345	0.37052713
GCST90200084	ofFfzJ	Non-small cell lung cancer, squamous (controls excluding all cancers)	Oleoylcholine levels	0.050059281	0.059130413	0.429689609
GCST90200084	wKLX7j	Non-small cell lung cancer, adenocarcinoma (controls excluding all cancers)	Oleoylcholine levels	0.070688566	0.057491252	0.264888731
GCST90200085	dGZuAa	Non-small cell lung cancer (controls excluding all cancers)	Glycosyl-N-palmitoyl-sphingosine (d18:1/16:0) levels	-0.02078818	0.014476681	0.174633371
GCST90200085	h4iI4h	Small cell lung cancer (controls excluding all cancers)	Glycosyl-N-palmitoyl-sphingosine (d18:1/16:0) levels	-0.024549767	0.043946715	0.585911144
GCST90200085	ofFfzJ	Non-small cell lung cancer, squamous (controls excluding all cancers)	Glycosyl-N-palmitoyl-sphingosine (d18:1/16:0) levels	-0.017554776	0.026958502	0.526275569
GCST90200085	wKLX7j	Non-small cell lung cancer, adenocarcinoma (controls excluding all cancers)	Glycosyl-N-palmitoyl-sphingosine (d18:1/16:0) levels	-0.0298024	0.025958489	0.271624214
GCST90200086	dGZuAa	Non-small cell lung cancer (controls excluding all cancers)	Arachidonoylcholine levels	-0.01187386	0.042391473	0.786506987
GCST90200086	h4iI4h	Small cell lung cancer (controls excluding all cancers)	Arachidonoylcholine levels	-0.031558161	0.068685386	0.658131735
GCST90200086	ofFfzJ	Non-small cell lung cancer, squamous (controls excluding all cancers)	Arachidonoylcholine levels	-0.011650119	0.05714836	0.843555123
GCST90200086	wKLX7j	Non-small cell lung cancer, adenocarcinoma (controls excluding all cancers)	Arachidonoylcholine levels	0.016874807	0.051879094	0.75331919
GCST90200087	dGZuAa	Non-small cell lung cancer (controls excluding all cancers)	2-methylserine levels	-0.01820943	0.020137591	0.3836571
GCST90200087	h4iI4h	Small cell lung cancer (controls excluding all cancers)	2-methylserine levels	-0.05122432	0.058365298	0.397365048
GCST90200087	ofFfzJ	Non-small cell lung cancer, squamous (controls excluding all cancers)	2-methylserine levels	-0.017516729	0.037353655	0.647515302
GCST90200087	wKLX7j	Non-small cell lung cancer, adenocarcinoma (controls excluding all cancers)	2-methylserine levels	-0.076625988	0.036127294	0.055436225
GCST90200088	dGZuAa	Non-small cell lung cancer (controls excluding all cancers)	(S)-3-hydroxybutyrylcarnitine levels	-0.020102713	0.025786216	0.452078835
GCST90200088	h4iI4h	Small cell lung cancer (controls excluding all cancers)	(S)-3-hydroxybutyrylcarnitine levels	-0.139402125	0.066836875	0.06109254
GCST90200088	ofFfzJ	Non-small cell lung cancer, squamous (controls excluding all cancers)	(S)-3-hydroxybutyrylcarnitine levels	-0.042207889	0.054373669	0.453965433
GCST90200088	wKLX7j	Non-small cell lung cancer, adenocarcinoma (controls excluding all cancers)	(S)-3-hydroxybutyrylcarnitine levels	-0.05341823	0.055266141	0.354532788
GCST90200089	dGZuAa	Non-small cell lung cancer (controls excluding all cancers)	Methylsuccinoylcarnitine levels	0.002616381	0.014627363	0.860038537
GCST90200089	h4iI4h	Small cell lung cancer (controls excluding all cancers)	Methylsuccinoylcarnitine levels	0.024588937	0.035010454	0.491455944
GCST90200089	ofFfzJ	Non-small cell lung cancer, squamous (controls excluding all cancers)	Methylsuccinoylcarnitine levels	-0.035826189	0.029777774	0.244516754
GCST90200089	wKLX7j	Non-small cell lung cancer, adenocarcinoma (controls excluding all cancers)	Methylsuccinoylcarnitine levels	0.006702422	0.026130015	0.800471382
GCST90200090	dGZuAa	Non-small cell lung cancer (controls excluding all cancers)	Dihomo-linolenoyl-choline levels	0.018041197	0.019471531	0.368832765
GCST90200090	h4iI4h	Small cell lung cancer (controls excluding all cancers)	Dihomo-linolenoyl-choline levels	-0.063566024	0.066641611	0.355279842
GCST90200090	ofFfzJ	Non-small cell lung cancer, squamous (controls excluding all cancers)	Dihomo-linolenoyl-choline levels	0.028383229	0.037783077	0.464146582
GCST90200090	wKLX7j	Non-small cell lung cancer, adenocarcinoma (controls excluding all cancers)	Dihomo-linolenoyl-choline levels	-0.009851174	0.035022619	0.782338457
GCST90200091	dGZuAa	Non-small cell lung cancer (controls excluding all cancers)	Docosahexaenoylcholine levels	0.012347717	0.021786965	0.584740428
GCST90200091	h4iI4h	Small cell lung cancer (controls excluding all cancers)	Docosahexaenoylcholine levels	-0.063411651	0.057904147	0.301906091
GCST90200091	ofFfzJ	Non-small cell lung cancer, squamous (controls excluding all cancers)	Docosahexaenoylcholine levels	0.023887549	0.040338856	0.568311718
GCST90200091	wKLX7j	Non-small cell lung cancer, adenocarcinoma (controls excluding all cancers)	Docosahexaenoylcholine levels	0.01264792	0.049333194	0.803423562
GCST90200092	dGZuAa	Non-small cell lung cancer (controls excluding all cancers)	Glycocholate glucuronide (1) levels	0.005218026	0.021278487	0.812455379
GCST90200092	h4iI4h	Small cell lung cancer (controls excluding all cancers)	Glycocholate glucuronide (1) levels	0.019704595	0.056802966	0.737619548
GCST90200092	ofFfzJ	Non-small cell lung cancer, squamous (controls excluding all cancers)	Glycocholate glucuronide (1) levels	-0.024902876	0.039499161	0.545973558
GCST90200092	wKLX7j	Non-small cell lung cancer, adenocarcinoma (controls excluding all cancers)	Glycocholate glucuronide (1) levels	-0.039768735	0.03801901	0.326123709
GCST90200093	dGZuAa	Non-small cell lung cancer (controls excluding all cancers)	Caffeic acid sulfate levels	-0.013113458	0.016968808	0.451648328
GCST90200093	h4iI4h	Small cell lung cancer (controls excluding all cancers)	Caffeic acid sulfate levels	0.005983995	0.045523157	0.897166638
GCST90200093	ofFfzJ	Non-small cell lung cancer, squamous (controls excluding all cancers)	Caffeic acid sulfate levels	-0.004945323	0.031303882	0.876581255
GCST90200093	wKLX7j	Non-small cell lung cancer, adenocarcinoma (controls excluding all cancers)	Caffeic acid sulfate levels	-0.03242924	0.031746359	0.323206073
GCST90200094	dGZuAa	Non-small cell lung cancer (controls excluding all cancers)	Ascorbic acid 2-sulfate levels	0.002052221	0.021817561	0.926493573
GCST90200094	h4iI4h	Small cell lung cancer (controls excluding all cancers)	Ascorbic acid 2-sulfate levels	0.088593492	0.057704341	0.148683262
GCST90200094	ofFfzJ	Non-small cell lung cancer, squamous (controls excluding all cancers)	Ascorbic acid 2-sulfate levels	0.062796463	0.040317378	0.143341984
GCST90200094	wKLX7j	Non-small cell lung cancer, adenocarcinoma (controls excluding all cancers)	Ascorbic acid 2-sulfate levels	-0.03062704	0.039118143	0.447692743
GCST90200095	dGZuAa	Non-small cell lung cancer (controls excluding all cancers)	1-linoleoyl-2-linolenoyl-GPC (18:2/18:3) levels	0.024508136	0.023570408	0.320755683
GCST90200095	h4iI4h	Small cell lung cancer (controls excluding all cancers)	1-linoleoyl-2-linolenoyl-GPC (18:2/18:3) levels	0.050238286	0.044812186	0.286129604
GCST90200095	ofFfzJ	Non-small cell lung cancer, squamous (controls excluding all cancers)	1-linoleoyl-2-linolenoyl-GPC (18:2/18:3) levels	0.028882325	0.02889177	0.338951989
GCST90200095	wKLX7j	Non-small cell lung cancer, adenocarcinoma (controls excluding all cancers)	1-linoleoyl-2-linolenoyl-GPC (18:2/18:3) levels	0.032024424	0.028023705	0.277400334
GCST90200096	dGZuAa	Non-small cell lung cancer (controls excluding all cancers)	Catechol glucuronide levels	-0.006351846	0.025588693	0.808980595
GCST90200096	h4iI4h	Small cell lung cancer (controls excluding all cancers)	Catechol glucuronide levels	-0.061922056	0.06875527	0.3889673
GCST90200096	ofFfzJ	Non-small cell lung cancer, squamous (controls excluding all cancers)	Catechol glucuronide levels	-0.035866469	0.047486987	0.467491245
GCST90200096	wKLX7j	Non-small cell lung cancer, adenocarcinoma (controls excluding all cancers)	Catechol glucuronide levels	-0.022666707	0.045895927	0.632063825
GCST90200097	dGZuAa	Non-small cell lung cancer (controls excluding all cancers)	Furaneol sulfate levels	-0.020672815	0.044075901	0.651566197
GCST90200097	h4iI4h	Small cell lung cancer (controls excluding all cancers)	Furaneol sulfate levels	0.024444881	0.082389231	0.774252762
GCST90200097	ofFfzJ	Non-small cell lung cancer, squamous (controls excluding all cancers)	Furaneol sulfate levels	-0.032751381	0.057379704	0.583819165
GCST90200097	wKLX7j	Non-small cell lung cancer, adenocarcinoma (controls excluding all cancers)	Furaneol sulfate levels	-0.058833171	0.055559166	0.320554971
GCST90200098	dGZuAa	Non-small cell lung cancer (controls excluding all cancers)	Ceramide (d18:1/24:1) levels	0.001181149	0.013061694	0.929003638
GCST90200098	h4iI4h	Small cell lung cancer (controls excluding all cancers)	Ceramide (d18:1/24:1) levels	0.040909102	0.034785563	0.255787156
GCST90200098	ofFfzJ	Non-small cell lung cancer, squamous (controls excluding all cancers)	Ceramide (d18:1/24:1) levels	0.011264581	0.025277281	0.661480081
GCST90200098	wKLX7j	Non-small cell lung cancer, adenocarcinoma (controls excluding all cancers)	Ceramide (d18:1/24:1) levels	-0.009864768	0.02474998	0.69516668
GCST90200099	dGZuAa	Non-small cell lung cancer (controls excluding all cancers)	N-oleoylserine levels	-0.069183173	0.024197879	0.01698426
GCST90200099	h4iI4h	Small cell lung cancer (controls excluding all cancers)	N-oleoylserine levels	-0.100217866	0.066032686	0.160049048
GCST90200099	ofFfzJ	Non-small cell lung cancer, squamous (controls excluding all cancers)	N-oleoylserine levels	-0.131029938	0.043436442	0.012970782
GCST90200099	wKLX7j	Non-small cell lung cancer, adenocarcinoma (controls excluding all cancers)	N-oleoylserine levels	-0.081779179	0.042108107	0.080796121
GCST90200100	dGZuAa	Non-small cell lung cancer (controls excluding all cancers)	Perfluorooctanesulfonate (PFOS) levels	0.029464445	0.027079225	0.29982397
GCST90200100	h4iI4h	Small cell lung cancer (controls excluding all cancers)	Perfluorooctanesulfonate (PFOS) levels	0.014945649	0.072148445	0.839676543
GCST90200100	ofFfzJ	Non-small cell lung cancer, squamous (controls excluding all cancers)	Perfluorooctanesulfonate (PFOS) levels	0.101839353	0.050289406	0.067823545
GCST90200100	wKLX7j	Non-small cell lung cancer, adenocarcinoma (controls excluding all cancers)	Perfluorooctanesulfonate (PFOS) levels	-0.017834526	0.056497042	0.758159956
GCST90200101	dGZuAa	Non-small cell lung cancer (controls excluding all cancers)	Pimeloylcarnitine/3-methyladipoylcarnitine (C7-DC) levels	-0.013067793	0.015912877	0.426331298
GCST90200101	h4iI4h	Small cell lung cancer (controls excluding all cancers)	Pimeloylcarnitine/3-methyladipoylcarnitine (C7-DC) levels	-0.058269631	0.04201343	0.188785173
GCST90200101	ofFfzJ	Non-small cell lung cancer, squamous (controls excluding all cancers)	Pimeloylcarnitine/3-methyladipoylcarnitine (C7-DC) levels	-0.041857343	0.02919978	0.175331438
GCST90200101	wKLX7j	Non-small cell lung cancer, adenocarcinoma (controls excluding all cancers)	Pimeloylcarnitine/3-methyladipoylcarnitine (C7-DC) levels	-0.003073863	0.028344113	0.915296309
GCST90200102	dGZuAa	Non-small cell lung cancer (controls excluding all cancers)	1-palmitoleoyl-2-linolenoyl-GPC (16:1/18:3) levels	0.01081019	0.018061021	0.56061006
GCST90200102	h4iI4h	Small cell lung cancer (controls excluding all cancers)	1-palmitoleoyl-2-linolenoyl-GPC (16:1/18:3) levels	0.078952746	0.051721351	0.152802008
GCST90200102	ofFfzJ	Non-small cell lung cancer, squamous (controls excluding all cancers)	1-palmitoleoyl-2-linolenoyl-GPC (16:1/18:3) levels	-0.009958757	0.036921719	0.79195315
GCST90200102	wKLX7j	Non-small cell lung cancer, adenocarcinoma (controls excluding all cancers)	1-palmitoleoyl-2-linolenoyl-GPC (16:1/18:3) levels	-0.012700056	0.028984116	0.669044719
GCST90200103	dGZuAa	Non-small cell lung cancer (controls excluding all cancers)	Linoleoyl-arachidonoyl-glycerol (18:2/20:4) [1] levels	-0.026605408	0.022005948	0.254468041
GCST90200103	h4iI4h	Small cell lung cancer (controls excluding all cancers)	Linoleoyl-arachidonoyl-glycerol (18:2/20:4) [1] levels	0.001312473	0.031973558	0.968065081
GCST90200103	ofFfzJ	Non-small cell lung cancer, squamous (controls excluding all cancers)	Linoleoyl-arachidonoyl-glycerol (18:2/20:4) [1] levels	-0.018268677	0.031079678	0.569700508
GCST90200103	wKLX7j	Non-small cell lung cancer, adenocarcinoma (controls excluding all cancers)	Linoleoyl-arachidonoyl-glycerol (18:2/20:4) [1] levels	-0.042889099	0.021610745	0.075291866
GCST90200104	dGZuAa	Non-small cell lung cancer (controls excluding all cancers)	Hexadecadienoate (16:2n6) levels	0.063792231	0.093934	0.527221042
GCST90200104	h4iI4h	Small cell lung cancer (controls excluding all cancers)	Hexadecadienoate (16:2n6) levels	-0.399788838	0.248364852	0.168381365
GCST90200104	ofFfzJ	Non-small cell lung cancer, squamous (controls excluding all cancers)	Hexadecadienoate (16:2n6) levels	0.009517064	0.176026683	0.958976326
GCST90200104	wKLX7j	Non-small cell lung cancer, adenocarcinoma (controls excluding all cancers)	Hexadecadienoate (16:2n6) levels	0.117726841	0.233159839	0.635077331
GCST90200105	dGZuAa	Non-small cell lung cancer (controls excluding all cancers)	Glycosyl-N-behenoyl-sphingadienine (d18:2/22:0) levels	-0.00580529	0.012939607	0.65904187
GCST90200105	h4iI4h	Small cell lung cancer (controls excluding all cancers)	Glycosyl-N-behenoyl-sphingadienine (d18:2/22:0) levels	-0.006706971	0.032762455	0.840091703
GCST90200105	ofFfzJ	Non-small cell lung cancer, squamous (controls excluding all cancers)	Glycosyl-N-behenoyl-sphingadienine (d18:2/22:0) levels	-0.021269746	0.022702652	0.36121958
GCST90200105	wKLX7j	Non-small cell lung cancer, adenocarcinoma (controls excluding all cancers)	Glycosyl-N-behenoyl-sphingadienine (d18:2/22:0) levels	0.006908266	0.021956149	0.756653522
GCST90200106	dGZuAa	Non-small cell lung cancer (controls excluding all cancers)	4-hydroxyphenylacetylglutamine levels	-0.020425689	0.02055548	0.339990995
GCST90200106	h4iI4h	Small cell lung cancer (controls excluding all cancers)	4-hydroxyphenylacetylglutamine levels	-0.048201625	0.059441683	0.43320866
GCST90200106	ofFfzJ	Non-small cell lung cancer, squamous (controls excluding all cancers)	4-hydroxyphenylacetylglutamine levels	-0.042536538	0.037921637	0.283936091
GCST90200106	wKLX7j	Non-small cell lung cancer, adenocarcinoma (controls excluding all cancers)	4-hydroxyphenylacetylglutamine levels	0.007511462	0.03687037	0.841981421
GCST90200107	dGZuAa	Non-small cell lung cancer (controls excluding all cancers)	Gamma-glutamyl-alpha-lysine levels	-0.007293027	0.009878717	0.471049384
GCST90200107	h4iI4h	Small cell lung cancer (controls excluding all cancers)	Gamma-glutamyl-alpha-lysine levels	-0.035222203	0.029271517	0.246365857
GCST90200107	ofFfzJ	Non-small cell lung cancer, squamous (controls excluding all cancers)	Gamma-glutamyl-alpha-lysine levels	-0.014048558	0.021687265	0.526314693
GCST90200107	wKLX7j	Non-small cell lung cancer, adenocarcinoma (controls excluding all cancers)	Gamma-glutamyl-alpha-lysine levels	-0.008040314	0.019099237	0.679373258
GCST90200108	dGZuAa	Non-small cell lung cancer (controls excluding all cancers)	N-palmitoyl-sphingadienine (d18:2/16:0) levels	-0.066285506	0.0272897	0.038047588
GCST90200108	h4iI4h	Small cell lung cancer (controls excluding all cancers)	N-palmitoyl-sphingadienine (d18:2/16:0) levels	0.007935578	0.076627007	0.919788629
GCST90200108	ofFfzJ	Non-small cell lung cancer, squamous (controls excluding all cancers)	N-palmitoyl-sphingadienine (d18:2/16:0) levels	-0.090261032	0.059305549	0.162345875
GCST90200108	wKLX7j	Non-small cell lung cancer, adenocarcinoma (controls excluding all cancers)	N-palmitoyl-sphingadienine (d18:2/16:0) levels	-0.042557726	0.048848998	0.406278594
GCST90200109	dGZuAa	Non-small cell lung cancer (controls excluding all cancers)	Linoleoyl-arachidonoyl-glycerol (18:2/20:4) [2] levels	-0.018239403	0.014218474	0.213541949
GCST90200109	h4iI4h	Small cell lung cancer (controls excluding all cancers)	Linoleoyl-arachidonoyl-glycerol (18:2/20:4) [2] levels	-0.024745374	0.034710085	0.48374508
GCST90200109	ofFfzJ	Non-small cell lung cancer, squamous (controls excluding all cancers)	Linoleoyl-arachidonoyl-glycerol (18:2/20:4) [2] levels	-0.012638998	0.024140476	0.606065937
GCST90200109	wKLX7j	Non-small cell lung cancer, adenocarcinoma (controls excluding all cancers)	Linoleoyl-arachidonoyl-glycerol (18:2/20:4) [2] levels	-0.016211654	0.023424153	0.496461854
GCST90200110	dGZuAa	Non-small cell lung cancer (controls excluding all cancers)	Palmitoleoylcarnitine (C16:1) levels	0.019345496	0.026735253	0.48589614
GCST90200110	h4iI4h	Small cell lung cancer (controls excluding all cancers)	Palmitoleoylcarnitine (C16:1) levels	-0.040789739	0.070759993	0.577053583
GCST90200110	ofFfzJ	Non-small cell lung cancer, squamous (controls excluding all cancers)	Palmitoleoylcarnitine (C16:1) levels	0.065002355	0.049672586	0.21993996
GCST90200110	wKLX7j	Non-small cell lung cancer, adenocarcinoma (controls excluding all cancers)	Palmitoleoylcarnitine (C16:1) levels	-0.022755861	0.047715163	0.64367655
GCST90200111	dGZuAa	Non-small cell lung cancer (controls excluding all cancers)	N-stearoyl-sphingadienine (d18:2/18:0) levels	0.017575186	0.013704444	0.22861636
GCST90200111	h4iI4h	Small cell lung cancer (controls excluding all cancers)	N-stearoyl-sphingadienine (d18:2/18:0) levels	0.004894188	0.033440613	0.886549775
GCST90200111	ofFfzJ	Non-small cell lung cancer, squamous (controls excluding all cancers)	N-stearoyl-sphingadienine (d18:2/18:0) levels	0.00922369	0.021448975	0.676293711
GCST90200111	wKLX7j	Non-small cell lung cancer, adenocarcinoma (controls excluding all cancers)	N-stearoyl-sphingadienine (d18:2/18:0) levels	0.038597546	0.020860723	0.094006631
GCST90200112	dGZuAa	Non-small cell lung cancer (controls excluding all cancers)	2,3-dihydroxy-2-methylbutyrate levels	0.003077962	0.033587858	0.929967741
GCST90200112	h4iI4h	Small cell lung cancer (controls excluding all cancers)	2,3-dihydroxy-2-methylbutyrate levels	-0.149998064	0.089391107	0.144356535
GCST90200112	ofFfzJ	Non-small cell lung cancer, squamous (controls excluding all cancers)	2,3-dihydroxy-2-methylbutyrate levels	0.053989367	0.062615076	0.42167387
GCST90200112	wKLX7j	Non-small cell lung cancer, adenocarcinoma (controls excluding all cancers)	2,3-dihydroxy-2-methylbutyrate levels	-0.057790124	0.060156175	0.37381727
GCST90200113	dGZuAa	Non-small cell lung cancer (controls excluding all cancers)	Stearoylcholine levels	0.048133692	0.031925332	0.170061921
GCST90200113	h4iI4h	Small cell lung cancer (controls excluding all cancers)	Stearoylcholine levels	-0.010218811	0.084899483	0.907163106
GCST90200113	ofFfzJ	Non-small cell lung cancer, squamous (controls excluding all cancers)	Stearoylcholine levels	0.128007923	0.059342565	0.063073624
GCST90200113	wKLX7j	Non-small cell lung cancer, adenocarcinoma (controls excluding all cancers)	Stearoylcholine levels	0.012441307	0.05664604	0.831657931
GCST90200114	dGZuAa	Non-small cell lung cancer (controls excluding all cancers)	Glycosyl-N-tricosanoyl-sphingadienine (d18:2/23:0) levels	0.030284644	0.018286155	0.132072986
GCST90200114	h4iI4h	Small cell lung cancer (controls excluding all cancers)	Glycosyl-N-tricosanoyl-sphingadienine (d18:2/23:0) levels	0.008858085	0.063138476	0.891515704
GCST90200114	ofFfzJ	Non-small cell lung cancer, squamous (controls excluding all cancers)	Glycosyl-N-tricosanoyl-sphingadienine (d18:2/23:0) levels	0.034066762	0.033844635	0.340438627
GCST90200114	wKLX7j	Non-small cell lung cancer, adenocarcinoma (controls excluding all cancers)	Glycosyl-N-tricosanoyl-sphingadienine (d18:2/23:0) levels	0.028328335	0.032806986	0.410291664
GCST90200115	dGZuAa	Non-small cell lung cancer (controls excluding all cancers)	N-palmitoyl-heptadecasphingosine (d17:1/16:0) levels	0.005610054	0.022083738	0.803161134
GCST90200115	h4iI4h	Small cell lung cancer (controls excluding all cancers)	N-palmitoyl-heptadecasphingosine (d17:1/16:0) levels	0.011755334	0.047559222	0.808362573
GCST90200115	ofFfzJ	Non-small cell lung cancer, squamous (controls excluding all cancers)	N-palmitoyl-heptadecasphingosine (d17:1/16:0) levels	0.011220143	0.047544995	0.816857913
GCST90200115	wKLX7j	Non-small cell lung cancer, adenocarcinoma (controls excluding all cancers)	N-palmitoyl-heptadecasphingosine (d17:1/16:0) levels	-0.011241674	0.031843015	0.729321802
GCST90200116	dGZuAa	Non-small cell lung cancer (controls excluding all cancers)	Ceramide (d18:1/14:0, d16:1/16:0) levels	0.00136339	0.015498693	0.930930015
GCST90200116	h4iI4h	Small cell lung cancer (controls excluding all cancers)	Ceramide (d18:1/14:0, d16:1/16:0) levels	0.041154009	0.044560615	0.368643715
GCST90200116	ofFfzJ	Non-small cell lung cancer, squamous (controls excluding all cancers)	Ceramide (d18:1/14:0, d16:1/16:0) levels	-0.021687981	0.029718149	0.47545577
GCST90200116	wKLX7j	Non-small cell lung cancer, adenocarcinoma (controls excluding all cancers)	Ceramide (d18:1/14:0, d16:1/16:0) levels	-0.022110196	0.02611711	0.408989518
GCST90200117	dGZuAa	Non-small cell lung cancer (controls excluding all cancers)	Glycosyl-N-(2-hydroxynervonoyl)-sphingosine (d18:1/24:1(2OH)) levels	-0.003878354	0.014583582	0.794161967
GCST90200117	h4iI4h	Small cell lung cancer (controls excluding all cancers)	Glycosyl-N-(2-hydroxynervonoyl)-sphingosine (d18:1/24:1(2OH)) levels	0.011636289	0.038829172	0.768825157
GCST90200117	ofFfzJ	Non-small cell lung cancer, squamous (controls excluding all cancers)	Glycosyl-N-(2-hydroxynervonoyl)-sphingosine (d18:1/24:1(2OH)) levels	-0.010277139	0.030209182	0.738757033
GCST90200117	wKLX7j	Non-small cell lung cancer, adenocarcinoma (controls excluding all cancers)	Glycosyl-N-(2-hydroxynervonoyl)-sphingosine (d18:1/24:1(2OH)) levels	-0.004435152	0.026119053	0.867592599
GCST90200118	dGZuAa	Non-small cell lung cancer (controls excluding all cancers)	Glycosyl ceramide (d18:2/24:1, d18:1/24:2) levels	0.001684965	0.01243887	0.893839477
GCST90200118	h4iI4h	Small cell lung cancer (controls excluding all cancers)	Glycosyl ceramide (d18:2/24:1, d18:1/24:2) levels	0.023577052	0.032262675	0.474863296
GCST90200118	ofFfzJ	Non-small cell lung cancer, squamous (controls excluding all cancers)	Glycosyl ceramide (d18:2/24:1, d18:1/24:2) levels	2.17E-05	0.021772743	0.99921603
GCST90200118	wKLX7j	Non-small cell lung cancer, adenocarcinoma (controls excluding all cancers)	Glycosyl ceramide (d18:2/24:1, d18:1/24:2) levels	-0.008815576	0.026815429	0.74635966
GCST90200119	dGZuAa	Non-small cell lung cancer (controls excluding all cancers)	Glycosyl ceramide (d18:1/23:1, d17:1/24:1) levels	0.002198764	0.02199314	0.922555737
GCST90200119	h4iI4h	Small cell lung cancer (controls excluding all cancers)	Glycosyl ceramide (d18:1/23:1, d17:1/24:1) levels	-0.009518735	0.058523752	0.874389395
GCST90200119	ofFfzJ	Non-small cell lung cancer, squamous (controls excluding all cancers)	Glycosyl ceramide (d18:1/23:1, d17:1/24:1) levels	-0.014181094	0.040999104	0.73737484
GCST90200119	wKLX7j	Non-small cell lung cancer, adenocarcinoma (controls excluding all cancers)	Glycosyl ceramide (d18:1/23:1, d17:1/24:1) levels	-0.009279304	0.056999484	0.874275513
GCST90200120	dGZuAa	Non-small cell lung cancer (controls excluding all cancers)	Sphingadienine levels	-0.006209109	0.023471811	0.798055565
GCST90200120	h4iI4h	Small cell lung cancer (controls excluding all cancers)	Sphingadienine levels	-0.069940767	0.082293926	0.420092242
[truncated: 3,598 more rows]
