# Supplementary material for: Causal relationship between diabetes mellitus and lung cancer: a two-sample Mendelian randomization and mediation analysis
Source: Front Genet. 2024 Nov 25;15:1449881. doi: 10.3389/fgene.2024.1449881 (PMC11625780; doi:10.3389/fgene.2024.1449881)
Supplement: Supplementary file 3 [file DataSheet3.csv]

Table S3 The results of the causal effect of LUSC on T1DM using reverse MR
id.exposure	id.outcome	outcome	exposure	method	nsnp	b	se	pval	lo_ci	up_ci	or	or_lci95	or_uci95
LUSC	ebi-a-GCST90014023	Type 1 diabetes || id:ebi-a-GCST90014023	Non-small cell lung cancer, squamous (controls excluding all cancers)	Inverse variance weighted	2	-0.005969199	0.079704671	0.940301077	-0.162190353	0.150251956	0.994048582	0.850279336	1.162127011
