# Supplementary material for: Causal relationship between diabetes mellitus and lung cancer: a two-sample Mendelian randomization and mediation analysis
Source: Front Genet. 2024 Nov 25;15:1449881. doi: 10.3389/fgene.2024.1449881 (PMC11625780; doi:10.3389/fgene.2024.1449881)
Supplement: Supplementary file 7 [file DataSheet8.csv]

Table S8 The results of the causal effect of metabolites on both LUSC and T1DM using reverse MR
id.exposure	exposure	id.outcome	outcome	method	nsnp	b	se	pval
GCST90199681	2-hydroxyoctanoate levels	ebi-a-GCST90014023	Type 1 diabetes	MR Egger	15	0.039274632	0.081923804	0.639615274
GCST90199681	2-hydroxyoctanoate levels	ebi-a-GCST90014023	Type 1 diabetes	Weighted median	15	0.023561216	0.060046704	0.694776356
GCST90199681	2-hydroxyoctanoate levels	ebi-a-GCST90014023	Type 1 diabetes	Inverse variance weighted	15	0.016225293	0.041654333	0.69688979
GCST90199681	2-hydroxyoctanoate levels	ebi-a-GCST90014023	Type 1 diabetes	Simple mode	15	-0.036311057	0.113309082	0.753352564
GCST90199681	2-hydroxyoctanoate levels	ebi-a-GCST90014023	Type 1 diabetes	Weighted mode	15	0.128671155	0.085275434	0.153561062
GCST90200176	Glutamine conjugate of C6H10O2 (1) levels	ebi-a-GCST90014023	Type 1 diabetes	MR Egger	9	0.648548399	0.288411827	0.05931274
GCST90200176	Glutamine conjugate of C6H10O2 (1) levels	ebi-a-GCST90014023	Type 1 diabetes	Weighted median	9	0.058306875	0.095438374	0.541241003
GCST90200176	Glutamine conjugate of C6H10O2 (1) levels	ebi-a-GCST90014023	Type 1 diabetes	Inverse variance weighted	9	-0.102618128	0.119990656	0.392430664
GCST90200176	Glutamine conjugate of C6H10O2 (1) levels	ebi-a-GCST90014023	Type 1 diabetes	Simple mode	9	0.074181356	0.137451766	0.604103531
GCST90200176	Glutamine conjugate of C6H10O2 (1) levels	ebi-a-GCST90014023	Type 1 diabetes	Weighted mode	9	0.112369237	0.092482208	0.258992747
LUSC	Non-small cell lung cancer, squamous (controls excluding all cancers)	GCST90199681	2-hydroxyoctanoate levels	MR Egger	11	-0.021653484	0.045525737	0.645669046
LUSC	Non-small cell lung cancer, squamous (controls excluding all cancers)	GCST90199681	2-hydroxyoctanoate levels	Weighted median	11	-0.050840073	0.034092639	0.135900298
LUSC	Non-small cell lung cancer, squamous (controls excluding all cancers)	GCST90199681	2-hydroxyoctanoate levels	Inverse variance weighted	11	-0.00854771	0.02422374	0.724189662
LUSC	Non-small cell lung cancer, squamous (controls excluding all cancers)	GCST90199681	2-hydroxyoctanoate levels	Simple mode	11	0.061317312	0.069749681	0.39997548
LUSC	Non-small cell lung cancer, squamous (controls excluding all cancers)	GCST90199681	2-hydroxyoctanoate levels	Weighted mode	11	-0.064564832	0.047029321	0.199795277
LUSC	Non-small cell lung cancer, squamous (controls excluding all cancers)	GCST90200176	Glutamine conjugate of C6H10O2 (1) levels	MR Egger	11	-0.033930006	0.058294027	0.574821768
LUSC	Non-small cell lung cancer, squamous (controls excluding all cancers)	GCST90200176	Glutamine conjugate of C6H10O2 (1) levels	Weighted median	11	-0.037512492	0.033755324	0.266436684
LUSC	Non-small cell lung cancer, squamous (controls excluding all cancers)	GCST90200176	Glutamine conjugate of C6H10O2 (1) levels	Inverse variance weighted	11	-0.022311032	0.030092815	0.458446524
LUSC	Non-small cell lung cancer, squamous (controls excluding all cancers)	GCST90200176	Glutamine conjugate of C6H10O2 (1) levels	Simple mode	11	-0.008492001	0.053365129	0.876734334
LUSC	Non-small cell lung cancer, squamous (controls excluding all cancers)	GCST90200176	Glutamine conjugate of C6H10O2 (1) levels	Weighted mode	11	-0.020168256	0.038505131	0.61184121
