# Supplementary material for: Causal relationship between diabetes mellitus and lung cancer: a two-sample Mendelian randomization and mediation analysis
Source: Front Genet. 2024 Nov 25;15:1449881. doi: 10.3389/fgene.2024.1449881 (PMC11625780; doi:10.3389/fgene.2024.1449881)
Supplement: Supplementary file 9 [file DataSheet7.csv]

Table S7 The genetically predicted effects of type 1 diabetes mellitus on each serum metabolites
id.exposure	id.outcome	outcome	exposure	method	nsnp	b	se	pval	lo_ci	up_ci	or	or_lci95	or_uci95
ebi-a-GCST90014023	GCST90200713	Spermidine to ornithine ratio	Type 1 diabetes || id:ebi-a-GCST90014023	MR Egger	87	-0.018874866	0.008670336	0.032257156	-0.035868724	-0.001881008	0.981302149	0.964766936	0.99812076
ebi-a-GCST90014023	GCST90200713	Spermidine to ornithine ratio	Type 1 diabetes || id:ebi-a-GCST90014023	Inverse variance weighted	87	-0.014528766	0.006780806	0.032142722	-0.027819145	-0.001238387	0.985576267	0.972564244	0.99876238
ebi-a-GCST90014023	GCST90200713	Spermidine to ornithine ratio	Type 1 diabetes || id:ebi-a-GCST90014023	Weighted median	87	-0.020572112	0.009477918	0.029966663	-0.039148831	-0.001995393	0.97963805	0.961607582	0.998006596
ebi-a-GCST90014023	GCST90200311	4-acetamidobutanoate levels	Type 1 diabetes || id:ebi-a-GCST90014023	MR Egger	87	0.029091214	0.007647245	0.000267346	0.014102614	0.044079815	1.029518497	1.014202525	1.045065763
ebi-a-GCST90014023	GCST90200311	4-acetamidobutanoate levels	Type 1 diabetes || id:ebi-a-GCST90014023	Inverse variance weighted	87	0.022930697	0.005992073	0.000129799	0.011186234	0.03467516	1.023195626	1.011249034	1.035283352
ebi-a-GCST90014023	GCST90200311	4-acetamidobutanoate levels	Type 1 diabetes || id:ebi-a-GCST90014023	Weighted median	87	0.033359927	0.008507704	8.81E-05	0.016684827	0.050035027	1.033922609	1.016824796	1.05130792
ebi-a-GCST90014023	GCST90200176	Glutamine conjugate of C6H10O2 (1) levels	Type 1 diabetes || id:ebi-a-GCST90014023	MR Egger	87	0.008377995	0.007946417	0.294728253	-0.007196982	0.023952972	1.008413188	0.992828854	1.024242148
ebi-a-GCST90014023	GCST90200176	Glutamine conjugate of C6H10O2 (1) levels	Type 1 diabetes || id:ebi-a-GCST90014023	Inverse variance weighted	87	0.013615713	0.006231107	0.028880084	0.001402744	0.025828682	1.013708829	1.001403728	1.026165133
ebi-a-GCST90014023	GCST90200176	Glutamine conjugate of C6H10O2 (1) levels	Type 1 diabetes || id:ebi-a-GCST90014023	Weighted median	87	0.008318314	0.009588935	0.385673102	-0.010475999	0.027112627	1.008353007	0.989578683	1.027483519
ebi-a-GCST90014023	GCST90199883	Cysteinylglycine disulfide levels	Type 1 diabetes || id:ebi-a-GCST90014023	MR Egger	87	0.008167332	0.008000728	0.310234693	-0.007514095	0.023848759	1.008200776	0.992514066	1.024135415
ebi-a-GCST90014023	GCST90199883	Cysteinylglycine disulfide levels	Type 1 diabetes || id:ebi-a-GCST90014023	Inverse variance weighted	87	0.012524589	0.00626053	0.045439428	0.00025395	0.024795228	1.01260335	1.000253983	1.025105187
ebi-a-GCST90014023	GCST90199883	Cysteinylglycine disulfide levels	Type 1 diabetes || id:ebi-a-GCST90014023	Weighted median	87	0.016835477	0.008755414	0.054497038	-0.000325135	0.033996089	1.016977992	0.999674918	1.03458056
ebi-a-GCST90014023	GCST90199817	Indoleacetylglutamine levels	Type 1 diabetes || id:ebi-a-GCST90014023	MR Egger	87	0.016284817	0.009472571	0.089226024	-0.002281422	0.034851056	1.016418137	0.997721179	1.035465471
ebi-a-GCST90014023	GCST90199817	Indoleacetylglutamine levels	Type 1 diabetes || id:ebi-a-GCST90014023	Inverse variance weighted	87	0.015944361	0.007379891	0.030732869	0.001479775	0.030408948	1.016072151	1.00148087	1.030876022
ebi-a-GCST90014023	GCST90199817	Indoleacetylglutamine levels	Type 1 diabetes || id:ebi-a-GCST90014023	Weighted median	87	0.01607945	0.009728042	0.098351844	-0.002987512	0.035146412	1.01620942	0.997016947	1.035771347
ebi-a-GCST90014023	GCST90199766	3-(3-amino-3-carboxypropyl)uridine levels	Type 1 diabetes || id:ebi-a-GCST90014023	MR Egger	87	0.011994623	0.007660114	0.12109822	-0.003019199	0.027008446	1.012066847	0.996985354	1.02737648
ebi-a-GCST90014023	GCST90199766	3-(3-amino-3-carboxypropyl)uridine levels	Type 1 diabetes || id:ebi-a-GCST90014023	Inverse variance weighted	87	0.01275537	0.006001954	0.033569695	0.00099154	0.0245192	1.012837067	1.000992031	1.024822268
ebi-a-GCST90014023	GCST90199766	3-(3-amino-3-carboxypropyl)uridine levels	Type 1 diabetes || id:ebi-a-GCST90014023	Weighted median	87	0.014415759	0.008408136	0.086436723	-0.002064188	0.030895705	1.014520167	0.997937941	1.031377931
ebi-a-GCST90014023	GCST90199681	2-hydroxyoctanoate levels	Type 1 diabetes || id:ebi-a-GCST90014023	MR Egger	87	0.009574618	0.008208537	0.246706079	-0.006514114	0.02566335	1.009620602	0.993507057	1.025995489
ebi-a-GCST90014023	GCST90199681	2-hydroxyoctanoate levels	Type 1 diabetes || id:ebi-a-GCST90014023	Inverse variance weighted	87	0.013753581	0.006419529	0.032156513	0.001171305	0.026335858	1.013848597	1.001171991	1.026685711
ebi-a-GCST90014023	GCST90199681	2-hydroxyoctanoate levels	Type 1 diabetes || id:ebi-a-GCST90014023	Weighted median	87	0.016299311	0.009578057	0.088805137	-0.002473681	0.035072302	1.016432869	0.997529376	1.035694589
