# Supplementary material for: Causal relationship between diabetes mellitus and lung cancer: a two-sample Mendelian randomization and mediation analysis
Source: Front Genet. 2024 Nov 25;15:1449881. doi: 10.3389/fgene.2024.1449881 (PMC11625780; doi:10.3389/fgene.2024.1449881)
Supplement: Supplementary file 10 [file DataSheet5.csv]

Table S5 The heterogeneity analyses of MR analyses for blood metabolites on each subtype of lung cancer
id.exposure	id.outcome	outcome	exposure	method	Q	Q_df	Q_pval
GCST90199621	dGZuAa	Non-small cell lung cancer (controls excluding all cancers)	Carnitine levels	MR Egger	11.37838732	14	0.656088274
GCST90199621	dGZuAa	Non-small cell lung cancer (controls excluding all cancers)	Carnitine levels	Inverse variance weighted	14.37521964	15	0.497282953
GCST90199621	h4iI4h	Small cell lung cancer (controls excluding all cancers)	Carnitine levels	MR Egger	13.81144974	14	0.463850741
GCST90199621	h4iI4h	Small cell lung cancer (controls excluding all cancers)	Carnitine levels	Inverse variance weighted	13.86628683	15	0.535693523
GCST90199621	ofFfzJ	Non-small cell lung cancer, squamous (controls excluding all cancers)	Carnitine levels	MR Egger	20.46444548	14	0.116165294
GCST90199621	ofFfzJ	Non-small cell lung cancer, squamous (controls excluding all cancers)	Carnitine levels	Inverse variance weighted	22.13232633	15	0.10438084
GCST90199621	wKLX7j	Non-small cell lung cancer, adenocarcinoma (controls excluding all cancers)	Carnitine levels	MR Egger	14.01143582	14	0.44885942
GCST90199621	wKLX7j	Non-small cell lung cancer, adenocarcinoma (controls excluding all cancers)	Carnitine levels	Inverse variance weighted	22.08788309	15	0.105520148
GCST90199622	dGZuAa	Non-small cell lung cancer (controls excluding all cancers)	Benzoate levels	MR Egger	3.762221348	7	0.806721325
GCST90199622	dGZuAa	Non-small cell lung cancer (controls excluding all cancers)	Benzoate levels	Inverse variance weighted	3.844197293	8	0.870899728
GCST90199622	h4iI4h	Small cell lung cancer (controls excluding all cancers)	Benzoate levels	MR Egger	8.739263027	7	0.271921924
GCST90199622	h4iI4h	Small cell lung cancer (controls excluding all cancers)	Benzoate levels	Inverse variance weighted	13.3345306	8	0.100846108
GCST90199622	ofFfzJ	Non-small cell lung cancer, squamous (controls excluding all cancers)	Benzoate levels	MR Egger	4.626937517	7	0.705382848
GCST90199622	ofFfzJ	Non-small cell lung cancer, squamous (controls excluding all cancers)	Benzoate levels	Inverse variance weighted	4.627154903	8	0.79658098
GCST90199622	wKLX7j	Non-small cell lung cancer, adenocarcinoma (controls excluding all cancers)	Benzoate levels	MR Egger	4.916911645	7	0.670102283
GCST90199622	wKLX7j	Non-small cell lung cancer, adenocarcinoma (controls excluding all cancers)	Benzoate levels	Inverse variance weighted	5.141673919	8	0.742332095
GCST90199623	dGZuAa	Non-small cell lung cancer (controls excluding all cancers)	Maltotriose levels	MR Egger	15.8509146	13	0.257274231
GCST90199623	dGZuAa	Non-small cell lung cancer (controls excluding all cancers)	Maltotriose levels	Inverse variance weighted	16.13340191	14	0.305295647
GCST90199623	h4iI4h	Small cell lung cancer (controls excluding all cancers)	Maltotriose levels	MR Egger	8.005695114	13	0.843229051
GCST90199623	h4iI4h	Small cell lung cancer (controls excluding all cancers)	Maltotriose levels	Inverse variance weighted	8.149284991	14	0.881404404
GCST90199623	ofFfzJ	Non-small cell lung cancer, squamous (controls excluding all cancers)	Maltotriose levels	MR Egger	13.80482623	13	0.387731356
GCST90199623	ofFfzJ	Non-small cell lung cancer, squamous (controls excluding all cancers)	Maltotriose levels	Inverse variance weighted	14.13463406	14	0.439729624
GCST90199623	wKLX7j	Non-small cell lung cancer, adenocarcinoma (controls excluding all cancers)	Maltotriose levels	MR Egger	13.63368465	13	0.400137887
GCST90199623	wKLX7j	Non-small cell lung cancer, adenocarcinoma (controls excluding all cancers)	Maltotriose levels	Inverse variance weighted	15.04768072	14	0.374903073
GCST90199624	dGZuAa	Non-small cell lung cancer (controls excluding all cancers)	Hippurate levels	MR Egger	12.42962619	7	0.087286485
GCST90199624	dGZuAa	Non-small cell lung cancer (controls excluding all cancers)	Hippurate levels	Inverse variance weighted	13.64171605	8	0.091595323
GCST90199624	h4iI4h	Small cell lung cancer (controls excluding all cancers)	Hippurate levels	MR Egger	8.532635501	7	0.28797351
GCST90199624	h4iI4h	Small cell lung cancer (controls excluding all cancers)	Hippurate levels	Inverse variance weighted	8.699661912	8	0.368262102
GCST90199624	ofFfzJ	Non-small cell lung cancer, squamous (controls excluding all cancers)	Hippurate levels	MR Egger	12.40494531	7	0.088004061
GCST90199624	ofFfzJ	Non-small cell lung cancer, squamous (controls excluding all cancers)	Hippurate levels	Inverse variance weighted	12.46285304	8	0.13171637
GCST90199624	wKLX7j	Non-small cell lung cancer, adenocarcinoma (controls excluding all cancers)	Hippurate levels	MR Egger	11.12895461	7	0.133092158
GCST90199624	wKLX7j	Non-small cell lung cancer, adenocarcinoma (controls excluding all cancers)	Hippurate levels	Inverse variance weighted	13.53243806	8	0.094796108
GCST90199625	dGZuAa	Non-small cell lung cancer (controls excluding all cancers)	Methionine sulfoxide levels	MR Egger	11.27676159	8	0.186505192
GCST90199625	dGZuAa	Non-small cell lung cancer (controls excluding all cancers)	Methionine sulfoxide levels	Inverse variance weighted	11.58926473	9	0.237467005
GCST90199625	h4iI4h	Small cell lung cancer (controls excluding all cancers)	Methionine sulfoxide levels	MR Egger	2.744882612	8	0.949333709
GCST90199625	h4iI4h	Small cell lung cancer (controls excluding all cancers)	Methionine sulfoxide levels	Inverse variance weighted	7.828173617	9	0.551550785
GCST90199625	ofFfzJ	Non-small cell lung cancer, squamous (controls excluding all cancers)	Methionine sulfoxide levels	MR Egger	14.37104666	8	0.072592312
GCST90199625	ofFfzJ	Non-small cell lung cancer, squamous (controls excluding all cancers)	Methionine sulfoxide levels	Inverse variance weighted	17.15768127	9	0.046303206
GCST90199625	wKLX7j	Non-small cell lung cancer, adenocarcinoma (controls excluding all cancers)	Methionine sulfoxide levels	MR Egger	11.70309173	8	0.164950908
GCST90199625	wKLX7j	Non-small cell lung cancer, adenocarcinoma (controls excluding all cancers)	Methionine sulfoxide levels	Inverse variance weighted	11.74229384	9	0.228230509
GCST90199626	dGZuAa	Non-small cell lung cancer (controls excluding all cancers)	Xanthurenate levels	MR Egger	19.11936579	15	0.208375691
GCST90199626	dGZuAa	Non-small cell lung cancer (controls excluding all cancers)	Xanthurenate levels	Inverse variance weighted	23.63883608	16	0.09769484
GCST90199626	h4iI4h	Small cell lung cancer (controls excluding all cancers)	Xanthurenate levels	MR Egger	26.60547898	15	0.032120093
GCST90199626	h4iI4h	Small cell lung cancer (controls excluding all cancers)	Xanthurenate levels	Inverse variance weighted	29.77126661	16	0.019225042
GCST90199626	ofFfzJ	Non-small cell lung cancer, squamous (controls excluding all cancers)	Xanthurenate levels	MR Egger	13.49087093	15	0.564438937
GCST90199626	ofFfzJ	Non-small cell lung cancer, squamous (controls excluding all cancers)	Xanthurenate levels	Inverse variance weighted	15.44240685	16	0.492505574
GCST90199626	wKLX7j	Non-small cell lung cancer, adenocarcinoma (controls excluding all cancers)	Xanthurenate levels	MR Egger	9.837116117	15	0.8298587
GCST90199626	wKLX7j	Non-small cell lung cancer, adenocarcinoma (controls excluding all cancers)	Xanthurenate levels	Inverse variance weighted	10.39049648	16	0.845455857
GCST90199627	dGZuAa	Non-small cell lung cancer (controls excluding all cancers)	N-alpha-acetylornithine levels	MR Egger	14.29383621	13	0.353480911
GCST90199627	dGZuAa	Non-small cell lung cancer (controls excluding all cancers)	N-alpha-acetylornithine levels	Inverse variance weighted	15.13443694	14	0.369026928
GCST90199627	h4iI4h	Small cell lung cancer (controls excluding all cancers)	N-alpha-acetylornithine levels	MR Egger	29.81173502	13	0.005012814
GCST90199627	h4iI4h	Small cell lung cancer (controls excluding all cancers)	N-alpha-acetylornithine levels	Inverse variance weighted	32.18962321	14	0.003764655
GCST90199627	ofFfzJ	Non-small cell lung cancer, squamous (controls excluding all cancers)	N-alpha-acetylornithine levels	MR Egger	15.71958531	13	0.264604282
GCST90199627	ofFfzJ	Non-small cell lung cancer, squamous (controls excluding all cancers)	N-alpha-acetylornithine levels	Inverse variance weighted	20.62114713	14	0.111742571
GCST90199627	wKLX7j	Non-small cell lung cancer, adenocarcinoma (controls excluding all cancers)	N-alpha-acetylornithine levels	MR Egger	7.092860767	13	0.897302805
GCST90199627	wKLX7j	Non-small cell lung cancer, adenocarcinoma (controls excluding all cancers)	N-alpha-acetylornithine levels	Inverse variance weighted	7.116215041	14	0.9301389
GCST90199628	dGZuAa	Non-small cell lung cancer (controls excluding all cancers)	3-methylhistidine levels	MR Egger	15.46443212	13	0.279262634
GCST90199628	dGZuAa	Non-small cell lung cancer (controls excluding all cancers)	3-methylhistidine levels	Inverse variance weighted	15.46456179	14	0.347152971
GCST90199628	h4iI4h	Small cell lung cancer (controls excluding all cancers)	3-methylhistidine levels	MR Egger	16.99031868	13	0.199747027
GCST90199628	h4iI4h	Small cell lung cancer (controls excluding all cancers)	3-methylhistidine levels	Inverse variance weighted	17.24548835	14	0.24333168
GCST90199628	ofFfzJ	Non-small cell lung cancer, squamous (controls excluding all cancers)	3-methylhistidine levels	MR Egger	15.14375701	13	0.298464527
GCST90199628	ofFfzJ	Non-small cell lung cancer, squamous (controls excluding all cancers)	3-methylhistidine levels	Inverse variance weighted	15.17029532	14	0.366613491
GCST90199628	wKLX7j	Non-small cell lung cancer, adenocarcinoma (controls excluding all cancers)	3-methylhistidine levels	MR Egger	14.7468295	13	0.323423198
GCST90199628	wKLX7j	Non-small cell lung cancer, adenocarcinoma (controls excluding all cancers)	3-methylhistidine levels	Inverse variance weighted	14.79056331	14	0.392619724
GCST90199629	dGZuAa	Non-small cell lung cancer (controls excluding all cancers)	Glycerophosphorylcholine (GPC) levels	MR Egger	6.889542734	10	0.735830035
GCST90199629	dGZuAa	Non-small cell lung cancer (controls excluding all cancers)	Glycerophosphorylcholine (GPC) levels	Inverse variance weighted	6.910862866	11	0.806255369
GCST90199629	h4iI4h	Small cell lung cancer (controls excluding all cancers)	Glycerophosphorylcholine (GPC) levels	MR Egger	5.336013485	10	0.867632035
GCST90199629	h4iI4h	Small cell lung cancer (controls excluding all cancers)	Glycerophosphorylcholine (GPC) levels	Inverse variance weighted	5.336134891	11	0.913801656
GCST90199629	ofFfzJ	Non-small cell lung cancer, squamous (controls excluding all cancers)	Glycerophosphorylcholine (GPC) levels	MR Egger	10.29535189	10	0.414974417
GCST90199629	ofFfzJ	Non-small cell lung cancer, squamous (controls excluding all cancers)	Glycerophosphorylcholine (GPC) levels	Inverse variance weighted	10.51811632	11	0.484470138
GCST90199629	wKLX7j	Non-small cell lung cancer, adenocarcinoma (controls excluding all cancers)	Glycerophosphorylcholine (GPC) levels	MR Egger	16.90110523	10	0.076581112
GCST90199629	wKLX7j	Non-small cell lung cancer, adenocarcinoma (controls excluding all cancers)	Glycerophosphorylcholine (GPC) levels	Inverse variance weighted	17.62996805	11	0.090573391
GCST90199630	dGZuAa	Non-small cell lung cancer (controls excluding all cancers)	Phenylacetate levels	MR Egger	5.877153365	12	0.922147488
GCST90199630	dGZuAa	Non-small cell lung cancer (controls excluding all cancers)	Phenylacetate levels	Inverse variance weighted	9.708147019	13	0.717608258
GCST90199630	h4iI4h	Small cell lung cancer (controls excluding all cancers)	Phenylacetate levels	MR Egger	15.2870992	12	0.226110068
GCST90199630	h4iI4h	Small cell lung cancer (controls excluding all cancers)	Phenylacetate levels	Inverse variance weighted	15.79110573	13	0.260594326
GCST90199630	ofFfzJ	Non-small cell lung cancer, squamous (controls excluding all cancers)	Phenylacetate levels	MR Egger	13.17594468	12	0.356383091
GCST90199630	ofFfzJ	Non-small cell lung cancer, squamous (controls excluding all cancers)	Phenylacetate levels	Inverse variance weighted	18.41112526	13	0.14252387
GCST90199630	wKLX7j	Non-small cell lung cancer, adenocarcinoma (controls excluding all cancers)	Phenylacetate levels	MR Egger	6.736176358	12	0.87454435
GCST90199630	wKLX7j	Non-small cell lung cancer, adenocarcinoma (controls excluding all cancers)	Phenylacetate levels	Inverse variance weighted	8.919140081	13	0.77902273
GCST90199631	dGZuAa	Non-small cell lung cancer (controls excluding all cancers)	3-methyl-2-oxovalerate levels	MR Egger	6.1023407	6	0.41182409
GCST90199631	dGZuAa	Non-small cell lung cancer (controls excluding all cancers)	3-methyl-2-oxovalerate levels	Inverse variance weighted	6.228519563	7	0.513334272
GCST90199631	h4iI4h	Small cell lung cancer (controls excluding all cancers)	3-methyl-2-oxovalerate levels	MR Egger	4.309093581	6	0.634925197
GCST90199631	h4iI4h	Small cell lung cancer (controls excluding all cancers)	3-methyl-2-oxovalerate levels	Inverse variance weighted	4.613460085	7	0.7070152
GCST90199631	ofFfzJ	Non-small cell lung cancer, squamous (controls excluding all cancers)	3-methyl-2-oxovalerate levels	MR Egger	1.832807936	6	0.934415018
GCST90199631	ofFfzJ	Non-small cell lung cancer, squamous (controls excluding all cancers)	3-methyl-2-oxovalerate levels	Inverse variance weighted	2.671457949	7	0.91364258
GCST90199631	wKLX7j	Non-small cell lung cancer, adenocarcinoma (controls excluding all cancers)	3-methyl-2-oxovalerate levels	MR Egger	8.759880154	6	0.187539374
GCST90199631	wKLX7j	Non-small cell lung cancer, adenocarcinoma (controls excluding all cancers)	3-methyl-2-oxovalerate levels	Inverse variance weighted	9.678404811	7	0.207542154
GCST90199632	dGZuAa	Non-small cell lung cancer (controls excluding all cancers)	Tartarate levels	MR Egger	10.60970284	12	0.562629579
GCST90199632	dGZuAa	Non-small cell lung cancer (controls excluding all cancers)	Tartarate levels	Inverse variance weighted	10.99212639	13	0.611477249
GCST90199632	h4iI4h	Small cell lung cancer (controls excluding all cancers)	Tartarate levels	MR Egger	12.34716639	12	0.418216363
GCST90199632	h4iI4h	Small cell lung cancer (controls excluding all cancers)	Tartarate levels	Inverse variance weighted	12.36087556	13	0.498297195
GCST90199632	ofFfzJ	Non-small cell lung cancer, squamous (controls excluding all cancers)	Tartarate levels	MR Egger	12.80522884	12	0.383355078
GCST90199632	ofFfzJ	Non-small cell lung cancer, squamous (controls excluding all cancers)	Tartarate levels	Inverse variance weighted	13.1430196	13	0.436826148
GCST90199632	wKLX7j	Non-small cell lung cancer, adenocarcinoma (controls excluding all cancers)	Tartarate levels	MR Egger	20.55762422	12	0.057245903
GCST90199632	wKLX7j	Non-small cell lung cancer, adenocarcinoma (controls excluding all cancers)	Tartarate levels	Inverse variance weighted	20.60976197	13	0.08101436
GCST90199633	dGZuAa	Non-small cell lung cancer (controls excluding all cancers)	Suberate (C8-DC) levels	MR Egger	10.87109862	12	0.539996728
GCST90199633	dGZuAa	Non-small cell lung cancer (controls excluding all cancers)	Suberate (C8-DC) levels	Inverse variance weighted	11.85665496	13	0.539431813
GCST90199633	h4iI4h	Small cell lung cancer (controls excluding all cancers)	Suberate (C8-DC) levels	MR Egger	10.3206196	12	0.587855215
GCST90199633	h4iI4h	Small cell lung cancer (controls excluding all cancers)	Suberate (C8-DC) levels	Inverse variance weighted	12.59375091	13	0.479657893
GCST90199633	ofFfzJ	Non-small cell lung cancer, squamous (controls excluding all cancers)	Suberate (C8-DC) levels	MR Egger	5.556221633	12	0.936782303
GCST90199633	ofFfzJ	Non-small cell lung cancer, squamous (controls excluding all cancers)	Suberate (C8-DC) levels	Inverse variance weighted	5.575206442	13	0.960257874
GCST90199633	wKLX7j	Non-small cell lung cancer, adenocarcinoma (controls excluding all cancers)	Suberate (C8-DC) levels	MR Egger	18.57114965	12	0.099416897
GCST90199633	wKLX7j	Non-small cell lung cancer, adenocarcinoma (controls excluding all cancers)	Suberate (C8-DC) levels	Inverse variance weighted	19.83848406	13	0.099311448
GCST90199634	dGZuAa	Non-small cell lung cancer (controls excluding all cancers)	5-hydroxylysine levels	MR Egger	49.62469422	10	3.13E-07
GCST90199634	dGZuAa	Non-small cell lung cancer (controls excluding all cancers)	5-hydroxylysine levels	Inverse variance weighted	50.46837435	11	5.16E-07
GCST90199634	h4iI4h	Small cell lung cancer (controls excluding all cancers)	5-hydroxylysine levels	MR Egger	8.582213486	10	0.572157562
GCST90199634	h4iI4h	Small cell lung cancer (controls excluding all cancers)	5-hydroxylysine levels	Inverse variance weighted	8.583060693	11	0.66031628
GCST90199634	ofFfzJ	Non-small cell lung cancer, squamous (controls excluding all cancers)	5-hydroxylysine levels	MR Egger	27.23030642	10	0.002394482
GCST90199634	ofFfzJ	Non-small cell lung cancer, squamous (controls excluding all cancers)	5-hydroxylysine levels	Inverse variance weighted	28.73111613	11	0.002498428
GCST90199634	wKLX7j	Non-small cell lung cancer, adenocarcinoma (controls excluding all cancers)	5-hydroxylysine levels	MR Egger	18.66360085	10	0.044749452
GCST90199634	wKLX7j	Non-small cell lung cancer, adenocarcinoma (controls excluding all cancers)	5-hydroxylysine levels	Inverse variance weighted	19.15598402	11	0.058350374
GCST90199635	dGZuAa	Non-small cell lung cancer (controls excluding all cancers)	3-phenylpropionate hydrocinnamate levels	MR Egger	14.03642071	15	0.522768705
GCST90199635	dGZuAa	Non-small cell lung cancer (controls excluding all cancers)	3-phenylpropionate hydrocinnamate levels	Inverse variance weighted	14.18054164	16	0.585265825
GCST90199635	h4iI4h	Small cell lung cancer (controls excluding all cancers)	3-phenylpropionate hydrocinnamate levels	MR Egger	6.650434137	15	0.966634271
GCST90199635	h4iI4h	Small cell lung cancer (controls excluding all cancers)	3-phenylpropionate hydrocinnamate levels	Inverse variance weighted	6.758725791	16	0.977635992
GCST90199635	ofFfzJ	Non-small cell lung cancer, squamous (controls excluding all cancers)	3-phenylpropionate hydrocinnamate levels	MR Egger	15.65789988	15	0.405144817
GCST90199635	ofFfzJ	Non-small cell lung cancer, squamous (controls excluding all cancers)	3-phenylpropionate hydrocinnamate levels	Inverse variance weighted	15.69677763	16	0.474316418
GCST90199635	wKLX7j	Non-small cell lung cancer, adenocarcinoma (controls excluding all cancers)	3-phenylpropionate hydrocinnamate levels	MR Egger	12.30789153	15	0.655590376
GCST90199635	wKLX7j	Non-small cell lung cancer, adenocarcinoma (controls excluding all cancers)	3-phenylpropionate hydrocinnamate levels	Inverse variance weighted	13.3446408	16	0.64741148
GCST90199636	dGZuAa	Non-small cell lung cancer (controls excluding all cancers)	Kynurenine levels	MR Egger	12.90025649	12	0.376332003
GCST90199636	dGZuAa	Non-small cell lung cancer (controls excluding all cancers)	Kynurenine levels	Inverse variance weighted	12.900347	13	0.455538344
GCST90199636	h4iI4h	Small cell lung cancer (controls excluding all cancers)	Kynurenine levels	MR Egger	12.13939614	12	0.434550532
GCST90199636	h4iI4h	Small cell lung cancer (controls excluding all cancers)	Kynurenine levels	Inverse variance weighted	16.32111204	13	0.232223888
GCST90199636	ofFfzJ	Non-small cell lung cancer, squamous (controls excluding all cancers)	Kynurenine levels	MR Egger	12.74432208	12	0.387895143
GCST90199636	ofFfzJ	Non-small cell lung cancer, squamous (controls excluding all cancers)	Kynurenine levels	Inverse variance weighted	14.1826074	13	0.361110757
GCST90199636	wKLX7j	Non-small cell lung cancer, adenocarcinoma (controls excluding all cancers)	Kynurenine levels	MR Egger	12.8374868	12	0.380962737
GCST90199636	wKLX7j	Non-small cell lung cancer, adenocarcinoma (controls excluding all cancers)	Kynurenine levels	Inverse variance weighted	13.0191832	13	0.446330999
GCST90199637	dGZuAa	Non-small cell lung cancer (controls excluding all cancers)	N-acetylglutamate levels	MR Egger	4.745861928	10	0.907495364
GCST90199637	dGZuAa	Non-small cell lung cancer (controls excluding all cancers)	N-acetylglutamate levels	Inverse variance weighted	4.809950081	11	0.940019833
GCST90199637	h4iI4h	Small cell lung cancer (controls excluding all cancers)	N-acetylglutamate levels	MR Egger	12.01164215	10	0.28427809
GCST90199637	h4iI4h	Small cell lung cancer (controls excluding all cancers)	N-acetylglutamate levels	Inverse variance weighted	12.01205891	11	0.362737473
GCST90199637	ofFfzJ	Non-small cell lung cancer, squamous (controls excluding all cancers)	N-acetylglutamate levels	MR Egger	8.570346984	10	0.573305297
GCST90199637	ofFfzJ	Non-small cell lung cancer, squamous (controls excluding all cancers)	N-acetylglutamate levels	Inverse variance weighted	8.582957624	11	0.660325747
GCST90199637	wKLX7j	Non-small cell lung cancer, adenocarcinoma (controls excluding all cancers)	N-acetylglutamate levels	MR Egger	6.225091026	10	0.796010764
GCST90199637	wKLX7j	Non-small cell lung cancer, adenocarcinoma (controls excluding all cancers)	N-acetylglutamate levels	Inverse variance weighted	6.408995006	11	0.844729965
GCST90199638	dGZuAa	Non-small cell lung cancer (controls excluding all cancers)	Glycerol 3-phosphate levels	MR Egger	17.97084298	16	0.325607106
GCST90199638	dGZuAa	Non-small cell lung cancer (controls excluding all cancers)	Glycerol 3-phosphate levels	Inverse variance weighted	18.24442575	17	0.373580091
GCST90199638	h4iI4h	Small cell lung cancer (controls excluding all cancers)	Glycerol 3-phosphate levels	MR Egger	16.44996839	16	0.422021492
GCST90199638	h4iI4h	Small cell lung cancer (controls excluding all cancers)	Glycerol 3-phosphate levels	Inverse variance weighted	16.74899965	17	0.471493043
GCST90199638	ofFfzJ	Non-small cell lung cancer, squamous (controls excluding all cancers)	Glycerol 3-phosphate levels	MR Egger	10.66745959	16	0.829531331
GCST90199638	ofFfzJ	Non-small cell lung cancer, squamous (controls excluding all cancers)	Glycerol 3-phosphate levels	Inverse variance weighted	10.68787312	17	0.872322159
GCST90199638	wKLX7j	Non-small cell lung cancer, adenocarcinoma (controls excluding all cancers)	Glycerol 3-phosphate levels	MR Egger	34.5401943	16	0.004591508
GCST90199638	wKLX7j	Non-small cell lung cancer, adenocarcinoma (controls excluding all cancers)	Glycerol 3-phosphate levels	Inverse variance weighted	34.98317468	17	0.006252924
GCST90199639	dGZuAa	Non-small cell lung cancer (controls excluding all cancers)	Imidazole lactate levels	MR Egger	10.42277459	15	0.792337677
GCST90199639	dGZuAa	Non-small cell lung cancer (controls excluding all cancers)	Imidazole lactate levels	Inverse variance weighted	10.44288876	16	0.842499561
GCST90199639	h4iI4h	Small cell lung cancer (controls excluding all cancers)	Imidazole lactate levels	MR Egger	12.57478091	15	0.63510453
GCST90199639	h4iI4h	Small cell lung cancer (controls excluding all cancers)	Imidazole lactate levels	Inverse variance weighted	15.10463842	16	0.516988391
GCST90199639	ofFfzJ	Non-small cell lung cancer, squamous (controls excluding all cancers)	Imidazole lactate levels	MR Egger	12.84529751	15	0.6142458
GCST90199639	ofFfzJ	Non-small cell lung cancer, squamous (controls excluding all cancers)	Imidazole lactate levels	Inverse variance weighted	13.06269102	16	0.66816859
GCST90199639	wKLX7j	Non-small cell lung cancer, adenocarcinoma (controls excluding all cancers)	Imidazole lactate levels	MR Egger	22.85820693	15	0.087197137
GCST90199639	wKLX7j	Non-small cell lung cancer, adenocarcinoma (controls excluding all cancers)	Imidazole lactate levels	Inverse variance weighted	22.89613085	16	0.116539515
GCST90199640	dGZuAa	Non-small cell lung cancer (controls excluding all cancers)	4-guanidinobutanoate levels	MR Egger	11.80485559	10	0.298329125
GCST90199640	dGZuAa	Non-small cell lung cancer (controls excluding all cancers)	4-guanidinobutanoate levels	Inverse variance weighted	14.69863884	11	0.196713226
GCST90199640	h4iI4h	Small cell lung cancer (controls excluding all cancers)	4-guanidinobutanoate levels	MR Egger	10.10193404	10	0.431596273
GCST90199640	h4iI4h	Small cell lung cancer (controls excluding all cancers)	4-guanidinobutanoate levels	Inverse variance weighted	10.24610092	11	0.508395615
GCST90199640	ofFfzJ	Non-small cell lung cancer, squamous (controls excluding all cancers)	4-guanidinobutanoate levels	MR Egger	4.365752514	10	0.929342659
GCST90199640	ofFfzJ	Non-small cell lung cancer, squamous (controls excluding all cancers)	4-guanidinobutanoate levels	Inverse variance weighted	4.470051264	11	0.954100406
GCST90199640	wKLX7j	Non-small cell lung cancer, adenocarcinoma (controls excluding all cancers)	4-guanidinobutanoate levels	MR Egger	12.74075085	10	0.2385301
GCST90199640	wKLX7j	Non-small cell lung cancer, adenocarcinoma (controls excluding all cancers)	4-guanidinobutanoate levels	Inverse variance weighted	14.87615968	11	0.188236896
GCST90199641	dGZuAa	Non-small cell lung cancer (controls excluding all cancers)	Glucuronate levels	MR Egger	9.950526695	6	0.126750968
GCST90199641	dGZuAa	Non-small cell lung cancer (controls excluding all cancers)	Glucuronate levels	Inverse variance weighted	10.86814186	7	0.144474922
GCST90199641	h4iI4h	Small cell lung cancer (controls excluding all cancers)	Glucuronate levels	MR Egger	3.185795615	6	0.785192251
GCST90199641	h4iI4h	Small cell lung cancer (controls excluding all cancers)	Glucuronate levels	Inverse variance weighted	3.192292459	7	0.86666204
GCST90199641	ofFfzJ	Non-small cell lung cancer, squamous (controls excluding all cancers)	Glucuronate levels	MR Egger	4.167564064	6	0.654012074
GCST90199641	ofFfzJ	Non-small cell lung cancer, squamous (controls excluding all cancers)	Glucuronate levels	Inverse variance weighted	4.211508773	7	0.75511895
GCST90199641	wKLX7j	Non-small cell lung cancer, adenocarcinoma (controls excluding all cancers)	Glucuronate levels	MR Egger	10.85830174	6	0.09285576
GCST90199641	wKLX7j	Non-small cell lung cancer, adenocarcinoma (controls excluding all cancers)	Glucuronate levels	Inverse variance weighted	11.77506644	7	0.108202822
GCST90199642	dGZuAa	Non-small cell lung cancer (controls excluding all cancers)	Ribitol levels	MR Egger	8.39156591	16	0.936345512
GCST90199642	dGZuAa	Non-small cell lung cancer (controls excluding all cancers)	Ribitol levels	Inverse variance weighted	8.476154264	17	0.955278473
GCST90199642	h4iI4h	Small cell lung cancer (controls excluding all cancers)	Ribitol levels	MR Egger	13.32760939	16	0.648670071
GCST90199642	h4iI4h	Small cell lung cancer (controls excluding all cancers)	Ribitol levels	Inverse variance weighted	14.09685439	17	0.660234503
GCST90199642	ofFfzJ	Non-small cell lung cancer, squamous (controls excluding all cancers)	Ribitol levels	MR Egger	9.962976254	16	0.868554624
GCST90199642	ofFfzJ	Non-small cell lung cancer, squamous (controls excluding all cancers)	Ribitol levels	Inverse variance weighted	10.01108672	17	0.903144719
GCST90199642	wKLX7j	Non-small cell lung cancer, adenocarcinoma (controls excluding all cancers)	Ribitol levels	MR Egger	18.88575394	16	0.274632136
GCST90199642	wKLX7j	Non-small cell lung cancer, adenocarcinoma (controls excluding all cancers)	Ribitol levels	Inverse variance weighted	20.28690375	17	0.259818299
GCST90199643	dGZuAa	Non-small cell lung cancer (controls excluding all cancers)	Glycodeoxycholate levels	MR Egger	3.44444534	4	0.486375672
GCST90199643	dGZuAa	Non-small cell lung cancer (controls excluding all cancers)	Glycodeoxycholate levels	Inverse variance weighted	3.617657412	5	0.605664076
GCST90199643	h4iI4h	Small cell lung cancer (controls excluding all cancers)	Glycodeoxycholate levels	MR Egger	5.523577305	4	0.237664776
GCST90199643	h4iI4h	Small cell lung cancer (controls excluding all cancers)	Glycodeoxycholate levels	Inverse variance weighted	7.49934563	5	0.186071872
GCST90199643	ofFfzJ	Non-small cell lung cancer, squamous (controls excluding all cancers)	Glycodeoxycholate levels	MR Egger	5.26544322	4	0.261129327
GCST90199643	ofFfzJ	Non-small cell lung cancer, squamous (controls excluding all cancers)	Glycodeoxycholate levels	Inverse variance weighted	5.929118828	5	0.313177191
GCST90199643	wKLX7j	Non-small cell lung cancer, adenocarcinoma (controls excluding all cancers)	Glycodeoxycholate levels	MR Egger	3.529657768	4	0.473383168
GCST90199643	wKLX7j	Non-small cell lung cancer, adenocarcinoma (controls excluding all cancers)	Glycodeoxycholate levels	Inverse variance weighted	3.976574074	5	0.552793634
GCST90199644	dGZuAa	Non-small cell lung cancer (controls excluding all cancers)	Theobromine levels	MR Egger	27.40706719	11	0.003986951
GCST90199644	dGZuAa	Non-small cell lung cancer (controls excluding all cancers)	Theobromine levels	Inverse variance weighted	27.82505289	12	0.005867375
GCST90199644	h4iI4h	Small cell lung cancer (controls excluding all cancers)	Theobromine levels	MR Egger	17.68404026	11	0.089207513
GCST90199644	h4iI4h	Small cell lung cancer (controls excluding all cancers)	Theobromine levels	Inverse variance weighted	17.72804642	12	0.12420093
GCST90199644	ofFfzJ	Non-small cell lung cancer, squamous (controls excluding all cancers)	Theobromine levels	MR Egger	10.01054954	11	0.529438461
GCST90199644	ofFfzJ	Non-small cell lung cancer, squamous (controls excluding all cancers)	Theobromine levels	Inverse variance weighted	10.35175622	12	0.585131029
GCST90199644	wKLX7j	Non-small cell lung cancer, adenocarcinoma (controls excluding all cancers)	Theobromine levels	MR Egger	18.91528553	11	0.062631214
GCST90199644	wKLX7j	Non-small cell lung cancer, adenocarcinoma (controls excluding all cancers)	Theobromine levels	Inverse variance weighted	19.18597904	12	0.084137995
GCST90199645	dGZuAa	Non-small cell lung cancer (controls excluding all cancers)	Quinate levels	MR Egger	6.87078137	11	0.809449235
GCST90199645	dGZuAa	Non-small cell lung cancer (controls excluding all cancers)	Quinate levels	Inverse variance weighted	10.66610736	12	0.557729095
GCST90199645	h4iI4h	Small cell lung cancer (controls excluding all cancers)	Quinate levels	MR Egger	8.2892174	11	0.687185772
GCST90199645	h4iI4h	Small cell lung cancer (controls excluding all cancers)	Quinate levels	Inverse variance weighted	8.951671764	12	0.707052679
GCST90199645	ofFfzJ	Non-small cell lung cancer, squamous (controls excluding all cancers)	Quinate levels	MR Egger	10.27351181	11	0.505965435
GCST90199645	ofFfzJ	Non-small cell lung cancer, squamous (controls excluding all cancers)	Quinate levels	Inverse variance weighted	10.62797129	12	0.561041494
GCST90199645	wKLX7j	Non-small cell lung cancer, adenocarcinoma (controls excluding all cancers)	Quinate levels	MR Egger	11.92329803	11	0.369436223
GCST90199645	wKLX7j	Non-small cell lung cancer, adenocarcinoma (controls excluding all cancers)	Quinate levels	Inverse variance weighted	13.16621612	12	0.357076086
GCST90199646	dGZuAa	Non-small cell lung cancer (controls excluding all cancers)	Gentisate levels	MR Egger	17.81357758	18	0.467995744
GCST90199646	dGZuAa	Non-small cell lung cancer (controls excluding all cancers)	Gentisate levels	Inverse variance weighted	18.66516248	19	0.47849735
GCST90199646	h4iI4h	Small cell lung cancer (controls excluding all cancers)	Gentisate levels	MR Egger	13.0752663	18	0.787082369
GCST90199646	h4iI4h	Small cell lung cancer (controls excluding all cancers)	Gentisate levels	Inverse variance weighted	13.51922516	19	0.81096255
GCST90199646	ofFfzJ	Non-small cell lung cancer, squamous (controls excluding all cancers)	Gentisate levels	MR Egger	12.3004521	18	0.831343829
GCST90199646	ofFfzJ	Non-small cell lung cancer, squamous (controls excluding all cancers)	Gentisate levels	Inverse variance weighted	12.98264669	19	0.839458223
GCST90199646	wKLX7j	Non-small cell lung cancer, adenocarcinoma (controls excluding all cancers)	Gentisate levels	MR Egger	21.65288873	18	0.247760963
GCST90199646	wKLX7j	Non-small cell lung cancer, adenocarcinoma (controls excluding all cancers)	Gentisate levels	Inverse variance weighted	21.73598675	19	0.297592163
GCST90199647	dGZuAa	Non-small cell lung cancer (controls excluding all cancers)	Theophylline levels	MR Egger	17.99534047	10	0.055042292
GCST90199647	dGZuAa	Non-small cell lung cancer (controls excluding all cancers)	Theophylline levels	Inverse variance weighted	18.36731499	11	0.073439686
GCST90199647	h4iI4h	Small cell lung cancer (controls excluding all cancers)	Theophylline levels	MR Egger	5.096160707	10	0.884662443
GCST90199647	h4iI4h	Small cell lung cancer (controls excluding all cancers)	Theophylline levels	Inverse variance weighted	5.142660481	11	0.92406109
GCST90199647	ofFfzJ	Non-small cell lung cancer, squamous (controls excluding all cancers)	Theophylline levels	MR Egger	13.1165595	10	0.217227686
GCST90199647	ofFfzJ	Non-small cell lung cancer, squamous (controls excluding all cancers)	Theophylline levels	Inverse variance weighted	13.20764323	11	0.279970933
GCST90199647	wKLX7j	Non-small cell lung cancer, adenocarcinoma (controls excluding all cancers)	Theophylline levels	MR Egger	12.83366333	10	0.23312118
GCST90199647	wKLX7j	Non-small cell lung cancer, adenocarcinoma (controls excluding all cancers)	Theophylline levels	Inverse variance weighted	13.04562034	11	0.29035415
GCST90199648	dGZuAa	Non-small cell lung cancer (controls excluding all cancers)	1,5-anhydroglucitol (1,5-ag) levels	MR Egger	17.99899769	20	0.587474275
GCST90199648	dGZuAa	Non-small cell lung cancer (controls excluding all cancers)	1,5-anhydroglucitol (1,5-ag) levels	Inverse variance weighted	18.67517191	21	0.605968729
GCST90199648	h4iI4h	Small cell lung cancer (controls excluding all cancers)	1,5-anhydroglucitol (1,5-ag) levels	MR Egger	17.59209756	20	0.614259046
GCST90199648	h4iI4h	Small cell lung cancer (controls excluding all cancers)	1,5-anhydroglucitol (1,5-ag) levels	Inverse variance weighted	18.0304845	21	0.647074269
GCST90199648	ofFfzJ	Non-small cell lung cancer, squamous (controls excluding all cancers)	1,5-anhydroglucitol (1,5-ag) levels	MR Egger	15.35709844	20	0.755622756
GCST90199648	ofFfzJ	Non-small cell lung cancer, squamous (controls excluding all cancers)	1,5-anhydroglucitol (1,5-ag) levels	Inverse variance weighted	15.45140039	21	0.799639719
GCST90199648	wKLX7j	Non-small cell lung cancer, adenocarcinoma (controls excluding all cancers)	1,5-anhydroglucitol (1,5-ag) levels	MR Egger	14.9447495	20	0.779560278
GCST90199648	wKLX7j	Non-small cell lung cancer, adenocarcinoma (controls excluding all cancers)	1,5-anhydroglucitol (1,5-ag) levels	Inverse variance weighted	18.51567438	21	0.616178185
GCST90199649	dGZuAa	Non-small cell lung cancer (controls excluding all cancers)	1-stearoyl-2-arachidonoyl-GPI (18:0/20:4) levels	MR Egger	23.67021533	14	0.05020119
GCST90199649	dGZuAa	Non-small cell lung cancer (controls excluding all cancers)	1-stearoyl-2-arachidonoyl-GPI (18:0/20:4) levels	Inverse variance weighted	26.79055331	15	0.03048991
GCST90199649	h4iI4h	Small cell lung cancer (controls excluding all cancers)	1-stearoyl-2-arachidonoyl-GPI (18:0/20:4) levels	MR Egger	11.52387249	14	0.644479998
GCST90199649	h4iI4h	Small cell lung cancer (controls excluding all cancers)	1-stearoyl-2-arachidonoyl-GPI (18:0/20:4) levels	Inverse variance weighted	13.44183336	15	0.568211297
GCST90199649	ofFfzJ	Non-small cell lung cancer, squamous (controls excluding all cancers)	1-stearoyl-2-arachidonoyl-GPI (18:0/20:4) levels	MR Egger	11.31895214	14	0.660817996
GCST90199649	ofFfzJ	Non-small cell lung cancer, squamous (controls excluding all cancers)	1-stearoyl-2-arachidonoyl-GPI (18:0/20:4) levels	Inverse variance weighted	11.65582576	15	0.70487131
GCST90199649	wKLX7j	Non-small cell lung cancer, adenocarcinoma (controls excluding all cancers)	1-stearoyl-2-arachidonoyl-GPI (18:0/20:4) levels	MR Egger	22.21003935	14	0.074400401
GCST90199649	wKLX7j	Non-small cell lung cancer, adenocarcinoma (controls excluding all cancers)	1-stearoyl-2-arachidonoyl-GPI (18:0/20:4) levels	Inverse variance weighted	24.7577956	15	0.053292255
GCST90199650	dGZuAa	Non-small cell lung cancer (controls excluding all cancers)	Indolelactate levels	MR Egger	7.915458591	10	0.63709461
GCST90199650	dGZuAa	Non-small cell lung cancer (controls excluding all cancers)	Indolelactate levels	Inverse variance weighted	14.77400637	11	0.193078568
GCST90199650	h4iI4h	Small cell lung cancer (controls excluding all cancers)	Indolelactate levels	MR Egger	12.32151721	10	0.26411467
GCST90199650	h4iI4h	Small cell lung cancer (controls excluding all cancers)	Indolelactate levels	Inverse variance weighted	12.39081354	11	0.334995107
GCST90199650	ofFfzJ	Non-small cell lung cancer, squamous (controls excluding all cancers)	Indolelactate levels	MR Egger	8.529299199	10	0.577278904
GCST90199650	ofFfzJ	Non-small cell lung cancer, squamous (controls excluding all cancers)	Indolelactate levels	Inverse variance weighted	11.82162625	11	0.377199349
GCST90199650	wKLX7j	Non-small cell lung cancer, adenocarcinoma (controls excluding all cancers)	Indolelactate levels	MR Egger	9.465523977	10	0.48856522
GCST90199650	wKLX7j	Non-small cell lung cancer, adenocarcinoma (controls excluding all cancers)	Indolelactate levels	Inverse variance weighted	10.97858519	11	0.445059093
GCST90199651	dGZuAa	Non-small cell lung cancer (controls excluding all cancers)	Docosahexaenoate DHA; 22:6n3 levels	MR Egger	19.2744712	8	0.013458723
GCST90199651	dGZuAa	Non-small cell lung cancer (controls excluding all cancers)	Docosahexaenoate DHA; 22:6n3 levels	Inverse variance weighted	19.7654404	9	0.019416437
GCST90199651	h4iI4h	Small cell lung cancer (controls excluding all cancers)	Docosahexaenoate DHA; 22:6n3 levels	MR Egger	7.019273516	8	0.534554634
GCST90199651	h4iI4h	Small cell lung cancer (controls excluding all cancers)	Docosahexaenoate DHA; 22:6n3 levels	Inverse variance weighted	7.106774813	9	0.626003535
GCST90199651	ofFfzJ	Non-small cell lung cancer, squamous (controls excluding all cancers)	Docosahexaenoate DHA; 22:6n3 levels	MR Egger	12.72632166	8	0.12161938
GCST90199651	ofFfzJ	Non-small cell lung cancer, squamous (controls excluding all cancers)	Docosahexaenoate DHA; 22:6n3 levels	Inverse variance weighted	13.18833146	9	0.154267996
GCST90199651	wKLX7j	Non-small cell lung cancer, adenocarcinoma (controls excluding all cancers)	Docosahexaenoate DHA; 22:6n3 levels	MR Egger	4.692483891	8	0.789881117
GCST90199651	wKLX7j	Non-small cell lung cancer, adenocarcinoma (controls excluding all cancers)	Docosahexaenoate DHA; 22:6n3 levels	Inverse variance weighted	4.731841809	9	0.857029836
GCST90199652	dGZuAa	Non-small cell lung cancer (controls excluding all cancers)	1-stearoyl-2-oleoyl-GPS (18:0/18:1) levels	MR Egger	6.377321129	7	0.496445496
GCST90199652	dGZuAa	Non-small cell lung cancer (controls excluding all cancers)	1-stearoyl-2-oleoyl-GPS (18:0/18:1) levels	Inverse variance weighted	7.103892816	8	0.525466095
GCST90199652	h4iI4h	Small cell lung cancer (controls excluding all cancers)	1-stearoyl-2-oleoyl-GPS (18:0/18:1) levels	MR Egger	9.829838093	7	0.198423227
GCST90199652	h4iI4h	Small cell lung cancer (controls excluding all cancers)	1-stearoyl-2-oleoyl-GPS (18:0/18:1) levels	Inverse variance weighted	10.86941909	8	0.209208442
GCST90199652	ofFfzJ	Non-small cell lung cancer, squamous (controls excluding all cancers)	1-stearoyl-2-oleoyl-GPS (18:0/18:1) levels	MR Egger	7.107366414	7	0.417787261
GCST90199652	ofFfzJ	Non-small cell lung cancer, squamous (controls excluding all cancers)	1-stearoyl-2-oleoyl-GPS (18:0/18:1) levels	Inverse variance weighted	7.10943113	8	0.524873291
GCST90199652	wKLX7j	Non-small cell lung cancer, adenocarcinoma (controls excluding all cancers)	1-stearoyl-2-oleoyl-GPS (18:0/18:1) levels	MR Egger	5.20175505	7	0.635357102
GCST90199652	wKLX7j	Non-small cell lung cancer, adenocarcinoma (controls excluding all cancers)	1-stearoyl-2-oleoyl-GPS (18:0/18:1) levels	Inverse variance weighted	5.530262199	8	0.699684939
GCST90199653	dGZuAa	Non-small cell lung cancer (controls excluding all cancers)	1-myristoyl-2-palmitoyl-gpc (14:0/16:0) levels	MR Egger	21.29886147	6	0.001620984
GCST90199653	dGZuAa	Non-small cell lung cancer (controls excluding all cancers)	1-myristoyl-2-palmitoyl-gpc (14:0/16:0) levels	Inverse variance weighted	22.00067664	7	0.002539732
GCST90199653	h4iI4h	Small cell lung cancer (controls excluding all cancers)	1-myristoyl-2-palmitoyl-gpc (14:0/16:0) levels	MR Egger	9.189996838	6	0.163171365
GCST90199653	h4iI4h	Small cell lung cancer (controls excluding all cancers)	1-myristoyl-2-palmitoyl-gpc (14:0/16:0) levels	Inverse variance weighted	9.556057418	7	0.215157536
GCST90199653	ofFfzJ	Non-small cell lung cancer, squamous (controls excluding all cancers)	1-myristoyl-2-palmitoyl-gpc (14:0/16:0) levels	MR Egger	12.41827441	6	0.053262256
GCST90199653	ofFfzJ	Non-small cell lung cancer, squamous (controls excluding all cancers)	1-myristoyl-2-palmitoyl-gpc (14:0/16:0) levels	Inverse variance weighted	14.9681463	7	0.036409897
GCST90199653	wKLX7j	Non-small cell lung cancer, adenocarcinoma (controls excluding all cancers)	1-myristoyl-2-palmitoyl-gpc (14:0/16:0) levels	MR Egger	8.063928291	6	0.233457082
GCST90199653	wKLX7j	Non-small cell lung cancer, adenocarcinoma (controls excluding all cancers)	1-myristoyl-2-palmitoyl-gpc (14:0/16:0) levels	Inverse variance weighted	8.396128589	7	0.298962221
GCST90199654	dGZuAa	Non-small cell lung cancer (controls excluding all cancers)	Paraxanthine levels in elite athletes	MR Egger	29.41767243	15	0.014203489
GCST90199654	dGZuAa	Non-small cell lung cancer (controls excluding all cancers)	Paraxanthine levels in elite athletes	Inverse variance weighted	29.93659606	16	0.018333745
GCST90199654	h4iI4h	Small cell lung cancer (controls excluding all cancers)	Paraxanthine levels in elite athletes	MR Egger	15.60211654	15	0.408976304
GCST90199654	h4iI4h	Small cell lung cancer (controls excluding all cancers)	Paraxanthine levels in elite athletes	Inverse variance weighted	15.98959226	16	0.453687436
GCST90199654	ofFfzJ	Non-small cell lung cancer, squamous (controls excluding all cancers)	Paraxanthine levels in elite athletes	MR Egger	14.08320161	15	0.519228511
GCST90199654	ofFfzJ	Non-small cell lung cancer, squamous (controls excluding all cancers)	Paraxanthine levels in elite athletes	Inverse variance weighted	15.49455034	16	0.488758226
GCST90199654	wKLX7j	Non-small cell lung cancer, adenocarcinoma (controls excluding all cancers)	Paraxanthine levels in elite athletes	MR Egger	15.94020418	15	0.386036845
GCST90199654	wKLX7j	Non-small cell lung cancer, adenocarcinoma (controls excluding all cancers)	Paraxanthine levels in elite athletes	Inverse variance weighted	16.94579646	16	0.389112952
GCST90199655	dGZuAa	Non-small cell lung cancer (controls excluding all cancers)	4-methyl-2-oxopentanoate levels	MR Egger	9.300998766	8	0.317543858
GCST90199655	dGZuAa	Non-small cell lung cancer (controls excluding all cancers)	4-methyl-2-oxopentanoate levels	Inverse variance weighted	11.96550945	9	0.215260711
GCST90199655	h4iI4h	Small cell lung cancer (controls excluding all cancers)	4-methyl-2-oxopentanoate levels	MR Egger	5.858007602	8	0.663133499
GCST90199655	h4iI4h	Small cell lung cancer (controls excluding all cancers)	4-methyl-2-oxopentanoate levels	Inverse variance weighted	6.385934419	9	0.700756752
GCST90199655	ofFfzJ	Non-small cell lung cancer, squamous (controls excluding all cancers)	4-methyl-2-oxopentanoate levels	MR Egger	5.525733528	8	0.700187298
GCST90199655	ofFfzJ	Non-small cell lung cancer, squamous (controls excluding all cancers)	4-methyl-2-oxopentanoate levels	Inverse variance weighted	5.572264379	9	0.781846196
GCST90199655	wKLX7j	Non-small cell lung cancer, adenocarcinoma (controls excluding all cancers)	4-methyl-2-oxopentanoate levels	MR Egger	15.30114177	8	0.053547751
GCST90199655	wKLX7j	Non-small cell lung cancer, adenocarcinoma (controls excluding all cancers)	4-methyl-2-oxopentanoate levels	Inverse variance weighted	15.30878771	9	0.08279588
GCST90199656	dGZuAa	Non-small cell lung cancer (controls excluding all cancers)	3-indoxyl sulfate levels	MR Egger	22.54733284	8	0.00399673
GCST90199656	dGZuAa	Non-small cell lung cancer (controls excluding all cancers)	3-indoxyl sulfate levels	Inverse variance weighted	22.90469462	9	0.006413944
GCST90199656	h4iI4h	Small cell lung cancer (controls excluding all cancers)	3-indoxyl sulfate levels	MR Egger	17.59781594	8	0.024452333
GCST90199656	h4iI4h	Small cell lung cancer (controls excluding all cancers)	3-indoxyl sulfate levels	Inverse variance weighted	17.64737244	9	0.039492176
GCST90199656	ofFfzJ	Non-small cell lung cancer, squamous (controls excluding all cancers)	3-indoxyl sulfate levels	MR Egger	7.236625945	8	0.511331149
GCST90199656	ofFfzJ	Non-small cell lung cancer, squamous (controls excluding all cancers)	3-indoxyl sulfate levels	Inverse variance weighted	9.639441434	9	0.380454842
GCST90199656	wKLX7j	Non-small cell lung cancer, adenocarcinoma (controls excluding all cancers)	3-indoxyl sulfate levels	MR Egger	13.05810877	8	0.109865851
GCST90199656	wKLX7j	Non-small cell lung cancer, adenocarcinoma (controls excluding all cancers)	3-indoxyl sulfate levels	Inverse variance weighted	13.30248452	9	0.149389998
GCST90199657	dGZuAa	Non-small cell lung cancer (controls excluding all cancers)	Sphingosine 1-phosphate levels	MR Egger	7.002578217	10	0.725201531
GCST90199657	dGZuAa	Non-small cell lung cancer (controls excluding all cancers)	Sphingosine 1-phosphate levels	Inverse variance weighted	7.343922502	11	0.770587397
GCST90199657	h4iI4h	Small cell lung cancer (controls excluding all cancers)	Sphingosine 1-phosphate levels	MR Egger	14.26824752	10	0.161103867
GCST90199657	h4iI4h	Small cell lung cancer (controls excluding all cancers)	Sphingosine 1-phosphate levels	Inverse variance weighted	14.83927361	11	0.18997395
GCST90199657	ofFfzJ	Non-small cell lung cancer, squamous (controls excluding all cancers)	Sphingosine 1-phosphate levels	MR Egger	8.546228792	10	0.57563941
GCST90199657	ofFfzJ	Non-small cell lung cancer, squamous (controls excluding all cancers)	Sphingosine 1-phosphate levels	Inverse variance weighted	9.053552626	11	0.616949069
GCST90199657	wKLX7j	Non-small cell lung cancer, adenocarcinoma (controls excluding all cancers)	Sphingosine 1-phosphate levels	MR Egger	5.953804389	10	0.819129344
GCST90199657	wKLX7j	Non-small cell lung cancer, adenocarcinoma (controls excluding all cancers)	Sphingosine 1-phosphate levels	Inverse variance weighted	6.059897709	11	0.869337927
GCST90199658	dGZuAa	Non-small cell lung cancer (controls excluding all cancers)	Alpha-hydroxyisocaproate levels	MR Egger	24.08213788	12	0.019824008
GCST90199658	dGZuAa	Non-small cell lung cancer (controls excluding all cancers)	Alpha-hydroxyisocaproate levels	Inverse variance weighted	24.39101022	13	0.027718075
GCST90199658	h4iI4h	Small cell lung cancer (controls excluding all cancers)	Alpha-hydroxyisocaproate levels	MR Egger	13.57265092	12	0.328825796
GCST90199658	h4iI4h	Small cell lung cancer (controls excluding all cancers)	Alpha-hydroxyisocaproate levels	Inverse variance weighted	13.86962143	13	0.38308961
GCST90199658	ofFfzJ	Non-small cell lung cancer, squamous (controls excluding all cancers)	Alpha-hydroxyisocaproate levels	MR Egger	17.60649104	12	0.128171654
GCST90199658	ofFfzJ	Non-small cell lung cancer, squamous (controls excluding all cancers)	Alpha-hydroxyisocaproate levels	Inverse variance weighted	17.67981188	13	0.170059523
GCST90199658	wKLX7j	Non-small cell lung cancer, adenocarcinoma (controls excluding all cancers)	Alpha-hydroxyisocaproate levels	MR Egger	25.446139	12	0.012844638
GCST90199658	wKLX7j	Non-small cell lung cancer, adenocarcinoma (controls excluding all cancers)	Alpha-hydroxyisocaproate levels	Inverse variance weighted	25.76979756	13	0.018251638
GCST90199659	dGZuAa	Non-small cell lung cancer (controls excluding all cancers)	1-stearoyl-GPI (18:0) levels	MR Egger	11.13502644	9	0.266567036
GCST90199659	dGZuAa	Non-small cell lung cancer (controls excluding all cancers)	1-stearoyl-GPI (18:0) levels	Inverse variance weighted	11.3796018	10	0.328718052
GCST90199659	h4iI4h	Small cell lung cancer (controls excluding all cancers)	1-stearoyl-GPI (18:0) levels	MR Egger	9.603958312	9	0.383487322
GCST90199659	h4iI4h	Small cell lung cancer (controls excluding all cancers)	1-stearoyl-GPI (18:0) levels	Inverse variance weighted	9.617991002	10	0.474622544
GCST90199659	ofFfzJ	Non-small cell lung cancer, squamous (controls excluding all cancers)	1-stearoyl-GPI (18:0) levels	MR Egger	8.350836381	9	0.499213235
GCST90199659	ofFfzJ	Non-small cell lung cancer, squamous (controls excluding all cancers)	1-stearoyl-GPI (18:0) levels	Inverse variance weighted	8.98353002	10	0.533667352
GCST90199659	wKLX7j	Non-small cell lung cancer, adenocarcinoma (controls excluding all cancers)	1-stearoyl-GPI (18:0) levels	MR Egger	4.952069076	9	0.838466333
GCST90199659	wKLX7j	Non-small cell lung cancer, adenocarcinoma (controls excluding all cancers)	1-stearoyl-GPI (18:0) levels	Inverse variance weighted	5.005689425	10	0.890797636
GCST90199660	dGZuAa	Non-small cell lung cancer (controls excluding all cancers)	1,2-dipalmitoyl-gpc (16:0/16:0) levels	MR Egger	22.21266891	12	0.035204287
GCST90199660	dGZuAa	Non-small cell lung cancer (controls excluding all cancers)	1,2-dipalmitoyl-gpc (16:0/16:0) levels	Inverse variance weighted	23.50765859	13	0.035972694
GCST90199660	h4iI4h	Small cell lung cancer (controls excluding all cancers)	1,2-dipalmitoyl-gpc (16:0/16:0) levels	MR Egger	25.78508697	12	0.011510769
GCST90199660	h4iI4h	Small cell lung cancer (controls excluding all cancers)	1,2-dipalmitoyl-gpc (16:0/16:0) levels	Inverse variance weighted	26.55835729	13	0.014291624
GCST90199660	ofFfzJ	Non-small cell lung cancer, squamous (controls excluding all cancers)	1,2-dipalmitoyl-gpc (16:0/16:0) levels	MR Egger	15.5011967	12	0.215164461
GCST90199660	ofFfzJ	Non-small cell lung cancer, squamous (controls excluding all cancers)	1,2-dipalmitoyl-gpc (16:0/16:0) levels	Inverse variance weighted	16.65782911	13	0.215421929
GCST90199660	wKLX7j	Non-small cell lung cancer, adenocarcinoma (controls excluding all cancers)	1,2-dipalmitoyl-gpc (16:0/16:0) levels	MR Egger	11.55280764	12	0.482228439
GCST90199660	wKLX7j	Non-small cell lung cancer, adenocarcinoma (controls excluding all cancers)	1,2-dipalmitoyl-gpc (16:0/16:0) levels	Inverse variance weighted	11.66217231	13	0.555521103
GCST90199661	dGZuAa	Non-small cell lung cancer (controls excluding all cancers)	Maleate levels	MR Egger	39.62045133	10	1.98E-05
GCST90199661	dGZuAa	Non-small cell lung cancer (controls excluding all cancers)	Maleate levels	Inverse variance weighted	40.08444698	11	3.46E-05
GCST90199661	h4iI4h	Small cell lung cancer (controls excluding all cancers)	Maleate levels	MR Egger	6.54857699	10	0.767263409
GCST90199661	h4iI4h	Small cell lung cancer (controls excluding all cancers)	Maleate levels	Inverse variance weighted	9.123118171	11	0.610528991
GCST90199661	ofFfzJ	Non-small cell lung cancer, squamous (controls excluding all cancers)	Maleate levels	MR Egger	21.04604028	10	0.020774801
GCST90199661	ofFfzJ	Non-small cell lung cancer, squamous (controls excluding all cancers)	Maleate levels	Inverse variance weighted	21.49382123	11	0.028601328
GCST90199661	wKLX7j	Non-small cell lung cancer, adenocarcinoma (controls excluding all cancers)	Maleate levels	MR Egger	16.45780266	10	0.087255881
GCST90199661	wKLX7j	Non-small cell lung cancer, adenocarcinoma (controls excluding all cancers)	Maleate levels	Inverse variance weighted	18.46028716	11	0.07149666
GCST90199662	dGZuAa	Non-small cell lung cancer (controls excluding all cancers)	Isovalerate (i5:0) levels	MR Egger	5.740104568	8	0.676317714
GCST90199662	dGZuAa	Non-small cell lung cancer (controls excluding all cancers)	Isovalerate (i5:0) levels	Inverse variance weighted	6.247062745	9	0.714959161
GCST90199662	h4iI4h	Small cell lung cancer (controls excluding all cancers)	Isovalerate (i5:0) levels	MR Egger	6.168352572	8	0.6283802
GCST90199662	h4iI4h	Small cell lung cancer (controls excluding all cancers)	Isovalerate (i5:0) levels	Inverse variance weighted	12.56893356	9	0.183101006
GCST90199662	ofFfzJ	Non-small cell lung cancer, squamous (controls excluding all cancers)	Isovalerate (i5:0) levels	MR Egger	5.136774499	8	0.742862488
GCST90199662	ofFfzJ	Non-small cell lung cancer, squamous (controls excluding all cancers)	Isovalerate (i5:0) levels	Inverse variance weighted	6.251801371	9	0.71447636
GCST90199662	wKLX7j	Non-small cell lung cancer, adenocarcinoma (controls excluding all cancers)	Isovalerate (i5:0) levels	MR Egger	6.34208754	8	0.608971415
GCST90199662	wKLX7j	Non-small cell lung cancer, adenocarcinoma (controls excluding all cancers)	Isovalerate (i5:0) levels	Inverse variance weighted	6.44930558	9	0.694242764
GCST90199663	dGZuAa	Non-small cell lung cancer (controls excluding all cancers)	4-acetylphenol sulfate levels	MR Egger	4.222268729	8	0.836533326
GCST90199663	dGZuAa	Non-small cell lung cancer (controls excluding all cancers)	4-acetylphenol sulfate levels	Inverse variance weighted	6.145391293	9	0.72528334
GCST90199663	h4iI4h	Small cell lung cancer (controls excluding all cancers)	4-acetylphenol sulfate levels	MR Egger	6.777520494	8	0.56081587
GCST90199663	h4iI4h	Small cell lung cancer (controls excluding all cancers)	4-acetylphenol sulfate levels	Inverse variance weighted	7.390306407	9	0.596552391
GCST90199663	ofFfzJ	Non-small cell lung cancer, squamous (controls excluding all cancers)	4-acetylphenol sulfate levels	MR Egger	2.48112027	8	0.962605522
GCST90199663	ofFfzJ	Non-small cell lung cancer, squamous (controls excluding all cancers)	4-acetylphenol sulfate levels	Inverse variance weighted	2.505212434	9	0.980742983
GCST90199663	wKLX7j	Non-small cell lung cancer, adenocarcinoma (controls excluding all cancers)	4-acetylphenol sulfate levels	MR Egger	6.078401319	8	0.638450047
GCST90199663	wKLX7j	Non-small cell lung cancer, adenocarcinoma (controls excluding all cancers)	4-acetylphenol sulfate levels	Inverse variance weighted	6.126803016	9	0.727163287
GCST90199664	dGZuAa	Non-small cell lung cancer (controls excluding all cancers)	Phenyllactate (PLA) levels in elite athletes	MR Egger	20.52802944	18	0.303889292
GCST90199664	dGZuAa	Non-small cell lung cancer (controls excluding all cancers)	Phenyllactate (PLA) levels in elite athletes	Inverse variance weighted	20.78167829	19	0.348988737
GCST90199664	h4iI4h	Small cell lung cancer (controls excluding all cancers)	Phenyllactate (PLA) levels in elite athletes	MR Egger	24.25591589	18	0.146821071
GCST90199664	h4iI4h	Small cell lung cancer (controls excluding all cancers)	Phenyllactate (PLA) levels in elite athletes	Inverse variance weighted	24.31459277	19	0.184360438
GCST90199664	ofFfzJ	Non-small cell lung cancer, squamous (controls excluding all cancers)	Phenyllactate (PLA) levels in elite athletes	MR Egger	20.75983997	18	0.291702116
GCST90199664	ofFfzJ	Non-small cell lung cancer, squamous (controls excluding all cancers)	Phenyllactate (PLA) levels in elite athletes	Inverse variance weighted	21.35185126	19	0.317688861
GCST90199664	wKLX7j	Non-small cell lung cancer, adenocarcinoma (controls excluding all cancers)	Phenyllactate (PLA) levels in elite athletes	MR Egger	20.97158796	18	0.280848894
GCST90199664	wKLX7j	Non-small cell lung cancer, adenocarcinoma (controls excluding all cancers)	Phenyllactate (PLA) levels in elite athletes	Inverse variance weighted	21.77951784	19	0.29536637
GCST90199665	dGZuAa	Non-small cell lung cancer (controls excluding all cancers)	N-acetylaspartate (naa) levels	MR Egger	4.869704984	5	0.431987799
GCST90199665	dGZuAa	Non-small cell lung cancer (controls excluding all cancers)	N-acetylaspartate (naa) levels	Inverse variance weighted	5.157344948	6	0.523796815
GCST90199665	h4iI4h	Small cell lung cancer (controls excluding all cancers)	N-acetylaspartate (naa) levels	MR Egger	9.268229066	5	0.098831937
GCST90199665	h4iI4h	Small cell lung cancer (controls excluding all cancers)	N-acetylaspartate (naa) levels	Inverse variance weighted	16.37335867	6	0.011884288
GCST90199665	ofFfzJ	Non-small cell lung cancer, squamous (controls excluding all cancers)	N-acetylaspartate (naa) levels	MR Egger	4.401022226	5	0.493234518
GCST90199665	ofFfzJ	Non-small cell lung cancer, squamous (controls excluding all cancers)	N-acetylaspartate (naa) levels	Inverse variance weighted	5.367380761	6	0.497628172
GCST90199665	wKLX7j	Non-small cell lung cancer, adenocarcinoma (controls excluding all cancers)	N-acetylaspartate (naa) levels	MR Egger	4.59554341	5	0.467202708
GCST90199665	wKLX7j	Non-small cell lung cancer, adenocarcinoma (controls excluding all cancers)	N-acetylaspartate (naa) levels	Inverse variance weighted	8.973883951	6	0.175052155
GCST90199666	dGZuAa	Non-small cell lung cancer (controls excluding all cancers)	Palmitoylcarnitine levels (Metabolon platform)	MR Egger	22.5054199	15	0.09522022
GCST90199666	dGZuAa	Non-small cell lung cancer (controls excluding all cancers)	Palmitoylcarnitine levels (Metabolon platform)	Inverse variance weighted	22.9366342	16	0.115438953
GCST90199666	h4iI4h	Small cell lung cancer (controls excluding all cancers)	Palmitoylcarnitine levels (Metabolon platform)	MR Egger	26.66389106	15	0.031597204
GCST90199666	h4iI4h	Small cell lung cancer (controls excluding all cancers)	Palmitoylcarnitine levels (Metabolon platform)	Inverse variance weighted	27.19933939	16	0.03932
GCST90199666	ofFfzJ	Non-small cell lung cancer, squamous (controls excluding all cancers)	Palmitoylcarnitine levels (Metabolon platform)	MR Egger	23.22993338	15	0.079378478
GCST90199666	ofFfzJ	Non-small cell lung cancer, squamous (controls excluding all cancers)	Palmitoylcarnitine levels (Metabolon platform)	Inverse variance weighted	23.34646495	16	0.104781921
GCST90199666	wKLX7j	Non-small cell lung cancer, adenocarcinoma (controls excluding all cancers)	Palmitoylcarnitine levels (Metabolon platform)	MR Egger	9.971494672	15	0.82152914
GCST90199666	wKLX7j	Non-small cell lung cancer, adenocarcinoma (controls excluding all cancers)	Palmitoylcarnitine levels (Metabolon platform)	Inverse variance weighted	10.06060544	16	0.86344424
GCST90199667	dGZuAa	Non-small cell lung cancer (controls excluding all cancers)	Erythritol levels in elite athletes	MR Egger	16.32104407	15	0.361041687
GCST90199667	dGZuAa	Non-small cell lung cancer (controls excluding all cancers)	Erythritol levels in elite athletes	Inverse variance weighted	16.40057518	16	0.425370232
GCST90199667	h4iI4h	Small cell lung cancer (controls excluding all cancers)	Erythritol levels in elite athletes	MR Egger	12.73129961	15	0.623043497
GCST90199667	h4iI4h	Small cell lung cancer (controls excluding all cancers)	Erythritol levels in elite athletes	Inverse variance weighted	14.04525228	16	0.595342519
GCST90199667	ofFfzJ	Non-small cell lung cancer, squamous (controls excluding all cancers)	Erythritol levels in elite athletes	MR Egger	9.254825235	15	0.863820834
GCST90199667	ofFfzJ	Non-small cell lung cancer, squamous (controls excluding all cancers)	Erythritol levels in elite athletes	Inverse variance weighted	10.17671931	16	0.857238008
GCST90199667	wKLX7j	Non-small cell lung cancer, adenocarcinoma (controls excluding all cancers)	Erythritol levels in elite athletes	MR Egger	14.02578638	15	0.523574332
GCST90199667	wKLX7j	Non-small cell lung cancer, adenocarcinoma (controls excluding all cancers)	Erythritol levels in elite athletes	Inverse variance weighted	15.80064675	16	0.466958804
GCST90199668	dGZuAa	Non-small cell lung cancer (controls excluding all cancers)	Hexanoylcarnitine levels (Biocrates platform)	MR Egger	14.32629996	12	0.280358496
GCST90199668	dGZuAa	Non-small cell lung cancer (controls excluding all cancers)	Hexanoylcarnitine levels (Biocrates platform)	Inverse variance weighted	15.17412945	13	0.296608768
GCST90199668	h4iI4h	Small cell lung cancer (controls excluding all cancers)	Hexanoylcarnitine levels (Biocrates platform)	MR Egger	12.71603267	12	0.39001405
GCST90199668	h4iI4h	Small cell lung cancer (controls excluding all cancers)	Hexanoylcarnitine levels (Biocrates platform)	Inverse variance weighted	13.86138896	13	0.383677649
GCST90199668	ofFfzJ	Non-small cell lung cancer, squamous (controls excluding all cancers)	Hexanoylcarnitine levels (Biocrates platform)	MR Egger	16.3852418	12	0.174221455
GCST90199668	ofFfzJ	Non-small cell lung cancer, squamous (controls excluding all cancers)	Hexanoylcarnitine levels (Biocrates platform)	Inverse variance weighted	16.89112841	13	0.204328985
GCST90199668	wKLX7j	Non-small cell lung cancer, adenocarcinoma (controls excluding all cancers)	Hexanoylcarnitine levels (Biocrates platform)	MR Egger	13.58798366	12	0.327788555
GCST90199668	wKLX7j	Non-small cell lung cancer, adenocarcinoma (controls excluding all cancers)	Hexanoylcarnitine levels (Biocrates platform)	Inverse variance weighted	14.71431641	13	0.325525273
GCST90199669	dGZuAa	Non-small cell lung cancer (controls excluding all cancers)	Acetylcarnitine levels (Biocrates platform)	MR Egger	15.9501701	10	0.101067751
GCST90199669	dGZuAa	Non-small cell lung cancer (controls excluding all cancers)	Acetylcarnitine levels (Biocrates platform)	Inverse variance weighted	16.0446238	11	0.139482306
GCST90199669	h4iI4h	Small cell lung cancer (controls excluding all cancers)	Acetylcarnitine levels (Biocrates platform)	MR Egger	7.182867184	10	0.708075753
GCST90199669	h4iI4h	Small cell lung cancer (controls excluding all cancers)	Acetylcarnitine levels (Biocrates platform)	Inverse variance weighted	7.329438885	11	0.77181191
GCST90199669	ofFfzJ	Non-small cell lung cancer, squamous (controls excluding all cancers)	Acetylcarnitine levels (Biocrates platform)	MR Egger	16.39629371	10	0.088836149
GCST90199669	ofFfzJ	Non-small cell lung cancer, squamous (controls excluding all cancers)	Acetylcarnitine levels (Biocrates platform)	Inverse variance weighted	17.28921343	11	0.099607048
GCST90199669	wKLX7j	Non-small cell lung cancer, adenocarcinoma (controls excluding all cancers)	Acetylcarnitine levels (Biocrates platform)	MR Egger	9.529539425	10	0.482690314
GCST90199669	wKLX7j	Non-small cell lung cancer, adenocarcinoma (controls excluding all cancers)	Acetylcarnitine levels (Biocrates platform)	Inverse variance weighted	11.30243611	11	0.418285055
GCST90199670	dGZuAa	Non-small cell lung cancer (controls excluding all cancers)	Iminodiacetate (IDA) levels	MR Egger	5.98394669	8	0.649030189
GCST90199670	dGZuAa	Non-small cell lung cancer (controls excluding all cancers)	Iminodiacetate (IDA) levels	Inverse variance weighted	6.076842221	9	0.732203637
GCST90199670	h4iI4h	Small cell lung cancer (controls excluding all cancers)	Iminodiacetate (IDA) levels	MR Egger	4.177362825	8	0.840776981
GCST90199670	h4iI4h	Small cell lung cancer (controls excluding all cancers)	Iminodiacetate (IDA) levels	Inverse variance weighted	4.611667294	9	0.866762437
GCST90199670	ofFfzJ	Non-small cell lung cancer, squamous (controls excluding all cancers)	Iminodiacetate (IDA) levels	MR Egger	5.229860729	8	0.732749534
GCST90199670	ofFfzJ	Non-small cell lung cancer, squamous (controls excluding all cancers)	Iminodiacetate (IDA) levels	Inverse variance weighted	7.929251719	9	0.541291415
GCST90199670	wKLX7j	Non-small cell lung cancer, adenocarcinoma (controls excluding all cancers)	Iminodiacetate (IDA) levels	MR Egger	4.836521396	8	0.774897552
GCST90199670	wKLX7j	Non-small cell lung cancer, adenocarcinoma (controls excluding all cancers)	Iminodiacetate (IDA) levels	Inverse variance weighted	5.372175614	9	0.800733408
GCST90199671	dGZuAa	Non-small cell lung cancer (controls excluding all cancers)	Cysteine s-sulfate levels	MR Egger	14.35310804	8	0.073013508
GCST90199671	dGZuAa	Non-small cell lung cancer (controls excluding all cancers)	Cysteine s-sulfate levels	Inverse variance weighted	14.74529216	9	0.098174192
GCST90199671	h4iI4h	Small cell lung cancer (controls excluding all cancers)	Cysteine s-sulfate levels	MR Egger	5.642690425	8	0.687184985
GCST90199671	h4iI4h	Small cell lung cancer (controls excluding all cancers)	Cysteine s-sulfate levels	Inverse variance weighted	7.415770192	9	0.593915886
GCST90199671	ofFfzJ	Non-small cell lung cancer, squamous (controls excluding all cancers)	Cysteine s-sulfate levels	MR Egger	5.864005181	8	0.662462194
GCST90199671	ofFfzJ	Non-small cell lung cancer, squamous (controls excluding all cancers)	Cysteine s-sulfate levels	Inverse variance weighted	5.908469406	9	0.749042989
GCST90199671	wKLX7j	Non-small cell lung cancer, adenocarcinoma (controls excluding all cancers)	Cysteine s-sulfate levels	MR Egger	10.64739528	8	0.22248955
GCST90199671	wKLX7j	Non-small cell lung cancer, adenocarcinoma (controls excluding all cancers)	Cysteine s-sulfate levels	Inverse variance weighted	10.81794171	9	0.288394891
GCST90199672	dGZuAa	Non-small cell lung cancer (controls excluding all cancers)	Oxalate (ethanedioate) levels	MR Egger	16.83223856	14	0.265228215
GCST90199672	dGZuAa	Non-small cell lung cancer (controls excluding all cancers)	Oxalate (ethanedioate) levels	Inverse variance weighted	17.72682993	15	0.277299146
GCST90199672	h4iI4h	Small cell lung cancer (controls excluding all cancers)	Oxalate (ethanedioate) levels	MR Egger	17.97489915	14	0.207926454
GCST90199672	h4iI4h	Small cell lung cancer (controls excluding all cancers)	Oxalate (ethanedioate) levels	Inverse variance weighted	18.82225754	15	0.221901606
GCST90199672	ofFfzJ	Non-small cell lung cancer, squamous (controls excluding all cancers)	Oxalate (ethanedioate) levels	MR Egger	9.492088088	14	0.798295933
GCST90199672	ofFfzJ	Non-small cell lung cancer, squamous (controls excluding all cancers)	Oxalate (ethanedioate) levels	Inverse variance weighted	9.494159128	15	0.850296254
GCST90199672	wKLX7j	Non-small cell lung cancer, adenocarcinoma (controls excluding all cancers)	Oxalate (ethanedioate) levels	MR Egger	15.10521022	14	0.371000667
GCST90199672	wKLX7j	Non-small cell lung cancer, adenocarcinoma (controls excluding all cancers)	Oxalate (ethanedioate) levels	Inverse variance weighted	18.16290669	15	0.254197966
GCST90199673	dGZuAa	Non-small cell lung cancer (controls excluding all cancers)	DHEAS levels	MR Egger	35.18132603	26	0.107783397
GCST90199673	dGZuAa	Non-small cell lung cancer (controls excluding all cancers)	DHEAS levels	Inverse variance weighted	35.18666421	27	0.134200226
GCST90199673	h4iI4h	Small cell lung cancer (controls excluding all cancers)	DHEAS levels	MR Egger	19.24619351	26	0.825868768
GCST90199673	h4iI4h	Small cell lung cancer (controls excluding all cancers)	DHEAS levels	Inverse variance weighted	20.36676044	27	0.815017659
GCST90199673	ofFfzJ	Non-small cell lung cancer, squamous (controls excluding all cancers)	DHEAS levels	MR Egger	43.80892754	26	0.015846977
GCST90199673	ofFfzJ	Non-small cell lung cancer, squamous (controls excluding all cancers)	DHEAS levels	Inverse variance weighted	45.50253933	27	0.014383275
GCST90199673	wKLX7j	Non-small cell lung cancer, adenocarcinoma (controls excluding all cancers)	DHEAS levels	MR Egger	47.17953596	26	0.006712154
GCST90199673	wKLX7j	Non-small cell lung cancer, adenocarcinoma (controls excluding all cancers)	DHEAS levels	Inverse variance weighted	47.41003555	27	0.008928865
GCST90199674	dGZuAa	Non-small cell lung cancer (controls excluding all cancers)	3-hydroxymyristate levels	MR Egger	8.422740181	6	0.208738641
GCST90199674	dGZuAa	Non-small cell lung cancer (controls excluding all cancers)	3-hydroxymyristate levels	Inverse variance weighted	12.09293399	7	0.097543807
GCST90199674	h4iI4h	Small cell lung cancer (controls excluding all cancers)	3-hydroxymyristate levels	MR Egger	4.337703571	6	0.631077219
GCST90199674	h4iI4h	Small cell lung cancer (controls excluding all cancers)	3-hydroxymyristate levels	Inverse variance weighted	4.676293744	7	0.699397633
GCST90199674	ofFfzJ	Non-small cell lung cancer, squamous (controls excluding all cancers)	3-hydroxymyristate levels	MR Egger	6.588481584	6	0.360584393
GCST90199674	ofFfzJ	Non-small cell lung cancer, squamous (controls excluding all cancers)	3-hydroxymyristate levels	Inverse variance weighted	7.319699563	7	0.396368819
GCST90199674	wKLX7j	Non-small cell lung cancer, adenocarcinoma (controls excluding all cancers)	3-hydroxymyristate levels	MR Egger	3.486563065	6	0.745756555
GCST90199674	wKLX7j	Non-small cell lung cancer, adenocarcinoma (controls excluding all cancers)	3-hydroxymyristate levels	Inverse variance weighted	5.449280018	7	0.605308503
GCST90199675	dGZuAa	Non-small cell lung cancer (controls excluding all cancers)	Homoarginine levels	MR Egger	19.48234628	16	0.244445081
GCST90199675	dGZuAa	Non-small cell lung cancer (controls excluding all cancers)	Homoarginine levels	Inverse variance weighted	20.24644771	17	0.261818394
GCST90199675	h4iI4h	Small cell lung cancer (controls excluding all cancers)	Homoarginine levels	MR Egger	12.32172413	16	0.721551887
GCST90199675	h4iI4h	Small cell lung cancer (controls excluding all cancers)	Homoarginine levels	Inverse variance weighted	12.54088469	17	0.766337239
GCST90199675	ofFfzJ	Non-small cell lung cancer, squamous (controls excluding all cancers)	Homoarginine levels	MR Egger	11.50701778	16	0.777162243
GCST90199675	ofFfzJ	Non-small cell lung cancer, squamous (controls excluding all cancers)	Homoarginine levels	Inverse variance weighted	14.32798174	17	0.643764656
GCST90199675	wKLX7j	Non-small cell lung cancer, adenocarcinoma (controls excluding all cancers)	Homoarginine levels	MR Egger	7.799224194	16	0.954619845
GCST90199675	wKLX7j	Non-small cell lung cancer, adenocarcinoma (controls excluding all cancers)	Homoarginine levels	Inverse variance weighted	8.004963452	17	0.966440421
GCST90199676	dGZuAa	Non-small cell lung cancer (controls excluding all cancers)	1-oleoylglycerol (18:1) levels	MR Egger	19.8679445	17	0.281039362
GCST90199676	dGZuAa	Non-small cell lung cancer (controls excluding all cancers)	1-oleoylglycerol (18:1) levels	Inverse variance weighted	20.50668649	18	0.305027307
GCST90199676	h4iI4h	Small cell lung cancer (controls excluding all cancers)	1-oleoylglycerol (18:1) levels	MR Egger	18.76979838	17	0.341904448
GCST90199676	h4iI4h	Small cell lung cancer (controls excluding all cancers)	1-oleoylglycerol (18:1) levels	Inverse variance weighted	18.77002173	18	0.406112104
GCST90199676	ofFfzJ	Non-small cell lung cancer, squamous (controls excluding all cancers)	1-oleoylglycerol (18:1) levels	MR Egger	23.11972808	17	0.145393321
GCST90199676	ofFfzJ	Non-small cell lung cancer, squamous (controls excluding all cancers)	1-oleoylglycerol (18:1) levels	Inverse variance weighted	23.24301015	18	0.181423683
GCST90199676	wKLX7j	Non-small cell lung cancer, adenocarcinoma (controls excluding all cancers)	1-oleoylglycerol (18:1) levels	MR Egger	12.54964628	17	0.76577352
GCST90199676	wKLX7j	Non-small cell lung cancer, adenocarcinoma (controls excluding all cancers)	1-oleoylglycerol (18:1) levels	Inverse variance weighted	12.74774539	18	0.80633546
GCST90199677	dGZuAa	Non-small cell lung cancer (controls excluding all cancers)	3-methyl-2-oxobutyrate levels	MR Egger	7.058032571	11	0.794364613
GCST90199677	dGZuAa	Non-small cell lung cancer (controls excluding all cancers)	3-methyl-2-oxobutyrate levels	Inverse variance weighted	10.16140873	12	0.601802721
GCST90199677	h4iI4h	Small cell lung cancer (controls excluding all cancers)	3-methyl-2-oxobutyrate levels	MR Egger	6.994665122	11	0.799515366
GCST90199677	h4iI4h	Small cell lung cancer (controls excluding all cancers)	3-methyl-2-oxobutyrate levels	Inverse variance weighted	9.754353106	12	0.637501195
GCST90199677	ofFfzJ	Non-small cell lung cancer, squamous (controls excluding all cancers)	3-methyl-2-oxobutyrate levels	MR Egger	10.07284045	11	0.523847258
GCST90199677	ofFfzJ	Non-small cell lung cancer, squamous (controls excluding all cancers)	3-methyl-2-oxobutyrate levels	Inverse variance weighted	15.54678719	12	0.212886541
GCST90199677	wKLX7j	Non-small cell lung cancer, adenocarcinoma (controls excluding all cancers)	3-methyl-2-oxobutyrate levels	MR Egger	14.89433334	11	0.187385694
GCST90199677	wKLX7j	Non-small cell lung cancer, adenocarcinoma (controls excluding all cancers)	3-methyl-2-oxobutyrate levels	Inverse variance weighted	15.61349021	12	0.209586969
GCST90199678	dGZuAa	Non-small cell lung cancer (controls excluding all cancers)	Tartronate (hydroxymalonate) levels	MR Egger	15.25787395	11	0.170993101
GCST90199678	dGZuAa	Non-small cell lung cancer (controls excluding all cancers)	Tartronate (hydroxymalonate) levels	Inverse variance weighted	15.26137528	12	0.227452881
GCST90199678	h4iI4h	Small cell lung cancer (controls excluding all cancers)	Tartronate (hydroxymalonate) levels	MR Egger	14.5738429	11	0.202849389
GCST90199678	h4iI4h	Small cell lung cancer (controls excluding all cancers)	Tartronate (hydroxymalonate) levels	Inverse variance weighted	15.79940051	12	0.200597615
GCST90199678	ofFfzJ	Non-small cell lung cancer, squamous (controls excluding all cancers)	Tartronate (hydroxymalonate) levels	MR Egger	9.475405527	11	0.57809741
GCST90199678	ofFfzJ	Non-small cell lung cancer, squamous (controls excluding all cancers)	Tartronate (hydroxymalonate) levels	Inverse variance weighted	11.46492251	12	0.489549832
GCST90199678	wKLX7j	Non-small cell lung cancer, adenocarcinoma (controls excluding all cancers)	Tartronate (hydroxymalonate) levels	MR Egger	7.826654018	11	0.72874266
GCST90199678	wKLX7j	Non-small cell lung cancer, adenocarcinoma (controls excluding all cancers)	Tartronate (hydroxymalonate) levels	Inverse variance weighted	8.152087797	12	0.773135126
GCST90199679	dGZuAa	Non-small cell lung cancer (controls excluding all cancers)	2,3-dihydroxypyridine levels	MR Egger	17.40919079	10	0.065785943
GCST90199679	dGZuAa	Non-small cell lung cancer (controls excluding all cancers)	2,3-dihydroxypyridine levels	Inverse variance weighted	20.37017824	11	0.040515048
GCST90199679	h4iI4h	Small cell lung cancer (controls excluding all cancers)	2,3-dihydroxypyridine levels	MR Egger	10.4658199	10	0.400618169
GCST90199679	h4iI4h	Small cell lung cancer (controls excluding all cancers)	2,3-dihydroxypyridine levels	Inverse variance weighted	10.4937286	11	0.486597154
GCST90199679	ofFfzJ	Non-small cell lung cancer, squamous (controls excluding all cancers)	2,3-dihydroxypyridine levels	MR Egger	7.814592982	10	0.646941565
GCST90199679	ofFfzJ	Non-small cell lung cancer, squamous (controls excluding all cancers)	2,3-dihydroxypyridine levels	Inverse variance weighted	9.135375959	11	0.609398007
GCST90199679	wKLX7j	Non-small cell lung cancer, adenocarcinoma (controls excluding all cancers)	2,3-dihydroxypyridine levels	MR Egger	14.19560365	10	0.164255037
GCST90199679	wKLX7j	Non-small cell lung cancer, adenocarcinoma (controls excluding all cancers)	2,3-dihydroxypyridine levels	Inverse variance weighted	14.41590111	11	0.21082796
GCST90199680	dGZuAa	Non-small cell lung cancer (controls excluding all cancers)	3-hydroxyoctanoate levels	MR Egger	14.82281826	12	0.25126937
GCST90199680	dGZuAa	Non-small cell lung cancer (controls excluding all cancers)	3-hydroxyoctanoate levels	Inverse variance weighted	15.10914716	13	0.300588611
GCST90199680	h4iI4h	Small cell lung cancer (controls excluding all cancers)	3-hydroxyoctanoate levels	MR Egger	20.90963324	12	0.051719494
GCST90199680	h4iI4h	Small cell lung cancer (controls excluding all cancers)	3-hydroxyoctanoate levels	Inverse variance weighted	22.09738754	13	0.053871075
GCST90199680	ofFfzJ	Non-small cell lung cancer, squamous (controls excluding all cancers)	3-hydroxyoctanoate levels	MR Egger	12.95429116	12	0.372371747
GCST90199680	ofFfzJ	Non-small cell lung cancer, squamous (controls excluding all cancers)	3-hydroxyoctanoate levels	Inverse variance weighted	14.45023311	13	0.342917341
GCST90199680	wKLX7j	Non-small cell lung cancer, adenocarcinoma (controls excluding all cancers)	3-hydroxyoctanoate levels	MR Egger	17.05789425	12	0.14743247
GCST90199680	wKLX7j	Non-small cell lung cancer, adenocarcinoma (controls excluding all cancers)	3-hydroxyoctanoate levels	Inverse variance weighted	17.1010884	13	0.194724017
GCST90199681	dGZuAa	Non-small cell lung cancer (controls excluding all cancers)	2-hydroxyoctanoate levels	MR Egger	7.227478331	13	0.890051055
GCST90199681	dGZuAa	Non-small cell lung cancer (controls excluding all cancers)	2-hydroxyoctanoate levels	Inverse variance weighted	9.197558222	14	0.818190508
GCST90199681	h4iI4h	Small cell lung cancer (controls excluding all cancers)	2-hydroxyoctanoate levels	MR Egger	11.7135299	13	0.551262723
GCST90199681	h4iI4h	Small cell lung cancer (controls excluding all cancers)	2-hydroxyoctanoate levels	Inverse variance weighted	14.68826905	14	0.399790454
GCST90199681	ofFfzJ	Non-small cell lung cancer, squamous (controls excluding all cancers)	2-hydroxyoctanoate levels	MR Egger	6.055136389	13	0.944123236
GCST90199681	ofFfzJ	Non-small cell lung cancer, squamous (controls excluding all cancers)	2-hydroxyoctanoate levels	Inverse variance weighted	8.750416419	14	0.846698871
GCST90199681	wKLX7j	Non-small cell lung cancer, adenocarcinoma (controls excluding all cancers)	2-hydroxyoctanoate levels	MR Egger	9.437401728	13	0.739164881
GCST90199681	wKLX7j	Non-small cell lung cancer, adenocarcinoma (controls excluding all cancers)	2-hydroxyoctanoate levels	Inverse variance weighted	11.53058989	14	0.643943087
GCST90199682	dGZuAa	Non-small cell lung cancer (controls excluding all cancers)	Homocitrulline levels	MR Egger	19.90343193	14	0.133215512
GCST90199682	dGZuAa	Non-small cell lung cancer (controls excluding all cancers)	Homocitrulline levels	Inverse variance weighted	19.97632321	15	0.172842843
GCST90199682	h4iI4h	Small cell lung cancer (controls excluding all cancers)	Homocitrulline levels	MR Egger	7.496692464	14	0.913867466
GCST90199682	h4iI4h	Small cell lung cancer (controls excluding all cancers)	Homocitrulline levels	Inverse variance weighted	9.960366466	15	0.822225541
GCST90199682	ofFfzJ	Non-small cell lung cancer, squamous (controls excluding all cancers)	Homocitrulline levels	MR Egger	18.28639911	14	0.19404633
GCST90199682	ofFfzJ	Non-small cell lung cancer, squamous (controls excluding all cancers)	Homocitrulline levels	Inverse variance weighted	18.71065815	15	0.227146125
GCST90199682	wKLX7j	Non-small cell lung cancer, adenocarcinoma (controls excluding all cancers)	Homocitrulline levels	MR Egger	13.97357928	14	0.451681288
GCST90199682	wKLX7j	Non-small cell lung cancer, adenocarcinoma (controls excluding all cancers)	Homocitrulline levels	Inverse variance weighted	14.04139898	15	0.522391674
GCST90199683	dGZuAa	Non-small cell lung cancer (controls excluding all cancers)	Indoleacetate levels	MR Egger	15.57385874	18	0.622260646
GCST90199683	dGZuAa	Non-small cell lung cancer (controls excluding all cancers)	Indoleacetate levels	Inverse variance weighted	18.94108367	19	0.460621539
GCST90199683	h4iI4h	Small cell lung cancer (controls excluding all cancers)	Indoleacetate levels	MR Egger	18.7473846	18	0.407531987
GCST90199683	h4iI4h	Small cell lung cancer (controls excluding all cancers)	Indoleacetate levels	Inverse variance weighted	20.80811606	19	0.347499703
GCST90199683	ofFfzJ	Non-small cell lung cancer, squamous (controls excluding all cancers)	Indoleacetate levels	MR Egger	20.63847218	18	0.298043264
GCST90199683	ofFfzJ	Non-small cell lung cancer, squamous (controls excluding all cancers)	Indoleacetate levels	Inverse variance weighted	20.74365558	19	0.351136546
GCST90199683	wKLX7j	Non-small cell lung cancer, adenocarcinoma (controls excluding all cancers)	Indoleacetate levels	MR Egger	10.21204444	18	0.924764872
GCST90199683	wKLX7j	Non-small cell lung cancer, adenocarcinoma (controls excluding all cancers)	Indoleacetate levels	Inverse variance weighted	11.38921747	19	0.910050799
GCST90199684	dGZuAa	Non-small cell lung cancer (controls excluding all cancers)	1-linoleoylglycerol (18:2) levels	MR Egger	2.070045094	5	0.839370556
GCST90199684	dGZuAa	Non-small cell lung cancer (controls excluding all cancers)	1-linoleoylglycerol (18:2) levels	Inverse variance weighted	2.096190222	6	0.910642712
GCST90199684	h4iI4h	Small cell lung cancer (controls excluding all cancers)	1-linoleoylglycerol (18:2) levels	MR Egger	5.198165576	5	0.39217778
GCST90199684	h4iI4h	Small cell lung cancer (controls excluding all cancers)	1-linoleoylglycerol (18:2) levels	Inverse variance weighted	11.77190877	6	0.067255019
GCST90199684	ofFfzJ	Non-small cell lung cancer, squamous (controls excluding all cancers)	1-linoleoylglycerol (18:2) levels	MR Egger	0.699453837	5	0.982998636
GCST90199684	ofFfzJ	Non-small cell lung cancer, squamous (controls excluding all cancers)	1-linoleoylglycerol (18:2) levels	Inverse variance weighted	0.710287438	6	0.994266355
GCST90199684	wKLX7j	Non-small cell lung cancer, adenocarcinoma (controls excluding all cancers)	1-linoleoylglycerol (18:2) levels	MR Egger	1.358225105	5	0.928827873
GCST90199684	wKLX7j	Non-small cell lung cancer, adenocarcinoma (controls excluding all cancers)	1-linoleoylglycerol (18:2) levels	Inverse variance weighted	1.375564333	6	0.967327992
GCST90199685	dGZuAa	Non-small cell lung cancer (controls excluding all cancers)	2-linoleoylglycerol (18:2) levels	MR Egger	11.43155689	9	0.247283204
GCST90199685	dGZuAa	Non-small cell lung cancer (controls excluding all cancers)	2-linoleoylglycerol (18:2) levels	Inverse variance weighted	14.39946863	10	0.155537828
GCST90199685	h4iI4h	Small cell lung cancer (controls excluding all cancers)	2-linoleoylglycerol (18:2) levels	MR Egger	6.617329304	9	0.676891687
GCST90199685	h4iI4h	Small cell lung cancer (controls excluding all cancers)	2-linoleoylglycerol (18:2) levels	Inverse variance weighted	6.66423661	10	0.756717129
GCST90199685	ofFfzJ	Non-small cell lung cancer, squamous (controls excluding all cancers)	2-linoleoylglycerol (18:2) levels	MR Egger	10.05731693	9	0.345865048
GCST90199685	ofFfzJ	Non-small cell lung cancer, squamous (controls excluding all cancers)	2-linoleoylglycerol (18:2) levels	Inverse variance weighted	10.0585734	10	0.435369562
GCST90199685	wKLX7j	Non-small cell lung cancer, adenocarcinoma (controls excluding all cancers)	2-linoleoylglycerol (18:2) levels	MR Egger	6.145969078	9	0.725224866
GCST90199685	wKLX7j	Non-small cell lung cancer, adenocarcinoma (controls excluding all cancers)	2-linoleoylglycerol (18:2) levels	Inverse variance weighted	15.00407378	10	0.131913404
GCST90199686	dGZuAa	Non-small cell lung cancer (controls excluding all cancers)	Indolepropionate levels	MR Egger	4.669420301	5	0.457540341
GCST90199686	dGZuAa	Non-small cell lung cancer (controls excluding all cancers)	Indolepropionate levels	Inverse variance weighted	6.660033537	6	0.353433899
GCST90199686	h4iI4h	Small cell lung cancer (controls excluding all cancers)	Indolepropionate levels	MR Egger	3.191197195	5	0.670535979
GCST90199686	h4iI4h	Small cell lung cancer (controls excluding all cancers)	Indolepropionate levels	Inverse variance weighted	5.482533915	6	0.483570228
GCST90199686	ofFfzJ	Non-small cell lung cancer, squamous (controls excluding all cancers)	Indolepropionate levels	MR Egger	4.804985886	5	0.440140726
GCST90199686	ofFfzJ	Non-small cell lung cancer, squamous (controls excluding all cancers)	Indolepropionate levels	Inverse variance weighted	6.083042049	6	0.413952298
GCST90199686	wKLX7j	Non-small cell lung cancer, adenocarcinoma (controls excluding all cancers)	Indolepropionate levels	MR Egger	4.845169353	5	0.435066854
GCST90199686	wKLX7j	Non-small cell lung cancer, adenocarcinoma (controls excluding all cancers)	Indolepropionate levels	Inverse variance weighted	5.80861429	6	0.44496731
GCST90199687	dGZuAa	Non-small cell lung cancer (controls excluding all cancers)	Threonate levels	MR Egger	16.31281808	11	0.129909183
GCST90199687	dGZuAa	Non-small cell lung cancer (controls excluding all cancers)	Threonate levels	Inverse variance weighted	16.5569094	12	0.167038567
GCST90199687	h4iI4h	Small cell lung cancer (controls excluding all cancers)	Threonate levels	MR Egger	4.357100482	11	0.958283892
GCST90199687	h4iI4h	Small cell lung cancer (controls excluding all cancers)	Threonate levels	Inverse variance weighted	4.600607697	12	0.970007964
GCST90199687	ofFfzJ	Non-small cell lung cancer, squamous (controls excluding all cancers)	Threonate levels	MR Egger	7.804377173	11	0.730712918
GCST90199687	ofFfzJ	Non-small cell lung cancer, squamous (controls excluding all cancers)	Threonate levels	Inverse variance weighted	8.111594244	12	0.776349973
GCST90199687	wKLX7j	Non-small cell lung cancer, adenocarcinoma (controls excluding all cancers)	Threonate levels	MR Egger	15.42643648	11	0.163794744
GCST90199687	wKLX7j	Non-small cell lung cancer, adenocarcinoma (controls excluding all cancers)	Threonate levels	Inverse variance weighted	16.71750591	12	0.16053632
GCST90199688	dGZuAa	Non-small cell lung cancer (controls excluding all cancers)	N-acetylglycine levels	MR Egger	8.815274303	12	0.718622253
GCST90199688	dGZuAa	Non-small cell lung cancer (controls excluding all cancers)	N-acetylglycine levels	Inverse variance weighted	8.992721874	13	0.773493001
GCST90199688	h4iI4h	Small cell lung cancer (controls excluding all cancers)	N-acetylglycine levels	MR Egger	12.05256924	12	0.441467024
GCST90199688	h4iI4h	Small cell lung cancer (controls excluding all cancers)	N-acetylglycine levels	Inverse variance weighted	12.15935687	13	0.514621916
GCST90199688	ofFfzJ	Non-small cell lung cancer, squamous (controls excluding all cancers)	N-acetylglycine levels	MR Egger	21.84464641	12	0.039298293
GCST90199688	ofFfzJ	Non-small cell lung cancer, squamous (controls excluding all cancers)	N-acetylglycine levels	Inverse variance weighted	23.99495377	13	0.031176509
GCST90199688	wKLX7j	Non-small cell lung cancer, adenocarcinoma (controls excluding all cancers)	N-acetylglycine levels	MR Egger	18.92502167	12	0.090354029
GCST90199688	wKLX7j	Non-small cell lung cancer, adenocarcinoma (controls excluding all cancers)	N-acetylglycine levels	Inverse variance weighted	20.80905681	13	0.076792117
GCST90199689	dGZuAa	Non-small cell lung cancer (controls excluding all cancers)	Glycolithocholate levels	MR Egger	6.691991115	10	0.754167644
GCST90199689	dGZuAa	Non-small cell lung cancer (controls excluding all cancers)	Glycolithocholate levels	Inverse variance weighted	7.424876989	11	0.763706783
GCST90199689	h4iI4h	Small cell lung cancer (controls excluding all cancers)	Glycolithocholate levels	MR Egger	8.985432713	10	0.533486625
GCST90199689	h4iI4h	Small cell lung cancer (controls excluding all cancers)	Glycolithocholate levels	Inverse variance weighted	10.30297926	11	0.503357528
GCST90199689	ofFfzJ	Non-small cell lung cancer, squamous (controls excluding all cancers)	Glycolithocholate levels	MR Egger	10.38548096	10	0.407349076
GCST90199689	ofFfzJ	Non-small cell lung cancer, squamous (controls excluding all cancers)	Glycolithocholate levels	Inverse variance weighted	10.47137731	11	0.488549807
GCST90199689	wKLX7j	Non-small cell lung cancer, adenocarcinoma (controls excluding all cancers)	Glycolithocholate levels	MR Egger	8.252335321	10	0.604204047
GCST90199689	wKLX7j	Non-small cell lung cancer, adenocarcinoma (controls excluding all cancers)	Glycolithocholate levels	Inverse variance weighted	8.551855199	11	0.663181397
GCST90199690	dGZuAa	Non-small cell lung cancer (controls excluding all cancers)	EDTA levels	MR Egger	3.259090856	6	0.775695734
GCST90199690	dGZuAa	Non-small cell lung cancer (controls excluding all cancers)	EDTA levels	Inverse variance weighted	3.7919303	7	0.803406875
GCST90199690	h4iI4h	Small cell lung cancer (controls excluding all cancers)	EDTA levels	MR Egger	5.702922571	6	0.457277673
GCST90199690	h4iI4h	Small cell lung cancer (controls excluding all cancers)	EDTA levels	Inverse variance weighted	6.034307795	7	0.535749169
GCST90199690	ofFfzJ	Non-small cell lung cancer, squamous (controls excluding all cancers)	EDTA levels	MR Egger	3.890168809	6	0.691536665
GCST90199690	ofFfzJ	Non-small cell lung cancer, squamous (controls excluding all cancers)	EDTA levels	Inverse variance weighted	4.429503096	7	0.729188819
GCST90199690	wKLX7j	Non-small cell lung cancer, adenocarcinoma (controls excluding all cancers)	EDTA levels	MR Egger	1.399394709	6	0.965895226
GCST90199690	wKLX7j	Non-small cell lung cancer, adenocarcinoma (controls excluding all cancers)	EDTA levels	Inverse variance weighted	1.536868944	7	0.981005738
GCST90199691	dGZuAa	Non-small cell lung cancer (controls excluding all cancers)	1-methylhistidine levels	MR Egger	14.67542728	14	0.400695444
GCST90199691	dGZuAa	Non-small cell lung cancer (controls excluding all cancers)	1-methylhistidine levels	Inverse variance weighted	17.85757678	15	0.270227213
GCST90199691	h4iI4h	Small cell lung cancer (controls excluding all cancers)	1-methylhistidine levels	MR Egger	10.72764608	14	0.707286693
GCST90199691	h4iI4h	Small cell lung cancer (controls excluding all cancers)	1-methylhistidine levels	Inverse variance weighted	10.8318052	15	0.764423727
GCST90199691	ofFfzJ	Non-small cell lung cancer, squamous (controls excluding all cancers)	1-methylhistidine levels	MR Egger	17.35213981	14	0.237897509
GCST90199691	ofFfzJ	Non-small cell lung cancer, squamous (controls excluding all cancers)	1-methylhistidine levels	Inverse variance weighted	19.26230183	15	0.202092787
GCST90199691	wKLX7j	Non-small cell lung cancer, adenocarcinoma (controls excluding all cancers)	1-methylhistidine levels	MR Egger	13.26664556	14	0.50564353
GCST90199691	wKLX7j	Non-small cell lung cancer, adenocarcinoma (controls excluding all cancers)	1-methylhistidine levels	Inverse variance weighted	15.1420718	15	0.441232759
GCST90199692	dGZuAa	Non-small cell lung cancer (controls excluding all cancers)	Citramalate levels	MR Egger	15.55216958	9	0.076843163
GCST90199692	dGZuAa	Non-small cell lung cancer (controls excluding all cancers)	Citramalate levels	Inverse variance weighted	15.56650579	10	0.112732373
GCST90199692	h4iI4h	Small cell lung cancer (controls excluding all cancers)	Citramalate levels	MR Egger	8.054583999	9	0.528654972
GCST90199692	h4iI4h	Small cell lung cancer (controls excluding all cancers)	Citramalate levels	Inverse variance weighted	11.7890784	10	0.299420744
GCST90199692	ofFfzJ	Non-small cell lung cancer, squamous (controls excluding all cancers)	Citramalate levels	MR Egger	13.06911538	9	0.159503724
GCST90199692	ofFfzJ	Non-small cell lung cancer, squamous (controls excluding all cancers)	Citramalate levels	Inverse variance weighted	13.33055982	10	0.205772541
GCST90199692	wKLX7j	Non-small cell lung cancer, adenocarcinoma (controls excluding all cancers)	Citramalate levels	MR Egger	14.16082463	9	0.11671829
GCST90199692	wKLX7j	Non-small cell lung cancer, adenocarcinoma (controls excluding all cancers)	Citramalate levels	Inverse variance weighted	14.17360595	10	0.165219171
GCST90199693	dGZuAa	Non-small cell lung cancer (controls excluding all cancers)	3-hydroxydecanoate levels	MR Egger	5.448012044	8	0.708792767
GCST90199693	dGZuAa	Non-small cell lung cancer (controls excluding all cancers)	3-hydroxydecanoate levels	Inverse variance weighted	6.070480063	9	0.732844143
GCST90199693	h4iI4h	Small cell lung cancer (controls excluding all cancers)	3-hydroxydecanoate levels	MR Egger	6.975296207	8	0.539300364
GCST90199693	h4iI4h	Small cell lung cancer (controls excluding all cancers)	3-hydroxydecanoate levels	Inverse variance weighted	7.533158119	9	0.58178759
GCST90199693	ofFfzJ	Non-small cell lung cancer, squamous (controls excluding all cancers)	3-hydroxydecanoate levels	MR Egger	8.201319627	8	0.414055946
GCST90199693	ofFfzJ	Non-small cell lung cancer, squamous (controls excluding all cancers)	3-hydroxydecanoate levels	Inverse variance weighted	8.211088356	9	0.513021694
GCST90199693	wKLX7j	Non-small cell lung cancer, adenocarcinoma (controls excluding all cancers)	3-hydroxydecanoate levels	MR Egger	6.781262933	8	0.560406299
GCST90199693	wKLX7j	Non-small cell lung cancer, adenocarcinoma (controls excluding all cancers)	3-hydroxydecanoate levels	Inverse variance weighted	7.339746246	9	0.60179251
GCST90199694	dGZuAa	Non-small cell lung cancer (controls excluding all cancers)	1,3-dimethylurate levels	MR Egger	5.81386245	11	0.885490577
GCST90199694	dGZuAa	Non-small cell lung cancer (controls excluding all cancers)	1,3-dimethylurate levels	Inverse variance weighted	5.856836253	12	0.923126025
GCST90199694	h4iI4h	Small cell lung cancer (controls excluding all cancers)	1,3-dimethylurate levels	MR Egger	15.64470134	11	0.154842118
GCST90199694	h4iI4h	Small cell lung cancer (controls excluding all cancers)	1,3-dimethylurate levels	Inverse variance weighted	15.64619745	12	0.207983433
GCST90199694	ofFfzJ	Non-small cell lung cancer, squamous (controls excluding all cancers)	1,3-dimethylurate levels	MR Egger	8.092393164	11	0.705004244
GCST90199694	ofFfzJ	Non-small cell lung cancer, squamous (controls excluding all cancers)	1,3-dimethylurate levels	Inverse variance weighted	9.145973489	12	0.690414373
GCST90199694	wKLX7j	Non-small cell lung cancer, adenocarcinoma (controls excluding all cancers)	1,3-dimethylurate levels	MR Egger	7.03561705	11	0.796191865
GCST90199694	wKLX7j	Non-small cell lung cancer, adenocarcinoma (controls excluding all cancers)	1,3-dimethylurate levels	Inverse variance weighted	8.068459998	12	0.779757833
GCST90199695	dGZuAa	Non-small cell lung cancer (controls excluding all cancers)	Galactonate levels	MR Egger	9.952042326	11	0.534706092
GCST90199695	dGZuAa	Non-small cell lung cancer (controls excluding all cancers)	Galactonate levels	Inverse variance weighted	10.23993792	12	0.594919993
GCST90199695	h4iI4h	Small cell lung cancer (controls excluding all cancers)	Galactonate levels	MR Egger	8.133416745	11	0.701305037
GCST90199695	h4iI4h	Small cell lung cancer (controls excluding all cancers)	Galactonate levels	Inverse variance weighted	8.961052554	12	0.706253421
GCST90199695	ofFfzJ	Non-small cell lung cancer, squamous (controls excluding all cancers)	Galactonate levels	MR Egger	4.812707647	11	0.939896401
GCST90199695	ofFfzJ	Non-small cell lung cancer, squamous (controls excluding all cancers)	Galactonate levels	Inverse variance weighted	6.767048173	12	0.872616188
GCST90199695	wKLX7j	Non-small cell lung cancer, adenocarcinoma (controls excluding all cancers)	Galactonate levels	MR Egger	5.194779469	11	0.921367553
GCST90199695	wKLX7j	Non-small cell lung cancer, adenocarcinoma (controls excluding all cancers)	Galactonate levels	Inverse variance weighted	5.251382035	12	0.949051122
GCST90199696	dGZuAa	Non-small cell lung cancer (controls excluding all cancers)	Trigonelline levels	MR Egger	4.141816724	9	0.901832834
GCST90199696	dGZuAa	Non-small cell lung cancer (controls excluding all cancers)	Trigonelline levels	Inverse variance weighted	5.760495551	10	0.834967904
GCST90199696	h4iI4h	Small cell lung cancer (controls excluding all cancers)	Trigonelline levels	MR Egger	7.958480423	9	0.538335768
GCST90199696	h4iI4h	Small cell lung cancer (controls excluding all cancers)	Trigonelline levels	Inverse variance weighted	8.046004651	10	0.624343143
GCST90199696	ofFfzJ	Non-small cell lung cancer, squamous (controls excluding all cancers)	Trigonelline levels	MR Egger	5.418854997	9	0.796374919
GCST90199696	ofFfzJ	Non-small cell lung cancer, squamous (controls excluding all cancers)	Trigonelline levels	Inverse variance weighted	7.208414735	10	0.70563372
GCST90199696	wKLX7j	Non-small cell lung cancer, adenocarcinoma (controls excluding all cancers)	Trigonelline levels	MR Egger	12.28708522	9	0.197604404
GCST90199696	wKLX7j	Non-small cell lung cancer, adenocarcinoma (controls excluding all cancers)	Trigonelline levels	Inverse variance weighted	12.47082351	10	0.254780514
GCST90199697	dGZuAa	Non-small cell lung cancer (controls excluding all cancers)	Dodecanedioate levels	MR Egger	16.3383534	14	0.293151058
GCST90199697	dGZuAa	Non-small cell lung cancer (controls excluding all cancers)	Dodecanedioate levels	Inverse variance weighted	16.51904076	15	0.348418861
GCST90199697	h4iI4h	Small cell lung cancer (controls excluding all cancers)	Dodecanedioate levels	MR Egger	8.829154536	14	0.841836707
GCST90199697	h4iI4h	Small cell lung cancer (controls excluding all cancers)	Dodecanedioate levels	Inverse variance weighted	12.93329462	15	0.607450325
GCST90199697	ofFfzJ	Non-small cell lung cancer, squamous (controls excluding all cancers)	Dodecanedioate levels	MR Egger	18.8307685	14	0.171516968
GCST90199697	ofFfzJ	Non-small cell lung cancer, squamous (controls excluding all cancers)	Dodecanedioate levels	Inverse variance weighted	18.91615322	15	0.21755859
GCST90199697	wKLX7j	Non-small cell lung cancer, adenocarcinoma (controls excluding all cancers)	Dodecanedioate levels	MR Egger	16.20246409	14	0.301167053
GCST90199697	wKLX7j	Non-small cell lung cancer, adenocarcinoma (controls excluding all cancers)	Dodecanedioate levels	Inverse variance weighted	16.76062618	15	0.33337445
GCST90199698	dGZuAa	Non-small cell lung cancer (controls excluding all cancers)	Isobutyrylcarnitine (c4) levels	MR Egger	19.10716877	22	0.638701644
GCST90199698	dGZuAa	Non-small cell lung cancer (controls excluding all cancers)	Isobutyrylcarnitine (c4) levels	Inverse variance weighted	19.5058485	23	0.671506322
GCST90199698	h4iI4h	Small cell lung cancer (controls excluding all cancers)	Isobutyrylcarnitine (c4) levels	MR Egger	21.44216025	22	0.493574553
GCST90199698	h4iI4h	Small cell lung cancer (controls excluding all cancers)	Isobutyrylcarnitine (c4) levels	Inverse variance weighted	21.48668919	23	0.551392198
GCST90199698	ofFfzJ	Non-small cell lung cancer, squamous (controls excluding all cancers)	Isobutyrylcarnitine (c4) levels	MR Egger	19.30615239	22	0.626354955
GCST90199698	ofFfzJ	Non-small cell lung cancer, squamous (controls excluding all cancers)	Isobutyrylcarnitine (c4) levels	Inverse variance weighted	19.37099643	23	0.679493972
GCST90199698	wKLX7j	Non-small cell lung cancer, adenocarcinoma (controls excluding all cancers)	Isobutyrylcarnitine (c4) levels	MR Egger	30.38175837	22	0.109477028
GCST90199698	wKLX7j	Non-small cell lung cancer, adenocarcinoma (controls excluding all cancers)	Isobutyrylcarnitine (c4) levels	Inverse variance weighted	31.50644624	23	0.110850985
GCST90199699	dGZuAa	Non-small cell lung cancer (controls excluding all cancers)	3-methylxanthine levels	MR Egger	31.66758977	14	0.004465268
GCST90199699	dGZuAa	Non-small cell lung cancer (controls excluding all cancers)	3-methylxanthine levels	Inverse variance weighted	32.09508536	15	0.006248957
GCST90199699	h4iI4h	Small cell lung cancer (controls excluding all cancers)	3-methylxanthine levels	MR Egger	23.13659565	14	0.058083038
GCST90199699	h4iI4h	Small cell lung cancer (controls excluding all cancers)	3-methylxanthine levels	Inverse variance weighted	24.02456882	15	0.064677439
GCST90199699	ofFfzJ	Non-small cell lung cancer, squamous (controls excluding all cancers)	3-methylxanthine levels	MR Egger	12.43322323	14	0.57155444
GCST90199699	ofFfzJ	Non-small cell lung cancer, squamous (controls excluding all cancers)	3-methylxanthine levels	Inverse variance weighted	13.54802939	15	0.56004612
GCST90199699	wKLX7j	Non-small cell lung cancer, adenocarcinoma (controls excluding all cancers)	3-methylxanthine levels	MR Egger	16.90012032	14	0.261539573
GCST90199699	wKLX7j	Non-small cell lung cancer, adenocarcinoma (controls excluding all cancers)	3-methylxanthine levels	Inverse variance weighted	17.16550056	15	0.309067447
GCST90199700	dGZuAa	Non-small cell lung cancer (controls excluding all cancers)	3-hydroxylaurate levels	MR Egger	9.377342242	6	0.153442193
GCST90199700	dGZuAa	Non-small cell lung cancer (controls excluding all cancers)	3-hydroxylaurate levels	Inverse variance weighted	10.28061975	7	0.173220877
GCST90199700	h4iI4h	Small cell lung cancer (controls excluding all cancers)	3-hydroxylaurate levels	MR Egger	4.847202394	6	0.563554825
GCST90199700	h4iI4h	Small cell lung cancer (controls excluding all cancers)	3-hydroxylaurate levels	Inverse variance weighted	5.533707587	7	0.595121272
GCST90199700	ofFfzJ	Non-small cell lung cancer, squamous (controls excluding all cancers)	3-hydroxylaurate levels	MR Egger	7.447721117	6	0.281417239
GCST90199700	ofFfzJ	Non-small cell lung cancer, squamous (controls excluding all cancers)	3-hydroxylaurate levels	Inverse variance weighted	8.809778215	7	0.266603312
GCST90199700	wKLX7j	Non-small cell lung cancer, adenocarcinoma (controls excluding all cancers)	3-hydroxylaurate levels	MR Egger	6.977176055	6	0.322963108
GCST90199700	wKLX7j	Non-small cell lung cancer, adenocarcinoma (controls excluding all cancers)	3-hydroxylaurate levels	Inverse variance weighted	7.298410454	7	0.398484684
GCST90199701	dGZuAa	Non-small cell lung cancer (controls excluding all cancers)	Pyridoxate levels	MR Egger	17.40561714	14	0.235206083
GCST90199701	dGZuAa	Non-small cell lung cancer (controls excluding all cancers)	Pyridoxate levels	Inverse variance weighted	17.44239478	15	0.293112818
GCST90199701	h4iI4h	Small cell lung cancer (controls excluding all cancers)	Pyridoxate levels	MR Egger	14.38376886	14	0.42152881
GCST90199701	h4iI4h	Small cell lung cancer (controls excluding all cancers)	Pyridoxate levels	Inverse variance weighted	14.48475524	15	0.48912675
GCST90199701	ofFfzJ	Non-small cell lung cancer, squamous (controls excluding all cancers)	Pyridoxate levels	MR Egger	18.81508822	14	0.172135821
GCST90199701	ofFfzJ	Non-small cell lung cancer, squamous (controls excluding all cancers)	Pyridoxate levels	Inverse variance weighted	19.24685839	15	0.202764647
GCST90199701	wKLX7j	Non-small cell lung cancer, adenocarcinoma (controls excluding all cancers)	Pyridoxate levels	MR Egger	17.7579298	14	0.218029323
GCST90199701	wKLX7j	Non-small cell lung cancer, adenocarcinoma (controls excluding all cancers)	Pyridoxate levels	Inverse variance weighted	17.92798548	15	0.266470514
GCST90199702	dGZuAa	Non-small cell lung cancer (controls excluding all cancers)	5-hydroxyhexanoate levels	MR Egger	12.65068044	7	0.08109092
GCST90199702	dGZuAa	Non-small cell lung cancer (controls excluding all cancers)	5-hydroxyhexanoate levels	Inverse variance weighted	13.7613499	8	0.088201755
GCST90199702	h4iI4h	Small cell lung cancer (controls excluding all cancers)	5-hydroxyhexanoate levels	MR Egger	8.335327175	7	0.303955633
GCST90199702	h4iI4h	Small cell lung cancer (controls excluding all cancers)	5-hydroxyhexanoate levels	Inverse variance weighted	9.553079433	8	0.29780428
GCST90199702	ofFfzJ	Non-small cell lung cancer, squamous (controls excluding all cancers)	5-hydroxyhexanoate levels	MR Egger	8.543616694	7	0.287102859
GCST90199702	ofFfzJ	Non-small cell lung cancer, squamous (controls excluding all cancers)	5-hydroxyhexanoate levels	Inverse variance weighted	8.981866441	8	0.343827995
GCST90199702	wKLX7j	Non-small cell lung cancer, adenocarcinoma (controls excluding all cancers)	5-hydroxyhexanoate levels	MR Egger	5.081092584	7	0.650067643
GCST90199702	wKLX7j	Non-small cell lung cancer, adenocarcinoma (controls excluding all cancers)	5-hydroxyhexanoate levels	Inverse variance weighted	5.939368628	8	0.654023521
GCST90199703	dGZuAa	Non-small cell lung cancer (controls excluding all cancers)	Gamma-glutamylvaline levels	MR Egger	19.32052691	15	0.199574867
GCST90199703	dGZuAa	Non-small cell lung cancer (controls excluding all cancers)	Gamma-glutamylvaline levels	Inverse variance weighted	22.27992874	16	0.134380825
GCST90199703	h4iI4h	Small cell lung cancer (controls excluding all cancers)	Gamma-glutamylvaline levels	MR Egger	21.94057964	15	0.109371468
GCST90199703	h4iI4h	Small cell lung cancer (controls excluding all cancers)	Gamma-glutamylvaline levels	Inverse variance weighted	22.15829548	16	0.13815355
GCST90199703	ofFfzJ	Non-small cell lung cancer, squamous (controls excluding all cancers)	Gamma-glutamylvaline levels	MR Egger	27.20025051	15	0.027146506
GCST90199703	ofFfzJ	Non-small cell lung cancer, squamous (controls excluding all cancers)	Gamma-glutamylvaline levels	Inverse variance weighted	27.45971448	16	0.036647709
GCST90199703	wKLX7j	Non-small cell lung cancer, adenocarcinoma (controls excluding all cancers)	Gamma-glutamylvaline levels	MR Egger	18.04164647	15	0.260482411
GCST90199703	wKLX7j	Non-small cell lung cancer, adenocarcinoma (controls excluding all cancers)	Gamma-glutamylvaline levels	Inverse variance weighted	18.0901323	16	0.318645485
GCST90199704	dGZuAa	Non-small cell lung cancer (controls excluding all cancers)	3-hydroxysebacate levels	MR Egger	4.44998199	10	0.924773296
GCST90199704	dGZuAa	Non-small cell lung cancer (controls excluding all cancers)	3-hydroxysebacate levels	Inverse variance weighted	4.873742846	11	0.937126456
GCST90199704	h4iI4h	Small cell lung cancer (controls excluding all cancers)	3-hydroxysebacate levels	MR Egger	10.05512025	10	0.435670783
GCST90199704	h4iI4h	Small cell lung cancer (controls excluding all cancers)	3-hydroxysebacate levels	Inverse variance weighted	10.06037458	11	0.524964736
GCST90199704	ofFfzJ	Non-small cell lung cancer, squamous (controls excluding all cancers)	3-hydroxysebacate levels	MR Egger	3.151315372	10	0.977635335
GCST90199704	ofFfzJ	Non-small cell lung cancer, squamous (controls excluding all cancers)	3-hydroxysebacate levels	Inverse variance weighted	3.77044751	11	0.976157183
GCST90199704	wKLX7j	Non-small cell lung cancer, adenocarcinoma (controls excluding all cancers)	3-hydroxysebacate levels	MR Egger	3.856076066	10	0.953606134
GCST90199704	wKLX7j	Non-small cell lung cancer, adenocarcinoma (controls excluding all cancers)	3-hydroxysebacate levels	Inverse variance weighted	6.782162709	11	0.81644004
GCST90199705	dGZuAa	Non-small cell lung cancer (controls excluding all cancers)	Propionylglycine levels	MR Egger	15.75271817	13	0.262741232
GCST90199705	dGZuAa	Non-small cell lung cancer (controls excluding all cancers)	Propionylglycine levels	Inverse variance weighted	15.79375046	14	0.326131373
GCST90199705	h4iI4h	Small cell lung cancer (controls excluding all cancers)	Propionylglycine levels	MR Egger	6.19063796	13	0.938938517
GCST90199705	h4iI4h	Small cell lung cancer (controls excluding all cancers)	Propionylglycine levels	Inverse variance weighted	6.196228391	14	0.96130042
GCST90199705	ofFfzJ	Non-small cell lung cancer, squamous (controls excluding all cancers)	Propionylglycine levels	MR Egger	14.55213756	13	0.336139311
GCST90199705	ofFfzJ	Non-small cell lung cancer, squamous (controls excluding all cancers)	Propionylglycine levels	Inverse variance weighted	14.75242159	14	0.395285446
GCST90199705	wKLX7j	Non-small cell lung cancer, adenocarcinoma (controls excluding all cancers)	Propionylglycine levels	MR Egger	16.19571231	13	0.238722851
GCST90199705	wKLX7j	Non-small cell lung cancer, adenocarcinoma (controls excluding all cancers)	Propionylglycine levels	Inverse variance weighted	16.20982108	14	0.300729413
GCST90199706	dGZuAa	Non-small cell lung cancer (controls excluding all cancers)	Butyrylglycine levels	MR Egger	16.87312091	11	0.111685067
GCST90199706	dGZuAa	Non-small cell lung cancer (controls excluding all cancers)	Butyrylglycine levels	Inverse variance weighted	17.33264382	12	0.137506976
GCST90199706	h4iI4h	Small cell lung cancer (controls excluding all cancers)	Butyrylglycine levels	MR Egger	4.77099084	11	0.94174787
GCST90199706	h4iI4h	Small cell lung cancer (controls excluding all cancers)	Butyrylglycine levels	Inverse variance weighted	4.779783206	12	0.964932646
GCST90199706	ofFfzJ	Non-small cell lung cancer, squamous (controls excluding all cancers)	Butyrylglycine levels	MR Egger	14.31952219	11	0.215814483
GCST90199706	ofFfzJ	Non-small cell lung cancer, squamous (controls excluding all cancers)	Butyrylglycine levels	Inverse variance weighted	14.91408379	12	0.246168647
GCST90199706	wKLX7j	Non-small cell lung cancer, adenocarcinoma (controls excluding all cancers)	Butyrylglycine levels	MR Egger	10.78435093	11	0.461502666
GCST90199706	wKLX7j	Non-small cell lung cancer, adenocarcinoma (controls excluding all cancers)	Butyrylglycine levels	Inverse variance weighted	10.8227176	12	0.544169895
GCST90199707	dGZuAa	Non-small cell lung cancer (controls excluding all cancers)	Pro-hydroxy-pro levels	MR Egger	9.078734828	12	0.696191122
GCST90199707	dGZuAa	Non-small cell lung cancer (controls excluding all cancers)	Pro-hydroxy-pro levels	Inverse variance weighted	14.10013005	13	0.366830311
GCST90199707	h4iI4h	Small cell lung cancer (controls excluding all cancers)	Pro-hydroxy-pro levels	MR Egger	12.27834058	12	0.423592663
GCST90199707	h4iI4h	Small cell lung cancer (controls excluding all cancers)	Pro-hydroxy-pro levels	Inverse variance weighted	13.4286485	13	0.415273086
GCST90199707	ofFfzJ	Non-small cell lung cancer, squamous (controls excluding all cancers)	Pro-hydroxy-pro levels	MR Egger	14.47910122	12	0.27116505
GCST90199707	ofFfzJ	Non-small cell lung cancer, squamous (controls excluding all cancers)	Pro-hydroxy-pro levels	Inverse variance weighted	14.66732356	13	0.328578782
GCST90199707	wKLX7j	Non-small cell lung cancer, adenocarcinoma (controls excluding all cancers)	Pro-hydroxy-pro levels	MR Egger	7.650309664	12	0.811825908
GCST90199707	wKLX7j	Non-small cell lung cancer, adenocarcinoma (controls excluding all cancers)	Pro-hydroxy-pro levels	Inverse variance weighted	13.79957612	13	0.388108807
GCST90199708	dGZuAa	Non-small cell lung cancer (controls excluding all cancers)	Propionylcarnitine (c3) levels	MR Egger	16.91277086	11	0.110482416
GCST90199708	dGZuAa	Non-small cell lung cancer (controls excluding all cancers)	Propionylcarnitine (c3) levels	Inverse variance weighted	17.49421462	12	0.131933082
GCST90199708	h4iI4h	Small cell lung cancer (controls excluding all cancers)	Propionylcarnitine (c3) levels	MR Egger	8.258470214	11	0.689980395
GCST90199708	h4iI4h	Small cell lung cancer (controls excluding all cancers)	Propionylcarnitine (c3) levels	Inverse variance weighted	8.317969436	12	0.759814706
GCST90199708	ofFfzJ	Non-small cell lung cancer, squamous (controls excluding all cancers)	Propionylcarnitine (c3) levels	MR Egger	24.32166505	11	0.01144318
GCST90199708	ofFfzJ	Non-small cell lung cancer, squamous (controls excluding all cancers)	Propionylcarnitine (c3) levels	Inverse variance weighted	24.414288	12	0.017855693
GCST90199708	wKLX7j	Non-small cell lung cancer, adenocarcinoma (controls excluding all cancers)	Propionylcarnitine (c3) levels	MR Egger	14.27442564	11	0.218178617
GCST90199708	wKLX7j	Non-small cell lung cancer, adenocarcinoma (controls excluding all cancers)	Propionylcarnitine (c3) levels	Inverse variance weighted	14.38382669	12	0.276872142
GCST90199709	dGZuAa	Non-small cell lung cancer (controls excluding all cancers)	Adrenate (22:4n6) levels	MR Egger	22.80365924	8	0.003625686
GCST90199709	dGZuAa	Non-small cell lung cancer (controls excluding all cancers)	Adrenate (22:4n6) levels	Inverse variance weighted	25.24648323	9	0.002710285
GCST90199709	h4iI4h	Small cell lung cancer (controls excluding all cancers)	Adrenate (22:4n6) levels	MR Egger	6.734200303	8	0.565563125
GCST90199709	h4iI4h	Small cell lung cancer (controls excluding all cancers)	Adrenate (22:4n6) levels	Inverse variance weighted	7.060388085	9	0.630832085
GCST90199709	ofFfzJ	Non-small cell lung cancer, squamous (controls excluding all cancers)	Adrenate (22:4n6) levels	MR Egger	19.87962335	8	0.010801197
GCST90199709	ofFfzJ	Non-small cell lung cancer, squamous (controls excluding all cancers)	Adrenate (22:4n6) levels	Inverse variance weighted	24.11377885	9	0.004125007
GCST90199709	wKLX7j	Non-small cell lung cancer, adenocarcinoma (controls excluding all cancers)	Adrenate (22:4n6) levels	MR Egger	5.03895577	8	0.753404487
GCST90199709	wKLX7j	Non-small cell lung cancer, adenocarcinoma (controls excluding all cancers)	Adrenate (22:4n6) levels	Inverse variance weighted	5.154254494	9	0.820659457
GCST90199710	dGZuAa	Non-small cell lung cancer (controls excluding all cancers)	Docosatrienoate (22:3n3) levels	MR Egger	18.13579538	12	0.111629088
GCST90199710	dGZuAa	Non-small cell lung cancer (controls excluding all cancers)	Docosatrienoate (22:3n3) levels	Inverse variance weighted	19.44496746	13	0.109940285
GCST90199710	h4iI4h	Small cell lung cancer (controls excluding all cancers)	Docosatrienoate (22:3n3) levels	MR Egger	12.96961408	12	0.371253133
GCST90199710	h4iI4h	Small cell lung cancer (controls excluding all cancers)	Docosatrienoate (22:3n3) levels	Inverse variance weighted	14.66892865	13	0.328474189
GCST90199710	ofFfzJ	Non-small cell lung cancer, squamous (controls excluding all cancers)	Docosatrienoate (22:3n3) levels	MR Egger	15.04831345	12	0.238804951
GCST90199710	ofFfzJ	Non-small cell lung cancer, squamous (controls excluding all cancers)	Docosatrienoate (22:3n3) levels	Inverse variance weighted	18.47488713	13	0.140306313
GCST90199710	wKLX7j	Non-small cell lung cancer, adenocarcinoma (controls excluding all cancers)	Docosatrienoate (22:3n3) levels	MR Egger	11.59664168	12	0.478592782
GCST90199710	wKLX7j	Non-small cell lung cancer, adenocarcinoma (controls excluding all cancers)	Docosatrienoate (22:3n3) levels	Inverse variance weighted	11.87480543	13	0.537935639
GCST90199711	dGZuAa	Non-small cell lung cancer (controls excluding all cancers)	Docosadienoate (22:2n6) levels	MR Egger	3.29400803	8	0.914575812
GCST90199711	dGZuAa	Non-small cell lung cancer (controls excluding all cancers)	Docosadienoate (22:2n6) levels	Inverse variance weighted	4.400210649	9	0.883155532
GCST90199711	h4iI4h	Small cell lung cancer (controls excluding all cancers)	Docosadienoate (22:2n6) levels	MR Egger	7.672765837	8	0.466070101
GCST90199711	h4iI4h	Small cell lung cancer (controls excluding all cancers)	Docosadienoate (22:2n6) levels	Inverse variance weighted	7.720176012	9	0.562573096
GCST90199711	ofFfzJ	Non-small cell lung cancer, squamous (controls excluding all cancers)	Docosadienoate (22:2n6) levels	MR Egger	5.83484924	8	0.665725122
GCST90199711	ofFfzJ	Non-small cell lung cancer, squamous (controls excluding all cancers)	Docosadienoate (22:2n6) levels	Inverse variance weighted	7.165712531	9	0.619871029
GCST90199711	wKLX7j	Non-small cell lung cancer, adenocarcinoma (controls excluding all cancers)	Docosadienoate (22:2n6) levels	MR Egger	5.822977408	8	0.667053363
GCST90199711	wKLX7j	Non-small cell lung cancer, adenocarcinoma (controls excluding all cancers)	Docosadienoate (22:2n6) levels	Inverse variance weighted	6.027835	9	0.737129242
GCST90199712	dGZuAa	Non-small cell lung cancer (controls excluding all cancers)	3-carboxy-4-methyl-5-propyl-2-furanpropanoate (cmpf) levels	MR Egger	8.908265969	7	0.259309476
GCST90199712	dGZuAa	Non-small cell lung cancer (controls excluding all cancers)	3-carboxy-4-methyl-5-propyl-2-furanpropanoate (cmpf) levels	Inverse variance weighted	9.086229996	8	0.335074035
GCST90199712	h4iI4h	Small cell lung cancer (controls excluding all cancers)	3-carboxy-4-methyl-5-propyl-2-furanpropanoate (cmpf) levels	MR Egger	7.103033613	7	0.418231538
GCST90199712	h4iI4h	Small cell lung cancer (controls excluding all cancers)	3-carboxy-4-methyl-5-propyl-2-furanpropanoate (cmpf) levels	Inverse variance weighted	7.116984508	8	0.524065214
GCST90199712	ofFfzJ	Non-small cell lung cancer, squamous (controls excluding all cancers)	3-carboxy-4-methyl-5-propyl-2-furanpropanoate (cmpf) levels	MR Egger	13.43668641	7	0.062156897
GCST90199712	ofFfzJ	Non-small cell lung cancer, squamous (controls excluding all cancers)	3-carboxy-4-methyl-5-propyl-2-furanpropanoate (cmpf) levels	Inverse variance weighted	14.93346313	8	0.060452213
GCST90199712	wKLX7j	Non-small cell lung cancer, adenocarcinoma (controls excluding all cancers)	3-carboxy-4-methyl-5-propyl-2-furanpropanoate (cmpf) levels	MR Egger	8.625455758	7	0.280676509
GCST90199712	wKLX7j	Non-small cell lung cancer, adenocarcinoma (controls excluding all cancers)	3-carboxy-4-methyl-5-propyl-2-furanpropanoate (cmpf) levels	Inverse variance weighted	9.609549352	8	0.293506291
GCST90199713	dGZuAa	Non-small cell lung cancer (controls excluding all cancers)	Docosapentaenoate n3 DPA; 22:5n3 levels	MR Egger	23.31458422	10	0.009643102
GCST90199713	dGZuAa	Non-small cell lung cancer (controls excluding all cancers)	Docosapentaenoate n3 DPA; 22:5n3 levels	Inverse variance weighted	29.80306456	11	0.001701402
GCST90199713	h4iI4h	Small cell lung cancer (controls excluding all cancers)	Docosapentaenoate n3 DPA; 22:5n3 levels	MR Egger	10.78615275	10	0.374419681
GCST90199713	h4iI4h	Small cell lung cancer (controls excluding all cancers)	Docosapentaenoate n3 DPA; 22:5n3 levels	Inverse variance weighted	10.78842276	11	0.461155149
GCST90199713	ofFfzJ	Non-small cell lung cancer, squamous (controls excluding all cancers)	Docosapentaenoate n3 DPA; 22:5n3 levels	MR Egger	11.69317738	10	0.306115691
GCST90199713	ofFfzJ	Non-small cell lung cancer, squamous (controls excluding all cancers)	Docosapentaenoate n3 DPA; 22:5n3 levels	Inverse variance weighted	14.02764745	11	0.231467405
GCST90199713	wKLX7j	Non-small cell lung cancer, adenocarcinoma (controls excluding all cancers)	Docosapentaenoate n3 DPA; 22:5n3 levels	MR Egger	12.26196727	10	0.267906565
GCST90199713	wKLX7j	Non-small cell lung cancer, adenocarcinoma (controls excluding all cancers)	Docosapentaenoate n3 DPA; 22:5n3 levels	Inverse variance weighted	13.63208836	11	0.254023961
GCST90199714	dGZuAa	Non-small cell lung cancer (controls excluding all cancers)	3-hydroxy-2-ethylpropionate levels	MR Egger	19.03633969	19	0.454507102
GCST90199714	dGZuAa	Non-small cell lung cancer (controls excluding all cancers)	3-hydroxy-2-ethylpropionate levels	Inverse variance weighted	19.98315383	20	0.45898397
GCST90199714	h4iI4h	Small cell lung cancer (controls excluding all cancers)	3-hydroxy-2-ethylpropionate levels	MR Egger	30.43771964	19	0.046485295
GCST90199714	h4iI4h	Small cell lung cancer (controls excluding all cancers)	3-hydroxy-2-ethylpropionate levels	Inverse variance weighted	30.93423744	20	0.056064637
GCST90199714	ofFfzJ	Non-small cell lung cancer, squamous (controls excluding all cancers)	3-hydroxy-2-ethylpropionate levels	MR Egger	20.29960428	19	0.376756294
GCST90199714	ofFfzJ	Non-small cell lung cancer, squamous (controls excluding all cancers)	3-hydroxy-2-ethylpropionate levels	Inverse variance weighted	20.54119376	20	0.424565188
GCST90199714	wKLX7j	Non-small cell lung cancer, adenocarcinoma (controls excluding all cancers)	3-hydroxy-2-ethylpropionate levels	MR Egger	14.56891404	19	0.749574455
GCST90199714	wKLX7j	Non-small cell lung cancer, adenocarcinoma (controls excluding all cancers)	3-hydroxy-2-ethylpropionate levels	Inverse variance weighted	18.25343156	20	0.570717654
GCST90199715	dGZuAa	Non-small cell lung cancer (controls excluding all cancers)	Myristoleate (14:1n5) levels	MR Egger	12.2286989	10	0.270042128
GCST90199715	dGZuAa	Non-small cell lung cancer (controls excluding all cancers)	Myristoleate (14:1n5) levels	Inverse variance weighted	12.33358675	11	0.339098002
GCST90199715	h4iI4h	Small cell lung cancer (controls excluding all cancers)	Myristoleate (14:1n5) levels	MR Egger	5.527047378	10	0.853312016
GCST90199715	h4iI4h	Small cell lung cancer (controls excluding all cancers)	Myristoleate (14:1n5) levels	Inverse variance weighted	5.545352667	11	0.901914967
GCST90199715	ofFfzJ	Non-small cell lung cancer, squamous (controls excluding all cancers)	Myristoleate (14:1n5) levels	MR Egger	7.861318764	10	0.642381054
GCST90199715	ofFfzJ	Non-small cell lung cancer, squamous (controls excluding all cancers)	Myristoleate (14:1n5) levels	Inverse variance weighted	7.890719177	11	0.723058349
GCST90199715	wKLX7j	Non-small cell lung cancer, adenocarcinoma (controls excluding all cancers)	Myristoleate (14:1n5) levels	MR Egger	13.62551893	10	0.190768136
GCST90199715	wKLX7j	Non-small cell lung cancer, adenocarcinoma (controls excluding all cancers)	Myristoleate (14:1n5) levels	Inverse variance weighted	13.62552249	11	0.254411552
GCST90199716	dGZuAa	Non-small cell lung cancer (controls excluding all cancers)	10-undecenoate (11:1n1) levels	MR Egger	9.478350612	10	0.48738571
GCST90199716	dGZuAa	Non-small cell lung cancer (controls excluding all cancers)	10-undecenoate (11:1n1) levels	Inverse variance weighted	10.62621536	11	0.475087738
GCST90199716	h4iI4h	Small cell lung cancer (controls excluding all cancers)	10-undecenoate (11:1n1) levels	MR Egger	9.050979309	10	0.527272393
GCST90199716	h4iI4h	Small cell lung cancer (controls excluding all cancers)	10-undecenoate (11:1n1) levels	Inverse variance weighted	9.09440845	11	0.61317829
GCST90199716	ofFfzJ	Non-small cell lung cancer, squamous (controls excluding all cancers)	10-undecenoate (11:1n1) levels	MR Egger	6.727150097	10	0.750928073
GCST90199716	ofFfzJ	Non-small cell lung cancer, squamous (controls excluding all cancers)	10-undecenoate (11:1n1) levels	Inverse variance weighted	7.755781937	11	0.734999138
GCST90199716	wKLX7j	Non-small cell lung cancer, adenocarcinoma (controls excluding all cancers)	10-undecenoate (11:1n1) levels	MR Egger	6.646621127	10	0.758331595
GCST90199716	wKLX7j	Non-small cell lung cancer, adenocarcinoma (controls excluding all cancers)	10-undecenoate (11:1n1) levels	Inverse variance weighted	10.25688973	11	0.507438618
GCST90199717	dGZuAa	Non-small cell lung cancer (controls excluding all cancers)	1-methyl-4-imidazoleacetate levels	MR Egger	14.75591561	15	0.469137834
GCST90199717	dGZuAa	Non-small cell lung cancer (controls excluding all cancers)	1-methyl-4-imidazoleacetate levels	Inverse variance weighted	14.87618191	16	0.533725215
GCST90199717	h4iI4h	Small cell lung cancer (controls excluding all cancers)	1-methyl-4-imidazoleacetate levels	MR Egger	12.28575255	15	0.657283669
GCST90199717	h4iI4h	Small cell lung cancer (controls excluding all cancers)	1-methyl-4-imidazoleacetate levels	Inverse variance weighted	15.59350373	16	0.481672935
GCST90199717	ofFfzJ	Non-small cell lung cancer, squamous (controls excluding all cancers)	1-methyl-4-imidazoleacetate levels	MR Egger	22.70016481	15	0.09071672
GCST90199717	ofFfzJ	Non-small cell lung cancer, squamous (controls excluding all cancers)	1-methyl-4-imidazoleacetate levels	Inverse variance weighted	24.0480133	16	0.088461066
GCST90199717	wKLX7j	Non-small cell lung cancer, adenocarcinoma (controls excluding all cancers)	1-methyl-4-imidazoleacetate levels	MR Egger	13.65877648	15	0.551549727
GCST90199717	wKLX7j	Non-small cell lung cancer, adenocarcinoma (controls excluding all cancers)	1-methyl-4-imidazoleacetate levels	Inverse variance weighted	14.03631632	16	0.59600824
GCST90199718	dGZuAa	Non-small cell lung cancer (controls excluding all cancers)	Sebacate (C10-DC) levels	MR Egger	3.590756009	7	0.825521318
GCST90199718	dGZuAa	Non-small cell lung cancer (controls excluding all cancers)	Sebacate (C10-DC) levels	Inverse variance weighted	3.897112195	8	0.86628494
GCST90199718	h4iI4h	Small cell lung cancer (controls excluding all cancers)	Sebacate (C10-DC) levels	MR Egger	12.011265	7	0.100189021
GCST90199718	h4iI4h	Small cell lung cancer (controls excluding all cancers)	Sebacate (C10-DC) levels	Inverse variance weighted	12.02563131	8	0.150063936
GCST90199718	ofFfzJ	Non-small cell lung cancer, squamous (controls excluding all cancers)	Sebacate (C10-DC) levels	MR Egger	4.612686171	7	0.707108907
GCST90199718	ofFfzJ	Non-small cell lung cancer, squamous (controls excluding all cancers)	Sebacate (C10-DC) levels	Inverse variance weighted	6.71414042	8	0.567765229
GCST90199718	wKLX7j	Non-small cell lung cancer, adenocarcinoma (controls excluding all cancers)	Sebacate (C10-DC) levels	MR Egger	12.62416623	7	0.081812464
GCST90199718	wKLX7j	Non-small cell lung cancer, adenocarcinoma (controls excluding all cancers)	Sebacate (C10-DC) levels	Inverse variance weighted	12.68689858	8	0.123086159
GCST90199719	dGZuAa	Non-small cell lung cancer (controls excluding all cancers)	Tauro-beta-muricholate levels	MR Egger	29.43326957	16	0.021173063
GCST90199719	dGZuAa	Non-small cell lung cancer (controls excluding all cancers)	Tauro-beta-muricholate levels	Inverse variance weighted	31.52855872	17	0.01720942
GCST90199719	h4iI4h	Small cell lung cancer (controls excluding all cancers)	Tauro-beta-muricholate levels	MR Egger	31.33101239	16	0.012204477
GCST90199719	h4iI4h	Small cell lung cancer (controls excluding all cancers)	Tauro-beta-muricholate levels	Inverse variance weighted	31.85615735	17	0.015679163
GCST90199719	ofFfzJ	Non-small cell lung cancer, squamous (controls excluding all cancers)	Tauro-beta-muricholate levels	MR Egger	17.73297089	16	0.339763818
GCST90199719	ofFfzJ	Non-small cell lung cancer, squamous (controls excluding all cancers)	Tauro-beta-muricholate levels	Inverse variance weighted	20.92035094	17	0.229873314
GCST90199719	wKLX7j	Non-small cell lung cancer, adenocarcinoma (controls excluding all cancers)	Tauro-beta-muricholate levels	MR Egger	20.94232648	16	0.180738159
GCST90199719	wKLX7j	Non-small cell lung cancer, adenocarcinoma (controls excluding all cancers)	Tauro-beta-muricholate levels	Inverse variance weighted	20.94377663	17	0.228815293
GCST90199720	dGZuAa	Non-small cell lung cancer (controls excluding all cancers)	Octanoylcarnitine (c8) levels	MR Egger	10.82258569	9	0.28806615
GCST90199720	dGZuAa	Non-small cell lung cancer (controls excluding all cancers)	Octanoylcarnitine (c8) levels	Inverse variance weighted	11.06639308	10	0.352368826
GCST90199720	h4iI4h	Small cell lung cancer (controls excluding all cancers)	Octanoylcarnitine (c8) levels	MR Egger	13.31160689	9	0.149005826
GCST90199720	h4iI4h	Small cell lung cancer (controls excluding all cancers)	Octanoylcarnitine (c8) levels	Inverse variance weighted	13.44705061	10	0.19973917
GCST90199720	ofFfzJ	Non-small cell lung cancer, squamous (controls excluding all cancers)	Octanoylcarnitine (c8) levels	MR Egger	14.61554897	9	0.102052061
GCST90199720	ofFfzJ	Non-small cell lung cancer, squamous (controls excluding all cancers)	Octanoylcarnitine (c8) levels	Inverse variance weighted	14.68764877	10	0.143871355
GCST90199720	wKLX7j	Non-small cell lung cancer, adenocarcinoma (controls excluding all cancers)	Octanoylcarnitine (c8) levels	MR Egger	8.287216556	9	0.505480963
GCST90199720	wKLX7j	Non-small cell lung cancer, adenocarcinoma (controls excluding all cancers)	Octanoylcarnitine (c8) levels	Inverse variance weighted	8.295963738	10	0.59995207
GCST90199721	dGZuAa	Non-small cell lung cancer (controls excluding all cancers)	Stearidonate (18:4n3) levels	MR Egger	22.73754898	13	0.044935771
GCST90199721	dGZuAa	Non-small cell lung cancer (controls excluding all cancers)	Stearidonate (18:4n3) levels	Inverse variance weighted	24.78062539	14	0.036795897
GCST90199721	h4iI4h	Small cell lung cancer (controls excluding all cancers)	Stearidonate (18:4n3) levels	MR Egger	10.62403662	13	0.642280486
GCST90199721	h4iI4h	Small cell lung cancer (controls excluding all cancers)	Stearidonate (18:4n3) levels	Inverse variance weighted	11.41745589	14	0.652975048
GCST90199721	ofFfzJ	Non-small cell lung cancer, squamous (controls excluding all cancers)	Stearidonate (18:4n3) levels	MR Egger	20.21947158	13	0.089871279
GCST90199721	ofFfzJ	Non-small cell lung cancer, squamous (controls excluding all cancers)	Stearidonate (18:4n3) levels	Inverse variance weighted	24.19406617	14	0.043408956
GCST90199721	wKLX7j	Non-small cell lung cancer, adenocarcinoma (controls excluding all cancers)	Stearidonate (18:4n3) levels	MR Egger	12.34950906	13	0.499213392
GCST90199721	wKLX7j	Non-small cell lung cancer, adenocarcinoma (controls excluding all cancers)	Stearidonate (18:4n3) levels	Inverse variance weighted	14.89150884	14	0.385611039
GCST90199722	dGZuAa	Non-small cell lung cancer (controls excluding all cancers)	Decanoylcarnitine (C10) levels	MR Egger	6.105654501	9	0.729299137
GCST90199722	dGZuAa	Non-small cell lung cancer (controls excluding all cancers)	Decanoylcarnitine (C10) levels	Inverse variance weighted	6.152630334	10	0.802280975
GCST90199722	h4iI4h	Small cell lung cancer (controls excluding all cancers)	Decanoylcarnitine (C10) levels	MR Egger	10.03802814	9	0.347415401
GCST90199722	h4iI4h	Small cell lung cancer (controls excluding all cancers)	Decanoylcarnitine (C10) levels	Inverse variance weighted	10.53388833	10	0.394964877
GCST90199722	ofFfzJ	Non-small cell lung cancer, squamous (controls excluding all cancers)	Decanoylcarnitine (C10) levels	MR Egger	5.766824956	9	0.76300957
GCST90199722	ofFfzJ	Non-small cell lung cancer, squamous (controls excluding all cancers)	Decanoylcarnitine (C10) levels	Inverse variance weighted	6.26332861	10	0.792675547
GCST90199722	wKLX7j	Non-small cell lung cancer, adenocarcinoma (controls excluding all cancers)	Decanoylcarnitine (C10) levels	MR Egger	5.934609553	9	0.746444607
GCST90199722	wKLX7j	Non-small cell lung cancer, adenocarcinoma (controls excluding all cancers)	Decanoylcarnitine (C10) levels	Inverse variance weighted	6.473777513	10	0.774013086
GCST90199723	dGZuAa	Non-small cell lung cancer (controls excluding all cancers)	5-dodecenoate (12:1n7) levels	MR Egger	10.8158512	6	0.094237254
GCST90199723	dGZuAa	Non-small cell lung cancer (controls excluding all cancers)	5-dodecenoate (12:1n7) levels	Inverse variance weighted	10.85691821	7	0.144983096
GCST90199723	h4iI4h	Small cell lung cancer (controls excluding all cancers)	5-dodecenoate (12:1n7) levels	MR Egger	8.76849869	6	0.187022223
GCST90199723	h4iI4h	Small cell lung cancer (controls excluding all cancers)	5-dodecenoate (12:1n7) levels	Inverse variance weighted	12.12387714	7	0.096557992
GCST90199723	ofFfzJ	Non-small cell lung cancer, squamous (controls excluding all cancers)	5-dodecenoate (12:1n7) levels	MR Egger	5.229125404	6	0.514779861
GCST90199723	ofFfzJ	Non-small cell lung cancer, squamous (controls excluding all cancers)	5-dodecenoate (12:1n7) levels	Inverse variance weighted	5.247495159	7	0.629788612
GCST90199723	wKLX7j	Non-small cell lung cancer, adenocarcinoma (controls excluding all cancers)	5-dodecenoate (12:1n7) levels	MR Egger	10.44403639	6	0.107155532
GCST90199723	wKLX7j	Non-small cell lung cancer, adenocarcinoma (controls excluding all cancers)	5-dodecenoate (12:1n7) levels	Inverse variance weighted	10.5844542	7	0.157800006
GCST90199724	dGZuAa	Non-small cell lung cancer (controls excluding all cancers)	N-acetylisoleucine levels	MR Egger	3.925763261	7	0.788287269
GCST90199724	dGZuAa	Non-small cell lung cancer (controls excluding all cancers)	N-acetylisoleucine levels	Inverse variance weighted	4.188561518	8	0.839722523
GCST90199724	h4iI4h	Small cell lung cancer (controls excluding all cancers)	N-acetylisoleucine levels	MR Egger	8.770680134	7	0.269542323
GCST90199724	h4iI4h	Small cell lung cancer (controls excluding all cancers)	N-acetylisoleucine levels	Inverse variance weighted	10.33393298	8	0.242365927
GCST90199724	ofFfzJ	Non-small cell lung cancer, squamous (controls excluding all cancers)	N-acetylisoleucine levels	MR Egger	10.49984904	7	0.16197202
GCST90199724	ofFfzJ	Non-small cell lung cancer, squamous (controls excluding all cancers)	N-acetylisoleucine levels	Inverse variance weighted	15.10062233	8	0.057218201
GCST90199724	wKLX7j	Non-small cell lung cancer, adenocarcinoma (controls excluding all cancers)	N-acetylisoleucine levels	MR Egger	4.61429336	7	0.706914302
GCST90199724	wKLX7j	Non-small cell lung cancer, adenocarcinoma (controls excluding all cancers)	N-acetylisoleucine levels	Inverse variance weighted	6.505686898	8	0.59077692
GCST90199725	dGZuAa	Non-small cell lung cancer (controls excluding all cancers)	Campesterol levels	MR Egger	7.189600603	10	0.70743246
GCST90199725	dGZuAa	Non-small cell lung cancer (controls excluding all cancers)	Campesterol levels	Inverse variance weighted	14.3996652	11	0.211661703
GCST90199725	h4iI4h	Small cell lung cancer (controls excluding all cancers)	Campesterol levels	MR Egger	6.658570758	10	0.75723672
GCST90199725	h4iI4h	Small cell lung cancer (controls excluding all cancers)	Campesterol levels	Inverse variance weighted	8.302107199	11	0.686013108
GCST90199725	ofFfzJ	Non-small cell lung cancer, squamous (controls excluding all cancers)	Campesterol levels	MR Egger	7.994772019	10	0.629347622
GCST90199725	ofFfzJ	Non-small cell lung cancer, squamous (controls excluding all cancers)	Campesterol levels	Inverse variance weighted	16.168316	11	0.134996347
GCST90199725	wKLX7j	Non-small cell lung cancer, adenocarcinoma (controls excluding all cancers)	Campesterol levels	MR Egger	6.258457966	10	0.793101375
GCST90199725	wKLX7j	Non-small cell lung cancer, adenocarcinoma (controls excluding all cancers)	Campesterol levels	Inverse variance weighted	9.639594473	11	0.563067265
GCST90199726	dGZuAa	Non-small cell lung cancer (controls excluding all cancers)	N-acetylthreonine levels	MR Egger	11.49610887	13	0.569330694
GCST90199726	dGZuAa	Non-small cell lung cancer (controls excluding all cancers)	N-acetylthreonine levels	Inverse variance weighted	11.96152059	14	0.609393092
GCST90199726	h4iI4h	Small cell lung cancer (controls excluding all cancers)	N-acetylthreonine levels	MR Egger	14.29311827	13	0.353529849
GCST90199726	h4iI4h	Small cell lung cancer (controls excluding all cancers)	N-acetylthreonine levels	Inverse variance weighted	14.30162903	14	0.427489772
GCST90199726	ofFfzJ	Non-small cell lung cancer, squamous (controls excluding all cancers)	N-acetylthreonine levels	MR Egger	10.04575695	13	0.690188446
GCST90199726	ofFfzJ	Non-small cell lung cancer, squamous (controls excluding all cancers)	N-acetylthreonine levels	Inverse variance weighted	10.77462029	14	0.703643673
GCST90199726	wKLX7j	Non-small cell lung cancer, adenocarcinoma (controls excluding all cancers)	N-acetylthreonine levels	MR Egger	18.99383927	13	0.123294799
GCST90199726	wKLX7j	Non-small cell lung cancer, adenocarcinoma (controls excluding all cancers)	N-acetylthreonine levels	Inverse variance weighted	19.42500542	14	0.149336627
GCST90199727	dGZuAa	Non-small cell lung cancer (controls excluding all cancers)	1-oleoyl-GPC (18:1) levels	MR Egger	3.575184985	6	0.733941278
GCST90199727	dGZuAa	Non-small cell lung cancer (controls excluding all cancers)	1-oleoyl-GPC (18:1) levels	Inverse variance weighted	4.180587712	7	0.7587582
GCST90199727	h4iI4h	Small cell lung cancer (controls excluding all cancers)	1-oleoyl-GPC (18:1) levels	MR Egger	1.178927998	6	0.977912727
GCST90199727	h4iI4h	Small cell lung cancer (controls excluding all cancers)	1-oleoyl-GPC (18:1) levels	Inverse variance weighted	1.217567964	7	0.990516758
GCST90199727	ofFfzJ	Non-small cell lung cancer, squamous (controls excluding all cancers)	1-oleoyl-GPC (18:1) levels	MR Egger	2.508767888	6	0.867485111
GCST90199727	ofFfzJ	Non-small cell lung cancer, squamous (controls excluding all cancers)	1-oleoyl-GPC (18:1) levels	Inverse variance weighted	2.732613141	7	0.908587485
GCST90199727	wKLX7j	Non-small cell lung cancer, adenocarcinoma (controls excluding all cancers)	1-oleoyl-GPC (18:1) levels	MR Egger	5.67641549	6	0.460395984
GCST90199727	wKLX7j	Non-small cell lung cancer, adenocarcinoma (controls excluding all cancers)	1-oleoyl-GPC (18:1) levels	Inverse variance weighted	9.351327823	7	0.228406464
GCST90199728	dGZuAa	Non-small cell lung cancer (controls excluding all cancers)	10-nonadecenoate (19:1n9) levels	MR Egger	4.780175019	6	0.572300686
GCST90199728	dGZuAa	Non-small cell lung cancer (controls excluding all cancers)	10-nonadecenoate (19:1n9) levels	Inverse variance weighted	4.864838265	7	0.676453483
GCST90199728	h4iI4h	Small cell lung cancer (controls excluding all cancers)	10-nonadecenoate (19:1n9) levels	MR Egger	7.390232349	6	0.286260543
GCST90199728	h4iI4h	Small cell lung cancer (controls excluding all cancers)	10-nonadecenoate (19:1n9) levels	Inverse variance weighted	10.11069205	7	0.182386958
GCST90199728	ofFfzJ	Non-small cell lung cancer, squamous (controls excluding all cancers)	10-nonadecenoate (19:1n9) levels	MR Egger	2.671497024	6	0.848802318
GCST90199728	ofFfzJ	Non-small cell lung cancer, squamous (controls excluding all cancers)	10-nonadecenoate (19:1n9) levels	Inverse variance weighted	4.024983311	7	0.776895361
GCST90199728	wKLX7j	Non-small cell lung cancer, adenocarcinoma (controls excluding all cancers)	10-nonadecenoate (19:1n9) levels	MR Egger	5.125622224	6	0.52780518
GCST90199728	wKLX7j	Non-small cell lung cancer, adenocarcinoma (controls excluding all cancers)	10-nonadecenoate (19:1n9) levels	Inverse variance weighted	5.367266553	7	0.615238491
GCST90199729	dGZuAa	Non-small cell lung cancer (controls excluding all cancers)	Piperine levels	MR Egger	24.45142567	13	0.027222673
GCST90199729	dGZuAa	Non-small cell lung cancer (controls excluding all cancers)	Piperine levels	Inverse variance weighted	24.69185111	14	0.037734212
GCST90199729	h4iI4h	Small cell lung cancer (controls excluding all cancers)	Piperine levels	MR Egger	10.54801172	13	0.648624165
GCST90199729	h4iI4h	Small cell lung cancer (controls excluding all cancers)	Piperine levels	Inverse variance weighted	12.66049728	14	0.55341322
GCST90199729	ofFfzJ	Non-small cell lung cancer, squamous (controls excluding all cancers)	Piperine levels	MR Egger	24.17013569	13	0.029600656
GCST90199729	ofFfzJ	Non-small cell lung cancer, squamous (controls excluding all cancers)	Piperine levels	Inverse variance weighted	24.29260082	14	0.042227991
GCST90199729	wKLX7j	Non-small cell lung cancer, adenocarcinoma (controls excluding all cancers)	Piperine levels	MR Egger	13.54211916	13	0.406861102
GCST90199729	wKLX7j	Non-small cell lung cancer, adenocarcinoma (controls excluding all cancers)	Piperine levels	Inverse variance weighted	13.55549817	14	0.483323677
GCST90199730	dGZuAa	Non-small cell lung cancer (controls excluding all cancers)	Carnitine C14 levels	MR Egger	10.93010895	10	0.362989055
GCST90199730	dGZuAa	Non-small cell lung cancer (controls excluding all cancers)	Carnitine C14 levels	Inverse variance weighted	10.94650248	11	0.447755985
GCST90199730	h4iI4h	Small cell lung cancer (controls excluding all cancers)	Carnitine C14 levels	MR Egger	8.150138458	10	0.61417431
GCST90199730	h4iI4h	Small cell lung cancer (controls excluding all cancers)	Carnitine C14 levels	Inverse variance weighted	8.263658881	11	0.689509061
GCST90199730	ofFfzJ	Non-small cell lung cancer, squamous (controls excluding all cancers)	Carnitine C14 levels	MR Egger	10.17457791	10	0.425312887
GCST90199730	ofFfzJ	Non-small cell lung cancer, squamous (controls excluding all cancers)	Carnitine C14 levels	Inverse variance weighted	11.29013847	11	0.419286329
GCST90199730	wKLX7j	Non-small cell lung cancer, adenocarcinoma (controls excluding all cancers)	Carnitine C14 levels	MR Egger	7.840778688	10	0.644386068
GCST90199730	wKLX7j	Non-small cell lung cancer, adenocarcinoma (controls excluding all cancers)	Carnitine C14 levels	Inverse variance weighted	7.868779523	11	0.725007957
GCST90199731	dGZuAa	Non-small cell lung cancer (controls excluding all cancers)	10-heptadecenoate (17:1n7) levels	MR Egger	10.12307706	8	0.256493602
GCST90199731	dGZuAa	Non-small cell lung cancer (controls excluding all cancers)	10-heptadecenoate (17:1n7) levels	Inverse variance weighted	10.23853829	9	0.331521701
GCST90199731	h4iI4h	Small cell lung cancer (controls excluding all cancers)	10-heptadecenoate (17:1n7) levels	MR Egger	10.4553339	8	0.234509649
GCST90199731	h4iI4h	Small cell lung cancer (controls excluding all cancers)	10-heptadecenoate (17:1n7) levels	Inverse variance weighted	17.66188344	9	0.039305207
GCST90199731	ofFfzJ	Non-small cell lung cancer, squamous (controls excluding all cancers)	10-heptadecenoate (17:1n7) levels	MR Egger	3.356165937	8	0.910061485
GCST90199731	ofFfzJ	Non-small cell lung cancer, squamous (controls excluding all cancers)	10-heptadecenoate (17:1n7) levels	Inverse variance weighted	3.431587295	9	0.94470545
GCST90199731	wKLX7j	Non-small cell lung cancer, adenocarcinoma (controls excluding all cancers)	10-heptadecenoate (17:1n7) levels	MR Egger	11.70507	8	0.164855953
GCST90199731	wKLX7j	Non-small cell lung cancer, adenocarcinoma (controls excluding all cancers)	10-heptadecenoate (17:1n7) levels	Inverse variance weighted	12.38300163	9	0.192568362
GCST90199732	dGZuAa	Non-small cell lung cancer (controls excluding all cancers)	1-stearoyl-gpc (18:0) levels	MR Egger	33.87068523	12	0.000706947
GCST90199732	dGZuAa	Non-small cell lung cancer (controls excluding all cancers)	1-stearoyl-gpc (18:0) levels	Inverse variance weighted	34.25596148	13	0.001100352
GCST90199732	h4iI4h	Small cell lung cancer (controls excluding all cancers)	1-stearoyl-gpc (18:0) levels	MR Egger	12.85514499	12	0.37965676
GCST90199732	h4iI4h	Small cell lung cancer (controls excluding all cancers)	1-stearoyl-gpc (18:0) levels	Inverse variance weighted	13.9578952	13	0.376815891
GCST90199732	ofFfzJ	Non-small cell lung cancer, squamous (controls excluding all cancers)	1-stearoyl-gpc (18:0) levels	MR Egger	13.29339808	12	0.348080867
GCST90199732	ofFfzJ	Non-small cell lung cancer, squamous (controls excluding all cancers)	1-stearoyl-gpc (18:0) levels	Inverse variance weighted	13.36322713	13	0.420162589
GCST90199732	wKLX7j	Non-small cell lung cancer, adenocarcinoma (controls excluding all cancers)	1-stearoyl-gpc (18:0) levels	MR Egger	17.69825799	12	0.125164324
GCST90199732	wKLX7j	Non-small cell lung cancer, adenocarcinoma (controls excluding all cancers)	1-stearoyl-gpc (18:0) levels	Inverse variance weighted	17.77761043	13	0.166147468
GCST90199733	dGZuAa	Non-small cell lung cancer (controls excluding all cancers)	1-palmitoyl-GPC (16:0) levels	MR Egger	27.05309395	13	0.012234441
GCST90199733	dGZuAa	Non-small cell lung cancer (controls excluding all cancers)	1-palmitoyl-GPC (16:0) levels	Inverse variance weighted	27.5039549	14	0.01654425
GCST90199733	h4iI4h	Small cell lung cancer (controls excluding all cancers)	1-palmitoyl-GPC (16:0) levels	MR Egger	13.35241018	13	0.420973778
GCST90199733	h4iI4h	Small cell lung cancer (controls excluding all cancers)	1-palmitoyl-GPC (16:0) levels	Inverse variance weighted	13.55648864	14	0.483247742
GCST90199733	ofFfzJ	Non-small cell lung cancer, squamous (controls excluding all cancers)	1-palmitoyl-GPC (16:0) levels	MR Egger	29.64494798	13	0.005296806
GCST90199733	ofFfzJ	Non-small cell lung cancer, squamous (controls excluding all cancers)	1-palmitoyl-GPC (16:0) levels	Inverse variance weighted	30.57382877	14	0.006356771
GCST90199733	wKLX7j	Non-small cell lung cancer, adenocarcinoma (controls excluding all cancers)	1-palmitoyl-GPC (16:0) levels	MR Egger	20.50045821	13	0.083414867
GCST90199733	wKLX7j	Non-small cell lung cancer, adenocarcinoma (controls excluding all cancers)	1-palmitoyl-GPC (16:0) levels	Inverse variance weighted	22.74450904	14	0.064556127
GCST90199734	dGZuAa	Non-small cell lung cancer (controls excluding all cancers)	Hyocholate levels	MR Egger	8.171357921	8	0.41691303
GCST90199734	dGZuAa	Non-small cell lung cancer (controls excluding all cancers)	Hyocholate levels	Inverse variance weighted	10.56470441	9	0.306729273
GCST90199734	h4iI4h	Small cell lung cancer (controls excluding all cancers)	Hyocholate levels	MR Egger	8.653737781	8	0.372342584
GCST90199734	h4iI4h	Small cell lung cancer (controls excluding all cancers)	Hyocholate levels	Inverse variance weighted	9.034910355	9	0.434057917
GCST90199734	ofFfzJ	Non-small cell lung cancer, squamous (controls excluding all cancers)	Hyocholate levels	MR Egger	6.544588612	8	0.586466208
GCST90199734	ofFfzJ	Non-small cell lung cancer, squamous (controls excluding all cancers)	Hyocholate levels	Inverse variance weighted	7.083869338	9	0.628387677
GCST90199734	wKLX7j	Non-small cell lung cancer, adenocarcinoma (controls excluding all cancers)	Hyocholate levels	MR Egger	16.46472716	8	0.036191365
GCST90199734	wKLX7j	Non-small cell lung cancer, adenocarcinoma (controls excluding all cancers)	Hyocholate levels	Inverse variance weighted	20.63029832	9	0.01439705
GCST90199735	dGZuAa	Non-small cell lung cancer (controls excluding all cancers)	N-acetylhistidine levels	MR Egger	8.230571551	10	0.606326211
GCST90199735	dGZuAa	Non-small cell lung cancer (controls excluding all cancers)	N-acetylhistidine levels	Inverse variance weighted	8.231201802	11	0.69245561
GCST90199735	h4iI4h	Small cell lung cancer (controls excluding all cancers)	N-acetylhistidine levels	MR Egger	13.86142382	10	0.179406857
GCST90199735	h4iI4h	Small cell lung cancer (controls excluding all cancers)	N-acetylhistidine levels	Inverse variance weighted	17.35343895	11	0.097846994
GCST90199735	ofFfzJ	Non-small cell lung cancer, squamous (controls excluding all cancers)	N-acetylhistidine levels	MR Egger	3.412565625	10	0.969984067
GCST90199735	ofFfzJ	Non-small cell lung cancer, squamous (controls excluding all cancers)	N-acetylhistidine levels	Inverse variance weighted	3.744946989	11	0.976792812
GCST90199735	wKLX7j	Non-small cell lung cancer, adenocarcinoma (controls excluding all cancers)	N-acetylhistidine levels	MR Egger	9.137597715	10	0.519096821
GCST90199735	wKLX7j	Non-small cell lung cancer, adenocarcinoma (controls excluding all cancers)	N-acetylhistidine levels	Inverse variance weighted	9.156418361	11	0.60745674
GCST90199736	dGZuAa	Non-small cell lung cancer (controls excluding all cancers)	Alpha-hydroxyisovalerate levels	MR Egger	12.99575262	12	0.369349477
GCST90199736	dGZuAa	Non-small cell lung cancer (controls excluding all cancers)	Alpha-hydroxyisovalerate levels	Inverse variance weighted	15.65639065	13	0.268183453
GCST90199736	h4iI4h	Small cell lung cancer (controls excluding all cancers)	Alpha-hydroxyisovalerate levels	MR Egger	9.988865333	12	0.616937539
GCST90199736	h4iI4h	Small cell lung cancer (controls excluding all cancers)	Alpha-hydroxyisovalerate levels	Inverse variance weighted	10.73264966	13	0.633203204
GCST90199736	ofFfzJ	Non-small cell lung cancer, squamous (controls excluding all cancers)	Alpha-hydroxyisovalerate levels	MR Egger	9.83302196	12	0.630606822
GCST90199736	ofFfzJ	Non-small cell lung cancer, squamous (controls excluding all cancers)	Alpha-hydroxyisovalerate levels	Inverse variance weighted	10.45883995	13	0.656051556
GCST90199736	wKLX7j	Non-small cell lung cancer, adenocarcinoma (controls excluding all cancers)	Alpha-hydroxyisovalerate levels	MR Egger	10.2070049	12	0.597805769
GCST90199736	wKLX7j	Non-small cell lung cancer, adenocarcinoma (controls excluding all cancers)	Alpha-hydroxyisovalerate levels	Inverse variance weighted	12.31014157	13	0.502390982
GCST90199737	dGZuAa	Non-small cell lung cancer (controls excluding all cancers)	N-acetylproline levels	MR Egger	17.61142132	9	0.039958934
GCST90199737	dGZuAa	Non-small cell lung cancer (controls excluding all cancers)	N-acetylproline levels	Inverse variance weighted	17.61322217	10	0.061849214
GCST90199737	h4iI4h	Small cell lung cancer (controls excluding all cancers)	N-acetylproline levels	MR Egger	14.51894079	9	0.105025967
GCST90199737	h4iI4h	Small cell lung cancer (controls excluding all cancers)	N-acetylproline levels	Inverse variance weighted	14.60445222	10	0.147161999
GCST90199737	ofFfzJ	Non-small cell lung cancer, squamous (controls excluding all cancers)	N-acetylproline levels	MR Egger	14.71169452	9	0.099165784
GCST90199737	ofFfzJ	Non-small cell lung cancer, squamous (controls excluding all cancers)	N-acetylproline levels	Inverse variance weighted	14.73800975	10	0.141909491
GCST90199737	wKLX7j	Non-small cell lung cancer, adenocarcinoma (controls excluding all cancers)	N-acetylproline levels	MR Egger	6.725710947	9	0.665652251
GCST90199737	wKLX7j	Non-small cell lung cancer, adenocarcinoma (controls excluding all cancers)	N-acetylproline levels	Inverse variance weighted	7.964924059	10	0.632263229
GCST90199738	dGZuAa	Non-small cell lung cancer (controls excluding all cancers)	Stachydrine levels	MR Egger	4.145140903	8	0.843796554
GCST90199738	dGZuAa	Non-small cell lung cancer (controls excluding all cancers)	Stachydrine levels	Inverse variance weighted	4.330851178	9	0.88831952
GCST90199738	h4iI4h	Small cell lung cancer (controls excluding all cancers)	Stachydrine levels	MR Egger	8.27317866	8	0.407250471
GCST90199738	h4iI4h	Small cell lung cancer (controls excluding all cancers)	Stachydrine levels	Inverse variance weighted	9.493483002	9	0.393022115
GCST90199738	ofFfzJ	Non-small cell lung cancer, squamous (controls excluding all cancers)	Stachydrine levels	MR Egger	7.205756411	8	0.514604727
GCST90199738	ofFfzJ	Non-small cell lung cancer, squamous (controls excluding all cancers)	Stachydrine levels	Inverse variance weighted	8.584652019	9	0.476462615
GCST90199738	wKLX7j	Non-small cell lung cancer, adenocarcinoma (controls excluding all cancers)	Stachydrine levels	MR Egger	3.184581182	8	0.922245497
GCST90199738	wKLX7j	Non-small cell lung cancer, adenocarcinoma (controls excluding all cancers)	Stachydrine levels	Inverse variance weighted	3.250499938	9	0.953529945
GCST90199739	dGZuAa	Non-small cell lung cancer (controls excluding all cancers)	Salicyluric glucuronide levels	MR Egger	5.978147797	3	0.112678236
GCST90199739	dGZuAa	Non-small cell lung cancer (controls excluding all cancers)	Salicyluric glucuronide levels	Inverse variance weighted	6.100521043	4	0.191766016
GCST90199739	h4iI4h	Small cell lung cancer (controls excluding all cancers)	Salicyluric glucuronide levels	MR Egger	4.863338054	3	0.182082115
GCST90199739	h4iI4h	Small cell lung cancer (controls excluding all cancers)	Salicyluric glucuronide levels	Inverse variance weighted	6.60374439	4	0.158369895
GCST90199739	ofFfzJ	Non-small cell lung cancer, squamous (controls excluding all cancers)	Salicyluric glucuronide levels	MR Egger	4.708814337	3	0.194403795
GCST90199739	ofFfzJ	Non-small cell lung cancer, squamous (controls excluding all cancers)	Salicyluric glucuronide levels	Inverse variance weighted	4.968738944	4	0.290520142
GCST90199739	wKLX7j	Non-small cell lung cancer, adenocarcinoma (controls excluding all cancers)	Salicyluric glucuronide levels	MR Egger	1.520814708	3	0.677474706
GCST90199739	wKLX7j	Non-small cell lung cancer, adenocarcinoma (controls excluding all cancers)	Salicyluric glucuronide levels	Inverse variance weighted	3.484534306	4	0.480233831
GCST90199740	dGZuAa	Non-small cell lung cancer (controls excluding all cancers)	P-cresol sulfate levels	MR Egger	9.885505011	12	0.626004619
GCST90199740	dGZuAa	Non-small cell lung cancer (controls excluding all cancers)	P-cresol sulfate levels	Inverse variance weighted	10.78636107	13	0.628709438
GCST90199740	h4iI4h	Small cell lung cancer (controls excluding all cancers)	P-cresol sulfate levels	MR Egger	11.99476578	12	0.446100101
GCST90199740	h4iI4h	Small cell lung cancer (controls excluding all cancers)	P-cresol sulfate levels	Inverse variance weighted	12.51331599	13	0.486066657
GCST90199740	ofFfzJ	Non-small cell lung cancer, squamous (controls excluding all cancers)	P-cresol sulfate levels	MR Egger	15.11980561	12	0.234949927
GCST90199740	ofFfzJ	Non-small cell lung cancer, squamous (controls excluding all cancers)	P-cresol sulfate levels	Inverse variance weighted	15.66757029	13	0.267547809
GCST90199740	wKLX7j	Non-small cell lung cancer, adenocarcinoma (controls excluding all cancers)	P-cresol sulfate levels	MR Egger	9.950586592	12	0.620295787
GCST90199740	wKLX7j	Non-small cell lung cancer, adenocarcinoma (controls excluding all cancers)	P-cresol sulfate levels	Inverse variance weighted	10.4764183	13	0.654588664
GCST90199741	dGZuAa	Non-small cell lung cancer (controls excluding all cancers)	Gamma-glutamylglycine levels	MR Egger	19.23553092	16	0.256638708
GCST90199741	dGZuAa	Non-small cell lung cancer (controls excluding all cancers)	Gamma-glutamylglycine levels	Inverse variance weighted	20.31484784	17	0.25844292
GCST90199741	h4iI4h	Small cell lung cancer (controls excluding all cancers)	Gamma-glutamylglycine levels	MR Egger	6.850201118	16	0.976041437
GCST90199741	h4iI4h	Small cell lung cancer (controls excluding all cancers)	Gamma-glutamylglycine levels	Inverse variance weighted	6.852427123	17	0.985380543
GCST90199741	ofFfzJ	Non-small cell lung cancer, squamous (controls excluding all cancers)	Gamma-glutamylglycine levels	MR Egger	13.12583606	16	0.663535718
GCST90199741	ofFfzJ	Non-small cell lung cancer, squamous (controls excluding all cancers)	Gamma-glutamylglycine levels	Inverse variance weighted	13.90251906	17	0.673989848
GCST90199741	wKLX7j	Non-small cell lung cancer, adenocarcinoma (controls excluding all cancers)	Gamma-glutamylglycine levels	MR Egger	12.40107699	16	0.715939895
GCST90199741	wKLX7j	Non-small cell lung cancer, adenocarcinoma (controls excluding all cancers)	Gamma-glutamylglycine levels	Inverse variance weighted	19.31664457	17	0.3106627
GCST90199742	dGZuAa	Non-small cell lung cancer (controls excluding all cancers)	1-linoleoyl-gpc (18:2) levels	MR Egger	20.13019269	9	0.017125719
GCST90199742	dGZuAa	Non-small cell lung cancer (controls excluding all cancers)	1-linoleoyl-gpc (18:2) levels	Inverse variance weighted	26.97236575	10	0.002630684
GCST90199742	h4iI4h	Small cell lung cancer (controls excluding all cancers)	1-linoleoyl-gpc (18:2) levels	MR Egger	3.434462345	9	0.944558298
GCST90199742	h4iI4h	Small cell lung cancer (controls excluding all cancers)	1-linoleoyl-gpc (18:2) levels	Inverse variance weighted	3.437018622	10	0.969193708
GCST90199742	ofFfzJ	Non-small cell lung cancer, squamous (controls excluding all cancers)	1-linoleoyl-gpc (18:2) levels	MR Egger	14.62402001	9	0.101794841
GCST90199742	ofFfzJ	Non-small cell lung cancer, squamous (controls excluding all cancers)	1-linoleoyl-gpc (18:2) levels	Inverse variance weighted	18.36550968	10	0.049102238
GCST90199742	wKLX7j	Non-small cell lung cancer, adenocarcinoma (controls excluding all cancers)	1-linoleoyl-gpc (18:2) levels	MR Egger	11.365953	9	0.251456162
GCST90199742	wKLX7j	Non-small cell lung cancer, adenocarcinoma (controls excluding all cancers)	1-linoleoyl-gpc (18:2) levels	Inverse variance weighted	12.31289746	10	0.264661101
GCST90199743	dGZuAa	Non-small cell lung cancer (controls excluding all cancers)	Stearoylcarnitine levels	MR Egger	30.34016547	13	0.004205862
GCST90199743	dGZuAa	Non-small cell lung cancer (controls excluding all cancers)	Stearoylcarnitine levels	Inverse variance weighted	33.58004244	14	0.002374534
GCST90199743	h4iI4h	Small cell lung cancer (controls excluding all cancers)	Stearoylcarnitine levels	MR Egger	11.7690702	13	0.546665033
GCST90199743	h4iI4h	Small cell lung cancer (controls excluding all cancers)	Stearoylcarnitine levels	Inverse variance weighted	15.62515157	14	0.336797556
GCST90199743	ofFfzJ	Non-small cell lung cancer, squamous (controls excluding all cancers)	Stearoylcarnitine levels	MR Egger	24.2487384	13	0.028917636
GCST90199743	ofFfzJ	Non-small cell lung cancer, squamous (controls excluding all cancers)	Stearoylcarnitine levels	Inverse variance weighted	26.05251782	14	0.025491815
GCST90199743	wKLX7j	Non-small cell lung cancer, adenocarcinoma (controls excluding all cancers)	Stearoylcarnitine levels	MR Egger	19.15888227	13	0.118259287
GCST90199743	wKLX7j	Non-small cell lung cancer, adenocarcinoma (controls excluding all cancers)	Stearoylcarnitine levels	Inverse variance weighted	19.52581581	14	0.145814097
GCST90199744	dGZuAa	Non-small cell lung cancer (controls excluding all cancers)	Eicosenoate (20:1) levels	MR Egger	9.32384348	11	0.592027133
GCST90199744	dGZuAa	Non-small cell lung cancer (controls excluding all cancers)	Eicosenoate (20:1) levels	Inverse variance weighted	11.26774948	12	0.506122619
GCST90199744	h4iI4h	Small cell lung cancer (controls excluding all cancers)	Eicosenoate (20:1) levels	MR Egger	6.180527272	11	0.861051316
GCST90199744	h4iI4h	Small cell lung cancer (controls excluding all cancers)	Eicosenoate (20:1) levels	Inverse variance weighted	6.44685447	12	0.891904121
GCST90199744	ofFfzJ	Non-small cell lung cancer, squamous (controls excluding all cancers)	Eicosenoate (20:1) levels	MR Egger	11.54584681	11	0.398729133
GCST90199744	ofFfzJ	Non-small cell lung cancer, squamous (controls excluding all cancers)	Eicosenoate (20:1) levels	Inverse variance weighted	11.5608358	12	0.481561764
GCST90199744	wKLX7j	Non-small cell lung cancer, adenocarcinoma (controls excluding all cancers)	Eicosenoate (20:1) levels	MR Egger	11.89881512	11	0.371296872
GCST90199744	wKLX7j	Non-small cell lung cancer, adenocarcinoma (controls excluding all cancers)	Eicosenoate (20:1) levels	Inverse variance weighted	14.03592309	12	0.298420176
GCST90199745	dGZuAa	Non-small cell lung cancer (controls excluding all cancers)	Aconitate [cis or trans] levels	MR Egger	23.8304113	12	0.021448481
GCST90199745	dGZuAa	Non-small cell lung cancer (controls excluding all cancers)	Aconitate [cis or trans] levels	Inverse variance weighted	24.04059079	13	0.030758734
GCST90199745	h4iI4h	Small cell lung cancer (controls excluding all cancers)	Aconitate [cis or trans] levels	MR Egger	10.93248133	12	0.534713765
GCST90199745	h4iI4h	Small cell lung cancer (controls excluding all cancers)	Aconitate [cis or trans] levels	Inverse variance weighted	11.38598621	13	0.578516622
GCST90199745	ofFfzJ	Non-small cell lung cancer, squamous (controls excluding all cancers)	Aconitate [cis or trans] levels	MR Egger	11.85529728	12	0.457369865
GCST90199745	ofFfzJ	Non-small cell lung cancer, squamous (controls excluding all cancers)	Aconitate [cis or trans] levels	Inverse variance weighted	14.0007154	13	0.373793596
GCST90199745	wKLX7j	Non-small cell lung cancer, adenocarcinoma (controls excluding all cancers)	Aconitate [cis or trans] levels	MR Egger	14.80170599	12	0.25246017
GCST90199745	wKLX7j	Non-small cell lung cancer, adenocarcinoma (controls excluding all cancers)	Aconitate [cis or trans] levels	Inverse variance weighted	14.90279146	13	0.313460563
GCST90199746	dGZuAa	Non-small cell lung cancer (controls excluding all cancers)	Erythronate levels	MR Egger	2.151831092	9	0.988832587
GCST90199746	dGZuAa	Non-small cell lung cancer (controls excluding all cancers)	Erythronate levels	Inverse variance weighted	2.798264241	10	0.985780933
GCST90199746	h4iI4h	Small cell lung cancer (controls excluding all cancers)	Erythronate levels	MR Egger	4.018797866	9	0.910170942
GCST90199746	h4iI4h	Small cell lung cancer (controls excluding all cancers)	Erythronate levels	Inverse variance weighted	4.180092534	10	0.938857155
GCST90199746	ofFfzJ	Non-small cell lung cancer, squamous (controls excluding all cancers)	Erythronate levels	MR Egger	9.749825712	9	0.371115399
GCST90199746	ofFfzJ	Non-small cell lung cancer, squamous (controls excluding all cancers)	Erythronate levels	Inverse variance weighted	9.755727439	10	0.462179323
GCST90199746	wKLX7j	Non-small cell lung cancer, adenocarcinoma (controls excluding all cancers)	Erythronate levels	MR Egger	2.74266784	9	0.973630014
GCST90199746	wKLX7j	Non-small cell lung cancer, adenocarcinoma (controls excluding all cancers)	Erythronate levels	Inverse variance weighted	3.042100378	10	0.980415853
GCST90199747	dGZuAa	Non-small cell lung cancer (controls excluding all cancers)	Isovalerylcarnitine (C5) levels	MR Egger	17.24164148	8	0.027688967
GCST90199747	dGZuAa	Non-small cell lung cancer (controls excluding all cancers)	Isovalerylcarnitine (C5) levels	Inverse variance weighted	18.8696737	9	0.026324118
GCST90199747	h4iI4h	Small cell lung cancer (controls excluding all cancers)	Isovalerylcarnitine (C5) levels	MR Egger	4.953732216	8	0.762509669
GCST90199747	h4iI4h	Small cell lung cancer (controls excluding all cancers)	Isovalerylcarnitine (C5) levels	Inverse variance weighted	7.287050538	9	0.607260476
GCST90199747	ofFfzJ	Non-small cell lung cancer, squamous (controls excluding all cancers)	Isovalerylcarnitine (C5) levels	MR Egger	14.8858852	8	0.061402703
GCST90199747	ofFfzJ	Non-small cell lung cancer, squamous (controls excluding all cancers)	Isovalerylcarnitine (C5) levels	Inverse variance weighted	18.56801048	9	0.029127095
GCST90199747	wKLX7j	Non-small cell lung cancer, adenocarcinoma (controls excluding all cancers)	Isovalerylcarnitine (C5) levels	MR Egger	7.081947828	8	0.527817519
GCST90199747	wKLX7j	Non-small cell lung cancer, adenocarcinoma (controls excluding all cancers)	Isovalerylcarnitine (C5) levels	Inverse variance weighted	7.434321349	9	0.591996289
GCST90199748	dGZuAa	Non-small cell lung cancer (controls excluding all cancers)	Linolenate [alpha or gamma; (18:3n3 or 6)] levels	MR Egger	11.30893493	9	0.25512596
GCST90199748	dGZuAa	Non-small cell lung cancer (controls excluding all cancers)	Linolenate [alpha or gamma; (18:3n3 or 6)] levels	Inverse variance weighted	11.71634567	10	0.304488921
GCST90199748	h4iI4h	Small cell lung cancer (controls excluding all cancers)	Linolenate [alpha or gamma; (18:3n3 or 6)] levels	MR Egger	9.665960473	9	0.378198048
GCST90199748	h4iI4h	Small cell lung cancer (controls excluding all cancers)	Linolenate [alpha or gamma; (18:3n3 or 6)] levels	Inverse variance weighted	12.32650439	10	0.263798895
GCST90199748	ofFfzJ	Non-small cell lung cancer, squamous (controls excluding all cancers)	Linolenate [alpha or gamma; (18:3n3 or 6)] levels	MR Egger	7.75390186	9	0.559124696
GCST90199748	ofFfzJ	Non-small cell lung cancer, squamous (controls excluding all cancers)	Linolenate [alpha or gamma; (18:3n3 or 6)] levels	Inverse variance weighted	8.030899149	10	0.625818631
GCST90199748	wKLX7j	Non-small cell lung cancer, adenocarcinoma (controls excluding all cancers)	Linolenate [alpha or gamma; (18:3n3 or 6)] levels	MR Egger	8.074813417	9	0.526624789
GCST90199748	wKLX7j	Non-small cell lung cancer, adenocarcinoma (controls excluding all cancers)	Linolenate [alpha or gamma; (18:3n3 or 6)] levels	Inverse variance weighted	10.40867008	10	0.405399808
GCST90199749	dGZuAa	Non-small cell lung cancer (controls excluding all cancers)	Gamma-glutamylthreonine levels	MR Egger	27.1434817	16	0.039915667
GCST90199749	dGZuAa	Non-small cell lung cancer (controls excluding all cancers)	Gamma-glutamylthreonine levels	Inverse variance weighted	27.37693506	17	0.05276623
GCST90199749	h4iI4h	Small cell lung cancer (controls excluding all cancers)	Gamma-glutamylthreonine levels	MR Egger	11.57146089	16	0.772915762
GCST90199749	h4iI4h	Small cell lung cancer (controls excluding all cancers)	Gamma-glutamylthreonine levels	Inverse variance weighted	15.06436245	17	0.590845584
GCST90199749	ofFfzJ	Non-small cell lung cancer, squamous (controls excluding all cancers)	Gamma-glutamylthreonine levels	MR Egger	23.79670128	16	0.094039751
GCST90199749	ofFfzJ	Non-small cell lung cancer, squamous (controls excluding all cancers)	Gamma-glutamylthreonine levels	Inverse variance weighted	23.84261873	17	0.123774617
GCST90199749	wKLX7j	Non-small cell lung cancer, adenocarcinoma (controls excluding all cancers)	Gamma-glutamylthreonine levels	MR Egger	28.00045697	16	0.031615682
GCST90199749	wKLX7j	Non-small cell lung cancer, adenocarcinoma (controls excluding all cancers)	Gamma-glutamylthreonine levels	Inverse variance weighted	31.80251889	17	0.015920757
GCST90199750	dGZuAa	Non-small cell lung cancer (controls excluding all cancers)	Laurylcarnitine levels	MR Egger	19.90539041	12	0.068896957
GCST90199750	dGZuAa	Non-small cell lung cancer (controls excluding all cancers)	Laurylcarnitine levels	Inverse variance weighted	21.52254506	13	0.063215678
GCST90199750	h4iI4h	Small cell lung cancer (controls excluding all cancers)	Laurylcarnitine levels	MR Egger	10.1868238	12	0.599574637
GCST90199750	h4iI4h	Small cell lung cancer (controls excluding all cancers)	Laurylcarnitine levels	Inverse variance weighted	13.21800693	13	0.431116798
GCST90199750	ofFfzJ	Non-small cell lung cancer, squamous (controls excluding all cancers)	Laurylcarnitine levels	MR Egger	18.01547928	12	0.115221324
GCST90199750	ofFfzJ	Non-small cell lung cancer, squamous (controls excluding all cancers)	Laurylcarnitine levels	Inverse variance weighted	19.75553444	13	0.101475841
GCST90199750	wKLX7j	Non-small cell lung cancer, adenocarcinoma (controls excluding all cancers)	Laurylcarnitine levels	MR Egger	14.96281481	12	0.243476313
GCST90199750	wKLX7j	Non-small cell lung cancer, adenocarcinoma (controls excluding all cancers)	Laurylcarnitine levels	Inverse variance weighted	14.96304565	13	0.309665438
GCST90199751	dGZuAa	Non-small cell lung cancer (controls excluding all cancers)	Gamma-glutamylmethionine levels	MR Egger	8.08862107	11	0.705343964
GCST90199751	dGZuAa	Non-small cell lung cancer (controls excluding all cancers)	Gamma-glutamylmethionine levels	Inverse variance weighted	8.768236765	12	0.72258826
GCST90199751	h4iI4h	Small cell lung cancer (controls excluding all cancers)	Gamma-glutamylmethionine levels	MR Egger	7.648681739	11	0.744385785
GCST90199751	h4iI4h	Small cell lung cancer (controls excluding all cancers)	Gamma-glutamylmethionine levels	Inverse variance weighted	7.660830058	12	0.811042167
GCST90199751	ofFfzJ	Non-small cell lung cancer, squamous (controls excluding all cancers)	Gamma-glutamylmethionine levels	MR Egger	15.22625277	11	0.172371522
GCST90199751	ofFfzJ	Non-small cell lung cancer, squamous (controls excluding all cancers)	Gamma-glutamylmethionine levels	Inverse variance weighted	15.48735425	12	0.215859756
GCST90199751	wKLX7j	Non-small cell lung cancer, adenocarcinoma (controls excluding all cancers)	Gamma-glutamylmethionine levels	MR Egger	14.0278103	11	0.231458438
GCST90199751	wKLX7j	Non-small cell lung cancer, adenocarcinoma (controls excluding all cancers)	Gamma-glutamylmethionine levels	Inverse variance weighted	15.46212853	12	0.217131214
GCST90199752	dGZuAa	Non-small cell lung cancer (controls excluding all cancers)	Epiandrosterone sulfate levels	MR Egger	8.773843974	13	0.789801471
GCST90199752	dGZuAa	Non-small cell lung cancer (controls excluding all cancers)	Epiandrosterone sulfate levels	Inverse variance weighted	8.774388384	14	0.845225988
GCST90199752	h4iI4h	Small cell lung cancer (controls excluding all cancers)	Epiandrosterone sulfate levels	MR Egger	16.60154818	13	0.218164886
GCST90199752	h4iI4h	Small cell lung cancer (controls excluding all cancers)	Epiandrosterone sulfate levels	Inverse variance weighted	17.66241228	14	0.222591408
GCST90199752	ofFfzJ	Non-small cell lung cancer, squamous (controls excluding all cancers)	Epiandrosterone sulfate levels	MR Egger	13.42730503	13	0.415373207
GCST90199752	ofFfzJ	Non-small cell lung cancer, squamous (controls excluding all cancers)	Epiandrosterone sulfate levels	Inverse variance weighted	13.46971682	14	0.489916265
GCST90199752	wKLX7j	Non-small cell lung cancer, adenocarcinoma (controls excluding all cancers)	Epiandrosterone sulfate levels	MR Egger	12.46813249	13	0.489680506
GCST90199752	wKLX7j	Non-small cell lung cancer, adenocarcinoma (controls excluding all cancers)	Epiandrosterone sulfate levels	Inverse variance weighted	12.75132871	14	0.546191019
GCST90199753	dGZuAa	Non-small cell lung cancer (controls excluding all cancers)	Gamma-glutamyltryptophan levels	MR Egger	14.59187397	13	0.333518961
GCST90199753	dGZuAa	Non-small cell lung cancer (controls excluding all cancers)	Gamma-glutamyltryptophan levels	Inverse variance weighted	15.82848859	14	0.32396018
GCST90199753	h4iI4h	Small cell lung cancer (controls excluding all cancers)	Gamma-glutamyltryptophan levels	MR Egger	11.18626414	13	0.595217003
GCST90199753	h4iI4h	Small cell lung cancer (controls excluding all cancers)	Gamma-glutamyltryptophan levels	Inverse variance weighted	13.4382912	14	0.492339248
GCST90199753	ofFfzJ	Non-small cell lung cancer, squamous (controls excluding all cancers)	Gamma-glutamyltryptophan levels	MR Egger	14.92538093	13	0.312034232
GCST90199753	ofFfzJ	Non-small cell lung cancer, squamous (controls excluding all cancers)	Gamma-glutamyltryptophan levels	Inverse variance weighted	15.34027443	14	0.355296669
GCST90199753	wKLX7j	Non-small cell lung cancer, adenocarcinoma (controls excluding all cancers)	Gamma-glutamyltryptophan levels	MR Egger	9.007777685	13	0.772355871
GCST90199753	wKLX7j	Non-small cell lung cancer, adenocarcinoma (controls excluding all cancers)	Gamma-glutamyltryptophan levels	Inverse variance weighted	15.48165502	14	0.34604174
GCST90199754	dGZuAa	Non-small cell lung cancer (controls excluding all cancers)	7-methylxanthine levels	MR Egger	13.64720864	10	0.189700095
GCST90199754	dGZuAa	Non-small cell lung cancer (controls excluding all cancers)	7-methylxanthine levels	Inverse variance weighted	13.72802015	11	0.24841024
GCST90199754	h4iI4h	Small cell lung cancer (controls excluding all cancers)	7-methylxanthine levels	MR Egger	5.503730539	10	0.855094233
GCST90199754	h4iI4h	Small cell lung cancer (controls excluding all cancers)	7-methylxanthine levels	Inverse variance weighted	5.87276075	11	0.881717601
GCST90199754	ofFfzJ	Non-small cell lung cancer, squamous (controls excluding all cancers)	7-methylxanthine levels	MR Egger	7.434146612	10	0.683920853
GCST90199754	ofFfzJ	Non-small cell lung cancer, squamous (controls excluding all cancers)	7-methylxanthine levels	Inverse variance weighted	9.551596254	11	0.571113858
GCST90199754	wKLX7j	Non-small cell lung cancer, adenocarcinoma (controls excluding all cancers)	7-methylxanthine levels	MR Egger	8.194857128	10	0.609810062
GCST90199754	wKLX7j	Non-small cell lung cancer, adenocarcinoma (controls excluding all cancers)	7-methylxanthine levels	Inverse variance weighted	8.454334354	11	0.672119352
GCST90199755	dGZuAa	Non-small cell lung cancer (controls excluding all cancers)	3,7-dimethylurate levels	MR Egger	13.53151955	12	0.331618624
GCST90199755	dGZuAa	Non-small cell lung cancer (controls excluding all cancers)	3,7-dimethylurate levels	Inverse variance weighted	20.36836431	13	0.086398166
GCST90199755	h4iI4h	Small cell lung cancer (controls excluding all cancers)	3,7-dimethylurate levels	MR Egger	7.136596996	12	0.848456124
GCST90199755	h4iI4h	Small cell lung cancer (controls excluding all cancers)	3,7-dimethylurate levels	Inverse variance weighted	7.24976	13	0.888825612
GCST90199755	ofFfzJ	Non-small cell lung cancer, squamous (controls excluding all cancers)	3,7-dimethylurate levels	MR Egger	11.2674211	12	0.506150381
GCST90199755	ofFfzJ	Non-small cell lung cancer, squamous (controls excluding all cancers)	3,7-dimethylurate levels	Inverse variance weighted	11.39371874	13	0.577870995
GCST90199755	wKLX7j	Non-small cell lung cancer, adenocarcinoma (controls excluding all cancers)	3,7-dimethylurate levels	MR Egger	7.717677801	12	0.806785506
GCST90199755	wKLX7j	Non-small cell lung cancer, adenocarcinoma (controls excluding all cancers)	3,7-dimethylurate levels	Inverse variance weighted	10.89873875	13	0.619300339
GCST90199756	dGZuAa	Non-small cell lung cancer (controls excluding all cancers)	1,7-dimethyluric acid levels	MR Egger	20.2678719	17	0.2607579
GCST90199756	dGZuAa	Non-small cell lung cancer (controls excluding all cancers)	1,7-dimethyluric acid levels	Inverse variance weighted	20.28405311	18	0.3170568
GCST90199756	h4iI4h	Small cell lung cancer (controls excluding all cancers)	1,7-dimethyluric acid levels	MR Egger	31.91530875	17	0.015416685
GCST90199756	h4iI4h	Small cell lung cancer (controls excluding all cancers)	1,7-dimethyluric acid levels	Inverse variance weighted	32.89061744	18	0.017206252
GCST90199756	ofFfzJ	Non-small cell lung cancer, squamous (controls excluding all cancers)	1,7-dimethyluric acid levels	MR Egger	11.74135264	17	0.815539923
GCST90199756	ofFfzJ	Non-small cell lung cancer, squamous (controls excluding all cancers)	1,7-dimethyluric acid levels	Inverse variance weighted	11.74893101	18	0.859925034
GCST90199756	wKLX7j	Non-small cell lung cancer, adenocarcinoma (controls excluding all cancers)	1,7-dimethyluric acid levels	MR Egger	21.18152465	17	0.218275722
GCST90199756	wKLX7j	Non-small cell lung cancer, adenocarcinoma (controls excluding all cancers)	1,7-dimethyluric acid levels	Inverse variance weighted	21.52626522	18	0.253697863
GCST90199757	dGZuAa	Non-small cell lung cancer (controls excluding all cancers)	1,3,7-trimethylurate levels	MR Egger	13.45355312	15	0.567309431
GCST90199757	dGZuAa	Non-small cell lung cancer (controls excluding all cancers)	1,3,7-trimethylurate levels	Inverse variance weighted	13.46866889	16	0.638231035
GCST90199757	h4iI4h	Small cell lung cancer (controls excluding all cancers)	1,3,7-trimethylurate levels	MR Egger	17.60278464	15	0.284123558
GCST90199757	h4iI4h	Small cell lung cancer (controls excluding all cancers)	1,3,7-trimethylurate levels	Inverse variance weighted	18.72933864	16	0.282948345
GCST90199757	ofFfzJ	Non-small cell lung cancer, squamous (controls excluding all cancers)	1,3,7-trimethylurate levels	MR Egger	21.68295689	15	0.116390616
GCST90199757	ofFfzJ	Non-small cell lung cancer, squamous (controls excluding all cancers)	1,3,7-trimethylurate levels	Inverse variance weighted	24.93087247	16	0.071053418
GCST90199757	wKLX7j	Non-small cell lung cancer, adenocarcinoma (controls excluding all cancers)	1,3,7-trimethylurate levels	MR Egger	12.48381385	15	0.642100398
GCST90199757	wKLX7j	Non-small cell lung cancer, adenocarcinoma (controls excluding all cancers)	1,3,7-trimethylurate levels	Inverse variance weighted	12.53170964	16	0.706639287
GCST90199758	dGZuAa	Non-small cell lung cancer (controls excluding all cancers)	N4-acetylcytidine levels	MR Egger	28.1845324	24	0.252333513
GCST90199758	dGZuAa	Non-small cell lung cancer (controls excluding all cancers)	N4-acetylcytidine levels	Inverse variance weighted	28.41701594	25	0.289016474
GCST90199758	h4iI4h	Small cell lung cancer (controls excluding all cancers)	N4-acetylcytidine levels	MR Egger	26.98297779	24	0.305247246
GCST90199758	h4iI4h	Small cell lung cancer (controls excluding all cancers)	N4-acetylcytidine levels	Inverse variance weighted	27.04826346	25	0.353477682
GCST90199758	ofFfzJ	Non-small cell lung cancer, squamous (controls excluding all cancers)	N4-acetylcytidine levels	MR Egger	26.69439482	24	0.318898464
GCST90199758	ofFfzJ	Non-small cell lung cancer, squamous (controls excluding all cancers)	N4-acetylcytidine levels	Inverse variance weighted	29.87953517	25	0.228831356
GCST90199758	wKLX7j	Non-small cell lung cancer, adenocarcinoma (controls excluding all cancers)	N4-acetylcytidine levels	MR Egger	16.1183084	24	0.883758362
GCST90199758	wKLX7j	Non-small cell lung cancer, adenocarcinoma (controls excluding all cancers)	N4-acetylcytidine levels	Inverse variance weighted	18.55995547	25	0.8177174
GCST90199759	dGZuAa	Non-small cell lung cancer (controls excluding all cancers)	Indolebutyrate levels	MR Egger	11.32717968	12	0.501106875
GCST90199759	dGZuAa	Non-small cell lung cancer (controls excluding all cancers)	Indolebutyrate levels	Inverse variance weighted	13.38678002	13	0.418398985
GCST90199759	h4iI4h	Small cell lung cancer (controls excluding all cancers)	Indolebutyrate levels	MR Egger	14.01564999	12	0.299710011
GCST90199759	h4iI4h	Small cell lung cancer (controls excluding all cancers)	Indolebutyrate levels	Inverse variance weighted	14.01961664	13	0.372463923
GCST90199759	ofFfzJ	Non-small cell lung cancer, squamous (controls excluding all cancers)	Indolebutyrate levels	MR Egger	23.00310645	12	0.027699581
GCST90199759	ofFfzJ	Non-small cell lung cancer, squamous (controls excluding all cancers)	Indolebutyrate levels	Inverse variance weighted	25.04621305	13	0.022763078
GCST90199759	wKLX7j	Non-small cell lung cancer, adenocarcinoma (controls excluding all cancers)	Indolebutyrate levels	MR Egger	16.96584759	12	0.150886533
GCST90199759	wKLX7j	Non-small cell lung cancer, adenocarcinoma (controls excluding all cancers)	Indolebutyrate levels	Inverse variance weighted	17.33506502	13	0.184436049
GCST90199760	dGZuAa	Non-small cell lung cancer (controls excluding all cancers)	5-acetylamino-6-amino-3-methyluracil levels	MR Egger	31.67433738	17	0.016512146
GCST90199760	dGZuAa	Non-small cell lung cancer (controls excluding all cancers)	5-acetylamino-6-amino-3-methyluracil levels	Inverse variance weighted	32.0464038	18	0.021710729
GCST90199760	h4iI4h	Small cell lung cancer (controls excluding all cancers)	5-acetylamino-6-amino-3-methyluracil levels	MR Egger	12.76021977	17	0.752083973
GCST90199760	h4iI4h	Small cell lung cancer (controls excluding all cancers)	5-acetylamino-6-amino-3-methyluracil levels	Inverse variance weighted	14.95633883	18	0.664962868
GCST90199760	ofFfzJ	Non-small cell lung cancer, squamous (controls excluding all cancers)	5-acetylamino-6-amino-3-methyluracil levels	MR Egger	33.10082853	17	0.010944523
GCST90199760	ofFfzJ	Non-small cell lung cancer, squamous (controls excluding all cancers)	5-acetylamino-6-amino-3-methyluracil levels	Inverse variance weighted	33.31383175	18	0.015288629
GCST90199760	wKLX7j	Non-small cell lung cancer, adenocarcinoma (controls excluding all cancers)	5-acetylamino-6-amino-3-methyluracil levels	MR Egger	16.29542588	17	0.50299686
GCST90199760	wKLX7j	Non-small cell lung cancer, adenocarcinoma (controls excluding all cancers)	5-acetylamino-6-amino-3-methyluracil levels	Inverse variance weighted	16.84954349	18	0.533471361
GCST90199761	dGZuAa	Non-small cell lung cancer (controls excluding all cancers)	N1-methylinosine levels	MR Egger	17.64524666	15	0.28177491
GCST90199761	dGZuAa	Non-small cell lung cancer (controls excluding all cancers)	N1-methylinosine levels	Inverse variance weighted	18.15865756	16	0.314688524
GCST90199761	h4iI4h	Small cell lung cancer (controls excluding all cancers)	N1-methylinosine levels	MR Egger	19.54557157	15	0.190066555
GCST90199761	h4iI4h	Small cell lung cancer (controls excluding all cancers)	N1-methylinosine levels	Inverse variance weighted	19.55901307	16	0.240742201
GCST90199761	ofFfzJ	Non-small cell lung cancer, squamous (controls excluding all cancers)	N1-methylinosine levels	MR Egger	9.705973134	15	0.837816107
GCST90199761	ofFfzJ	Non-small cell lung cancer, squamous (controls excluding all cancers)	N1-methylinosine levels	Inverse variance weighted	9.819435249	16	0.875886102
GCST90199761	wKLX7j	Non-small cell lung cancer, adenocarcinoma (controls excluding all cancers)	N1-methylinosine levels	MR Egger	14.74367456	15	0.470033595
GCST90199761	wKLX7j	Non-small cell lung cancer, adenocarcinoma (controls excluding all cancers)	N1-methylinosine levels	Inverse variance weighted	17.20126495	16	0.372690373
GCST90199762	dGZuAa	Non-small cell lung cancer (controls excluding all cancers)	N6-carbamoylthreonyladenosine levels	MR Egger	13.10546609	15	0.594151986
GCST90199762	dGZuAa	Non-small cell lung cancer (controls excluding all cancers)	N6-carbamoylthreonyladenosine levels	Inverse variance weighted	15.4665373	16	0.490770261
GCST90199762	h4iI4h	Small cell lung cancer (controls excluding all cancers)	N6-carbamoylthreonyladenosine levels	MR Egger	8.901187168	15	0.882627094
GCST90199762	h4iI4h	Small cell lung cancer (controls excluding all cancers)	N6-carbamoylthreonyladenosine levels	Inverse variance weighted	9.132919536	16	0.907838819
GCST90199762	ofFfzJ	Non-small cell lung cancer, squamous (controls excluding all cancers)	N6-carbamoylthreonyladenosine levels	MR Egger	13.46124085	15	0.566717937
GCST90199762	ofFfzJ	Non-small cell lung cancer, squamous (controls excluding all cancers)	N6-carbamoylthreonyladenosine levels	Inverse variance weighted	13.46151356	16	0.638761329
GCST90199762	wKLX7j	Non-small cell lung cancer, adenocarcinoma (controls excluding all cancers)	N6-carbamoylthreonyladenosine levels	MR Egger	13.83276394	15	0.538248716
GCST90199762	wKLX7j	Non-small cell lung cancer, adenocarcinoma (controls excluding all cancers)	N6-carbamoylthreonyladenosine levels	Inverse variance weighted	17.50216573	16	0.353843045
GCST90199763	dGZuAa	Non-small cell lung cancer (controls excluding all cancers)	1-methylxanthine levels	MR Egger	35.0968955	17	0.006041431
GCST90199763	dGZuAa	Non-small cell lung cancer (controls excluding all cancers)	1-methylxanthine levels	Inverse variance weighted	37.12323469	18	0.005050174
GCST90199763	h4iI4h	Small cell lung cancer (controls excluding all cancers)	1-methylxanthine levels	MR Egger	26.94482731	17	0.058881934
GCST90199763	h4iI4h	Small cell lung cancer (controls excluding all cancers)	1-methylxanthine levels	Inverse variance weighted	28.42300297	18	0.055902975
GCST90199763	ofFfzJ	Non-small cell lung cancer, squamous (controls excluding all cancers)	1-methylxanthine levels	MR Egger	18.30826684	17	0.369647649
GCST90199763	ofFfzJ	Non-small cell lung cancer, squamous (controls excluding all cancers)	1-methylxanthine levels	Inverse variance weighted	18.77892924	18	0.405554042
GCST90199763	wKLX7j	Non-small cell lung cancer, adenocarcinoma (controls excluding all cancers)	1-methylxanthine levels	MR Egger	25.32070817	17	0.087757943
GCST90199763	wKLX7j	Non-small cell lung cancer, adenocarcinoma (controls excluding all cancers)	1-methylxanthine levels	Inverse variance weighted	27.04909245	18	0.078079296
GCST90199764	dGZuAa	Non-small cell lung cancer (controls excluding all cancers)	N2,n2-dimethylguanosine levels	MR Egger	2.091731888	7	0.954589075
GCST90199764	dGZuAa	Non-small cell lung cancer (controls excluding all cancers)	N2,n2-dimethylguanosine levels	Inverse variance weighted	3.68963849	8	0.883984066
GCST90199764	h4iI4h	Small cell lung cancer (controls excluding all cancers)	N2,n2-dimethylguanosine levels	MR Egger	3.261150053	7	0.859838864
GCST90199764	h4iI4h	Small cell lung cancer (controls excluding all cancers)	N2,n2-dimethylguanosine levels	Inverse variance weighted	3.352140683	8	0.910357236
GCST90199764	ofFfzJ	Non-small cell lung cancer, squamous (controls excluding all cancers)	N2,n2-dimethylguanosine levels	MR Egger	7.012523236	7	0.427577108
GCST90199764	ofFfzJ	Non-small cell lung cancer, squamous (controls excluding all cancers)	N2,n2-dimethylguanosine levels	Inverse variance weighted	7.19073937	8	0.516200289
GCST90199764	wKLX7j	Non-small cell lung cancer, adenocarcinoma (controls excluding all cancers)	N2,n2-dimethylguanosine levels	MR Egger	5.624756273	7	0.584181656
GCST90199764	wKLX7j	Non-small cell lung cancer, adenocarcinoma (controls excluding all cancers)	N2,n2-dimethylguanosine levels	Inverse variance weighted	8.274596927	8	0.407116823
GCST90199765	dGZuAa	Non-small cell lung cancer (controls excluding all cancers)	4-hydroxyhippurate levels	MR Egger	8.529356021	10	0.577273399
GCST90199765	dGZuAa	Non-small cell lung cancer (controls excluding all cancers)	4-hydroxyhippurate levels	Inverse variance weighted	8.553574965	11	0.663023557
GCST90199765	h4iI4h	Small cell lung cancer (controls excluding all cancers)	4-hydroxyhippurate levels	MR Egger	5.992493305	10	0.81589353
GCST90199765	h4iI4h	Small cell lung cancer (controls excluding all cancers)	4-hydroxyhippurate levels	Inverse variance weighted	10.33280265	11	0.500723064
GCST90199765	ofFfzJ	Non-small cell lung cancer, squamous (controls excluding all cancers)	4-hydroxyhippurate levels	MR Egger	12.25788143	10	0.268168179
GCST90199765	ofFfzJ	Non-small cell lung cancer, squamous (controls excluding all cancers)	4-hydroxyhippurate levels	Inverse variance weighted	12.31817728	11	0.340208238
GCST90199765	wKLX7j	Non-small cell lung cancer, adenocarcinoma (controls excluding all cancers)	4-hydroxyhippurate levels	MR Egger	7.118338022	10	0.714227891
GCST90199765	wKLX7j	Non-small cell lung cancer, adenocarcinoma (controls excluding all cancers)	4-hydroxyhippurate levels	Inverse variance weighted	8.360617884	11	0.680682223
GCST90199766	dGZuAa	Non-small cell lung cancer (controls excluding all cancers)	3-(3-amino-3-carboxypropyl)uridine levels	MR Egger	13.4899682	7	0.061032917
GCST90199766	dGZuAa	Non-small cell lung cancer (controls excluding all cancers)	3-(3-amino-3-carboxypropyl)uridine levels	Inverse variance weighted	28.92664311	8	0.000326635
GCST90199766	h4iI4h	Small cell lung cancer (controls excluding all cancers)	3-(3-amino-3-carboxypropyl)uridine levels	MR Egger	10.89121708	7	0.14343497
GCST90199766	h4iI4h	Small cell lung cancer (controls excluding all cancers)	3-(3-amino-3-carboxypropyl)uridine levels	Inverse variance weighted	10.91547652	8	0.206534568
GCST90199766	ofFfzJ	Non-small cell lung cancer, squamous (controls excluding all cancers)	3-(3-amino-3-carboxypropyl)uridine levels	MR Egger	6.129992459	7	0.524655582
GCST90199766	ofFfzJ	Non-small cell lung cancer, squamous (controls excluding all cancers)	3-(3-amino-3-carboxypropyl)uridine levels	Inverse variance weighted	10.44340598	8	0.235272627
GCST90199766	wKLX7j	Non-small cell lung cancer, adenocarcinoma (controls excluding all cancers)	3-(3-amino-3-carboxypropyl)uridine levels	MR Egger	21.42798433	7	0.003185753
GCST90199766	wKLX7j	Non-small cell lung cancer, adenocarcinoma (controls excluding all cancers)	3-(3-amino-3-carboxypropyl)uridine levels	Inverse variance weighted	25.6256894	8	0.001216887
GCST90199767	dGZuAa	Non-small cell lung cancer (controls excluding all cancers)	5,6-dihydrouridine levels	MR Egger	17.33414392	15	0.299284791
GCST90199767	dGZuAa	Non-small cell lung cancer (controls excluding all cancers)	5,6-dihydrouridine levels	Inverse variance weighted	19.59267455	16	0.239129084
GCST90199767	h4iI4h	Small cell lung cancer (controls excluding all cancers)	5,6-dihydrouridine levels	MR Egger	15.45082801	15	0.419456812
GCST90199767	h4iI4h	Small cell lung cancer (controls excluding all cancers)	5,6-dihydrouridine levels	Inverse variance weighted	18.06506043	16	0.320100947
GCST90199767	ofFfzJ	Non-small cell lung cancer, squamous (controls excluding all cancers)	5,6-dihydrouridine levels	MR Egger	10.51498854	15	0.786157583
GCST90199767	ofFfzJ	Non-small cell lung cancer, squamous (controls excluding all cancers)	5,6-dihydrouridine levels	Inverse variance weighted	12.7704527	16	0.689461618
GCST90199767	wKLX7j	Non-small cell lung cancer, adenocarcinoma (controls excluding all cancers)	5,6-dihydrouridine levels	MR Egger	6.188825958	15	0.976398321
GCST90199767	wKLX7j	Non-small cell lung cancer, adenocarcinoma (controls excluding all cancers)	5,6-dihydrouridine levels	Inverse variance weighted	7.000365596	16	0.973254031
GCST90199768	dGZuAa	Non-small cell lung cancer (controls excluding all cancers)	Phenylacetylglutamine levels	MR Egger	2.946651038	10	0.982651782
GCST90199768	dGZuAa	Non-small cell lung cancer (controls excluding all cancers)	Phenylacetylglutamine levels	Inverse variance weighted	6.25578414	11	0.85576395
GCST90199768	h4iI4h	Small cell lung cancer (controls excluding all cancers)	Phenylacetylglutamine levels	MR Egger	16.92049029	10	0.076141946
GCST90199768	h4iI4h	Small cell lung cancer (controls excluding all cancers)	Phenylacetylglutamine levels	Inverse variance weighted	18.64740529	11	0.067723857
GCST90199768	ofFfzJ	Non-small cell lung cancer, squamous (controls excluding all cancers)	Phenylacetylglutamine levels	MR Egger	8.709493808	10	0.559877713
GCST90199768	ofFfzJ	Non-small cell lung cancer, squamous (controls excluding all cancers)	Phenylacetylglutamine levels	Inverse variance weighted	13.39762698	11	0.268132772
GCST90199768	wKLX7j	Non-small cell lung cancer, adenocarcinoma (controls excluding all cancers)	Phenylacetylglutamine levels	MR Egger	9.147586606	10	0.518156785
GCST90199768	wKLX7j	Non-small cell lung cancer, adenocarcinoma (controls excluding all cancers)	Phenylacetylglutamine levels	Inverse variance weighted	11.25885578	11	0.421838991
GCST90199769	dGZuAa	Non-small cell lung cancer (controls excluding all cancers)	3-hydroxydodecanedioate levels	MR Egger	5.753435488	9	0.764319356
GCST90199769	dGZuAa	Non-small cell lung cancer (controls excluding all cancers)	3-hydroxydodecanedioate levels	Inverse variance weighted	8.64338922	10	0.566248125
GCST90199769	h4iI4h	Small cell lung cancer (controls excluding all cancers)	3-hydroxydodecanedioate levels	MR Egger	19.89018789	9	0.018602321
GCST90199769	h4iI4h	Small cell lung cancer (controls excluding all cancers)	3-hydroxydodecanedioate levels	Inverse variance weighted	20.15392305	10	0.027829992
GCST90199769	ofFfzJ	Non-small cell lung cancer, squamous (controls excluding all cancers)	3-hydroxydodecanedioate levels	MR Egger	6.603954274	9	0.678276482
GCST90199769	ofFfzJ	Non-small cell lung cancer, squamous (controls excluding all cancers)	3-hydroxydodecanedioate levels	Inverse variance weighted	12.13367403	10	0.276209836
GCST90199769	wKLX7j	Non-small cell lung cancer, adenocarcinoma (controls excluding all cancers)	3-hydroxydodecanedioate levels	MR Egger	14.42699927	9	0.107926157
GCST90199769	wKLX7j	Non-small cell lung cancer, adenocarcinoma (controls excluding all cancers)	3-hydroxydodecanedioate levels	Inverse variance weighted	14.45079444	10	0.153404402
GCST90199770	dGZuAa	Non-small cell lung cancer (controls excluding all cancers)	1-arachidonylglycerol (20:4) levels	MR Egger	12.68141175	12	0.392615914
GCST90199770	dGZuAa	Non-small cell lung cancer (controls excluding all cancers)	1-arachidonylglycerol (20:4) levels	Inverse variance weighted	12.89019703	13	0.456328559
GCST90199770	h4iI4h	Small cell lung cancer (controls excluding all cancers)	1-arachidonylglycerol (20:4) levels	MR Egger	8.271112619	12	0.763601173
GCST90199770	h4iI4h	Small cell lung cancer (controls excluding all cancers)	1-arachidonylglycerol (20:4) levels	Inverse variance weighted	8.271289081	13	0.825488061
GCST90199770	ofFfzJ	Non-small cell lung cancer, squamous (controls excluding all cancers)	1-arachidonylglycerol (20:4) levels	MR Egger	23.8677733	12	0.021199787
GCST90199770	ofFfzJ	Non-small cell lung cancer, squamous (controls excluding all cancers)	1-arachidonylglycerol (20:4) levels	Inverse variance weighted	24.20151622	13	0.029326217
GCST90199770	wKLX7j	Non-small cell lung cancer, adenocarcinoma (controls excluding all cancers)	1-arachidonylglycerol (20:4) levels	MR Egger	9.89204336	12	0.625431164
GCST90199770	wKLX7j	Non-small cell lung cancer, adenocarcinoma (controls excluding all cancers)	1-arachidonylglycerol (20:4) levels	Inverse variance weighted	10.60323995	13	0.644016728
GCST90199771	dGZuAa	Non-small cell lung cancer (controls excluding all cancers)	7-methylguanine levels	MR Egger	5.665873488	10	0.842510635
GCST90199771	dGZuAa	Non-small cell lung cancer (controls excluding all cancers)	7-methylguanine levels	Inverse variance weighted	7.205919601	11	0.782170909
GCST90199771	h4iI4h	Small cell lung cancer (controls excluding all cancers)	7-methylguanine levels	MR Egger	15.19695571	10	0.125044498
GCST90199771	h4iI4h	Small cell lung cancer (controls excluding all cancers)	7-methylguanine levels	Inverse variance weighted	15.67512803	11	0.153626552
GCST90199771	ofFfzJ	Non-small cell lung cancer, squamous (controls excluding all cancers)	7-methylguanine levels	MR Egger	7.142291926	10	0.711946914
GCST90199771	ofFfzJ	Non-small cell lung cancer, squamous (controls excluding all cancers)	7-methylguanine levels	Inverse variance weighted	8.01373432	11	0.712073
GCST90199771	wKLX7j	Non-small cell lung cancer, adenocarcinoma (controls excluding all cancers)	7-methylguanine levels	MR Egger	13.81281956	10	0.181701972
GCST90199771	wKLX7j	Non-small cell lung cancer, adenocarcinoma (controls excluding all cancers)	7-methylguanine levels	Inverse variance weighted	16.40201475	11	0.126850178
GCST90199772	dGZuAa	Non-small cell lung cancer (controls excluding all cancers)	1-stearoyl-GPE (18:0) levels	MR Egger	40.83051697	24	0.017384302
GCST90199772	dGZuAa	Non-small cell lung cancer (controls excluding all cancers)	1-stearoyl-GPE (18:0) levels	Inverse variance weighted	41.1744427	25	0.022006202
GCST90199772	h4iI4h	Small cell lung cancer (controls excluding all cancers)	1-stearoyl-GPE (18:0) levels	MR Egger	21.48851645	24	0.609766137
GCST90199772	h4iI4h	Small cell lung cancer (controls excluding all cancers)	1-stearoyl-GPE (18:0) levels	Inverse variance weighted	21.54626276	25	0.661789557
GCST90199772	ofFfzJ	Non-small cell lung cancer, squamous (controls excluding all cancers)	1-stearoyl-GPE (18:0) levels	MR Egger	24.20095166	24	0.450155557
GCST90199772	ofFfzJ	Non-small cell lung cancer, squamous (controls excluding all cancers)	1-stearoyl-GPE (18:0) levels	Inverse variance weighted	24.92848797	25	0.466387169
GCST90199772	wKLX7j	Non-small cell lung cancer, adenocarcinoma (controls excluding all cancers)	1-stearoyl-GPE (18:0) levels	MR Egger	27.12765752	24	0.298537887
GCST90199772	wKLX7j	Non-small cell lung cancer, adenocarcinoma (controls excluding all cancers)	1-stearoyl-GPE (18:0) levels	Inverse variance weighted	28.01953173	25	0.306954891
GCST90199773	dGZuAa	Non-small cell lung cancer (controls excluding all cancers)	Phenol sulfate levels	MR Egger	4.718329486	11	0.944036647
GCST90199773	dGZuAa	Non-small cell lung cancer (controls excluding all cancers)	Phenol sulfate levels	Inverse variance weighted	5.272829769	12	0.94823985
GCST90199773	h4iI4h	Small cell lung cancer (controls excluding all cancers)	Phenol sulfate levels	MR Egger	8.124180753	11	0.702138592
GCST90199773	h4iI4h	Small cell lung cancer (controls excluding all cancers)	Phenol sulfate levels	Inverse variance weighted	8.328984178	12	0.758921983
GCST90199773	ofFfzJ	Non-small cell lung cancer, squamous (controls excluding all cancers)	Phenol sulfate levels	MR Egger	5.000720919	11	0.931131692
GCST90199773	ofFfzJ	Non-small cell lung cancer, squamous (controls excluding all cancers)	Phenol sulfate levels	Inverse variance weighted	5.76711941	12	0.927363185
GCST90199773	wKLX7j	Non-small cell lung cancer, adenocarcinoma (controls excluding all cancers)	Phenol sulfate levels	MR Egger	4.101982869	11	0.966838174
GCST90199773	wKLX7j	Non-small cell lung cancer, adenocarcinoma (controls excluding all cancers)	Phenol sulfate levels	Inverse variance weighted	5.93072163	12	0.919533941
GCST90199774	dGZuAa	Non-small cell lung cancer (controls excluding all cancers)	Oleoylcarnitine levels	MR Egger	4.841107781	8	0.774415958
GCST90199774	dGZuAa	Non-small cell lung cancer (controls excluding all cancers)	Oleoylcarnitine levels	Inverse variance weighted	5.191105371	9	0.817340989
GCST90199774	h4iI4h	Small cell lung cancer (controls excluding all cancers)	Oleoylcarnitine levels	MR Egger	11.38813791	8	0.180661463
GCST90199774	h4iI4h	Small cell lung cancer (controls excluding all cancers)	Oleoylcarnitine levels	Inverse variance weighted	11.44305696	9	0.24655714
GCST90199774	ofFfzJ	Non-small cell lung cancer, squamous (controls excluding all cancers)	Oleoylcarnitine levels	MR Egger	2.508974205	8	0.961311149
GCST90199774	ofFfzJ	Non-small cell lung cancer, squamous (controls excluding all cancers)	Oleoylcarnitine levels	Inverse variance weighted	2.575523395	9	0.978782927
GCST90199774	wKLX7j	Non-small cell lung cancer, adenocarcinoma (controls excluding all cancers)	Oleoylcarnitine levels	MR Egger	7.181124496	8	0.517222914
GCST90199774	wKLX7j	Non-small cell lung cancer, adenocarcinoma (controls excluding all cancers)	Oleoylcarnitine levels	Inverse variance weighted	7.599359543	9	0.574969303
GCST90199775	dGZuAa	Non-small cell lung cancer (controls excluding all cancers)	Gamma-glutamylisoleucine levels	MR Egger	19.02111599	9	0.025013948
GCST90199775	dGZuAa	Non-small cell lung cancer (controls excluding all cancers)	Gamma-glutamylisoleucine levels	Inverse variance weighted	19.02833535	10	0.039904253
GCST90199775	h4iI4h	Small cell lung cancer (controls excluding all cancers)	Gamma-glutamylisoleucine levels	MR Egger	4.314289089	9	0.889536542
GCST90199775	h4iI4h	Small cell lung cancer (controls excluding all cancers)	Gamma-glutamylisoleucine levels	Inverse variance weighted	4.499090569	10	0.922037063
GCST90199775	ofFfzJ	Non-small cell lung cancer, squamous (controls excluding all cancers)	Gamma-glutamylisoleucine levels	MR Egger	6.870330935	9	0.650617794
GCST90199775	ofFfzJ	Non-small cell lung cancer, squamous (controls excluding all cancers)	Gamma-glutamylisoleucine levels	Inverse variance weighted	7.454273691	10	0.681974579
GCST90199775	wKLX7j	Non-small cell lung cancer, adenocarcinoma (controls excluding all cancers)	Gamma-glutamylisoleucine levels	MR Egger	11.5961172	9	0.23704735
GCST90199775	wKLX7j	Non-small cell lung cancer, adenocarcinoma (controls excluding all cancers)	Gamma-glutamylisoleucine levels	Inverse variance weighted	12.01232403	10	0.284232545
GCST90199776	dGZuAa	Non-small cell lung cancer (controls excluding all cancers)	Malonylcarnitine levels	MR Egger	4.704147935	9	0.859298419
GCST90199776	dGZuAa	Non-small cell lung cancer (controls excluding all cancers)	Malonylcarnitine levels	Inverse variance weighted	4.925487372	10	0.896099582
GCST90199776	h4iI4h	Small cell lung cancer (controls excluding all cancers)	Malonylcarnitine levels	MR Egger	10.84206941	9	0.286689864
GCST90199776	h4iI4h	Small cell lung cancer (controls excluding all cancers)	Malonylcarnitine levels	Inverse variance weighted	10.89713246	10	0.36558835
GCST90199776	ofFfzJ	Non-small cell lung cancer, squamous (controls excluding all cancers)	Malonylcarnitine levels	MR Egger	9.052108797	9	0.432478066
GCST90199776	ofFfzJ	Non-small cell lung cancer, squamous (controls excluding all cancers)	Malonylcarnitine levels	Inverse variance weighted	10.94570822	10	0.361763469
GCST90199776	wKLX7j	Non-small cell lung cancer, adenocarcinoma (controls excluding all cancers)	Malonylcarnitine levels	MR Egger	3.06182178	9	0.961793374
GCST90199776	wKLX7j	Non-small cell lung cancer, adenocarcinoma (controls excluding all cancers)	Malonylcarnitine levels	Inverse variance weighted	3.509629411	10	0.966770407
GCST90199777	dGZuAa	Non-small cell lung cancer (controls excluding all cancers)	1-palmitoleoyl-GPC (16:1) levels	MR Egger	24.12409889	18	0.151003998
GCST90199777	dGZuAa	Non-small cell lung cancer (controls excluding all cancers)	1-palmitoleoyl-GPC (16:1) levels	Inverse variance weighted	24.27565902	19	0.185790061
GCST90199777	h4iI4h	Small cell lung cancer (controls excluding all cancers)	1-palmitoleoyl-GPC (16:1) levels	MR Egger	17.77197345	18	0.470766784
GCST90199777	h4iI4h	Small cell lung cancer (controls excluding all cancers)	1-palmitoleoyl-GPC (16:1) levels	Inverse variance weighted	18.26058148	19	0.505099718
GCST90199777	ofFfzJ	Non-small cell lung cancer, squamous (controls excluding all cancers)	1-palmitoleoyl-GPC (16:1) levels	MR Egger	10.40551341	18	0.917863168
GCST90199777	ofFfzJ	Non-small cell lung cancer, squamous (controls excluding all cancers)	1-palmitoleoyl-GPC (16:1) levels	Inverse variance weighted	10.66890353	19	0.934474027
GCST90199777	wKLX7j	Non-small cell lung cancer, adenocarcinoma (controls excluding all cancers)	1-palmitoleoyl-GPC (16:1) levels	MR Egger	24.63912581	18	0.135183646
GCST90199777	wKLX7j	Non-small cell lung cancer, adenocarcinoma (controls excluding all cancers)	1-palmitoleoyl-GPC (16:1) levels	Inverse variance weighted	24.88833463	19	0.164250759
GCST90199778	dGZuAa	Non-small cell lung cancer (controls excluding all cancers)	N-methyl-2-pyridone-5-carboxamide levels	MR Egger	12.37277536	8	0.135330421
GCST90199778	dGZuAa	Non-small cell lung cancer (controls excluding all cancers)	N-methyl-2-pyridone-5-carboxamide levels	Inverse variance weighted	13.69755697	9	0.133497755
GCST90199778	h4iI4h	Small cell lung cancer (controls excluding all cancers)	N-methyl-2-pyridone-5-carboxamide levels	MR Egger	16.08623004	8	0.041162394
GCST90199778	h4iI4h	Small cell lung cancer (controls excluding all cancers)	N-methyl-2-pyridone-5-carboxamide levels	Inverse variance weighted	16.61254946	9	0.055140611
GCST90199778	ofFfzJ	Non-small cell lung cancer, squamous (controls excluding all cancers)	N-methyl-2-pyridone-5-carboxamide levels	MR Egger	3.733599248	8	0.880323805
GCST90199778	ofFfzJ	Non-small cell lung cancer, squamous (controls excluding all cancers)	N-methyl-2-pyridone-5-carboxamide levels	Inverse variance weighted	3.816617908	9	0.923062262
GCST90199778	wKLX7j	Non-small cell lung cancer, adenocarcinoma (controls excluding all cancers)	N-methyl-2-pyridone-5-carboxamide levels	MR Egger	16.2186769	8	0.039354999
GCST90199778	wKLX7j	Non-small cell lung cancer, adenocarcinoma (controls excluding all cancers)	N-methyl-2-pyridone-5-carboxamide levels	Inverse variance weighted	16.83987297	9	0.0512834
GCST90199779	dGZuAa	Non-small cell lung cancer (controls excluding all cancers)	Gamma-glutamyl-2-aminobutyrate levels	MR Egger	18.37425553	16	0.302441304
GCST90199779	dGZuAa	Non-small cell lung cancer (controls excluding all cancers)	Gamma-glutamyl-2-aminobutyrate levels	Inverse variance weighted	18.69329024	17	0.346418392
GCST90199779	h4iI4h	Small cell lung cancer (controls excluding all cancers)	Gamma-glutamyl-2-aminobutyrate levels	MR Egger	15.18787909	16	0.510923392
GCST90199779	h4iI4h	Small cell lung cancer (controls excluding all cancers)	Gamma-glutamyl-2-aminobutyrate levels	Inverse variance weighted	15.25256652	17	0.577295112
GCST90199779	ofFfzJ	Non-small cell lung cancer, squamous (controls excluding all cancers)	Gamma-glutamyl-2-aminobutyrate levels	MR Egger	9.551952652	16	0.888956419
GCST90199779	ofFfzJ	Non-small cell lung cancer, squamous (controls excluding all cancers)	Gamma-glutamyl-2-aminobutyrate levels	Inverse variance weighted	10.03033939	17	0.902333177
GCST90199779	wKLX7j	Non-small cell lung cancer, adenocarcinoma (controls excluding all cancers)	Gamma-glutamyl-2-aminobutyrate levels	MR Egger	10.98374294	16	0.81048763
GCST90199779	wKLX7j	Non-small cell lung cancer, adenocarcinoma (controls excluding all cancers)	Gamma-glutamyl-2-aminobutyrate levels	Inverse variance weighted	11.25686567	17	0.842903462
GCST90199780	dGZuAa	Non-small cell lung cancer (controls excluding all cancers)	1-stearoyl-GPG (18:0) levels	MR Egger	17.75160059	12	0.123443575
GCST90199780	dGZuAa	Non-small cell lung cancer (controls excluding all cancers)	1-stearoyl-GPG (18:0) levels	Inverse variance weighted	18.12802226	13	0.152718755
GCST90199780	h4iI4h	Small cell lung cancer (controls excluding all cancers)	1-stearoyl-GPG (18:0) levels	MR Egger	6.685545858	12	0.877675435
GCST90199780	h4iI4h	Small cell lung cancer (controls excluding all cancers)	1-stearoyl-GPG (18:0) levels	Inverse variance weighted	7.313918065	13	0.885257581
GCST90199780	ofFfzJ	Non-small cell lung cancer, squamous (controls excluding all cancers)	1-stearoyl-GPG (18:0) levels	MR Egger	11.10868416	12	0.519628138
GCST90199780	ofFfzJ	Non-small cell lung cancer, squamous (controls excluding all cancers)	1-stearoyl-GPG (18:0) levels	Inverse variance weighted	12.57447452	13	0.48119085
GCST90199780	wKLX7j	Non-small cell lung cancer, adenocarcinoma (controls excluding all cancers)	1-stearoyl-GPG (18:0) levels	MR Egger	6.211878112	12	0.905026694
GCST90199780	wKLX7j	Non-small cell lung cancer, adenocarcinoma (controls excluding all cancers)	1-stearoyl-GPG (18:0) levels	Inverse variance weighted	6.434928944	13	0.928883005
GCST90199781	dGZuAa	Non-small cell lung cancer (controls excluding all cancers)	Hexanoylglycine levels	MR Egger	13.21126249	15	0.585983993
GCST90199781	dGZuAa	Non-small cell lung cancer (controls excluding all cancers)	Hexanoylglycine levels	Inverse variance weighted	13.33306271	16	0.648267139
GCST90199781	h4iI4h	Small cell lung cancer (controls excluding all cancers)	Hexanoylglycine levels	MR Egger	16.9340017	15	0.322825086
GCST90199781	h4iI4h	Small cell lung cancer (controls excluding all cancers)	Hexanoylglycine levels	Inverse variance weighted	16.96857508	16	0.38763341
GCST90199781	ofFfzJ	Non-small cell lung cancer, squamous (controls excluding all cancers)	Hexanoylglycine levels	MR Egger	13.93993281	15	0.530089579
GCST90199781	ofFfzJ	Non-small cell lung cancer, squamous (controls excluding all cancers)	Hexanoylglycine levels	Inverse variance weighted	15.74457696	16	0.470925265
GCST90199781	wKLX7j	Non-small cell lung cancer, adenocarcinoma (controls excluding all cancers)	Hexanoylglycine levels	MR Egger	10.52814616	15	0.785270197
GCST90199781	wKLX7j	Non-small cell lung cancer, adenocarcinoma (controls excluding all cancers)	Hexanoylglycine levels	Inverse variance weighted	11.37390746	16	0.785839217
GCST90199782	dGZuAa	Non-small cell lung cancer (controls excluding all cancers)	Glutamine degradant levels	MR Egger	18.00761851	16	0.323451028
GCST90199782	dGZuAa	Non-small cell lung cancer (controls excluding all cancers)	Glutamine degradant levels	Inverse variance weighted	18.14148644	17	0.379967926
GCST90199782	h4iI4h	Small cell lung cancer (controls excluding all cancers)	Glutamine degradant levels	MR Egger	11.53709029	16	0.775184246
GCST90199782	h4iI4h	Small cell lung cancer (controls excluding all cancers)	Glutamine degradant levels	Inverse variance weighted	12.75152812	17	0.752654238
GCST90199782	ofFfzJ	Non-small cell lung cancer, squamous (controls excluding all cancers)	Glutamine degradant levels	MR Egger	20.1245542	16	0.214663103
GCST90199782	ofFfzJ	Non-small cell lung cancer, squamous (controls excluding all cancers)	Glutamine degradant levels	Inverse variance weighted	20.63763468	17	0.242919613
GCST90199782	wKLX7j	Non-small cell lung cancer, adenocarcinoma (controls excluding all cancers)	Glutamine degradant levels	MR Egger	16.27063485	16	0.43423734
GCST90199782	wKLX7j	Non-small cell lung cancer, adenocarcinoma (controls excluding all cancers)	Glutamine degradant levels	Inverse variance weighted	17.8011326	17	0.401489544
GCST90199783	dGZuAa	Non-small cell lung cancer (controls excluding all cancers)	5-methyluridine (ribothymidine) levels	MR Egger	21.25207991	18	0.266886611
GCST90199783	dGZuAa	Non-small cell lung cancer (controls excluding all cancers)	5-methyluridine (ribothymidine) levels	Inverse variance weighted	22.72921985	19	0.249479166
GCST90199783	h4iI4h	Small cell lung cancer (controls excluding all cancers)	5-methyluridine (ribothymidine) levels	MR Egger	17.50043474	18	0.488988853
GCST90199783	h4iI4h	Small cell lung cancer (controls excluding all cancers)	5-methyluridine (ribothymidine) levels	Inverse variance weighted	20.00990103	19	0.393982614
GCST90199783	ofFfzJ	Non-small cell lung cancer, squamous (controls excluding all cancers)	5-methyluridine (ribothymidine) levels	MR Egger	14.06865818	18	0.72460468
GCST90199783	ofFfzJ	Non-small cell lung cancer, squamous (controls excluding all cancers)	5-methyluridine (ribothymidine) levels	Inverse variance weighted	16.90506027	19	0.596299785
GCST90199783	wKLX7j	Non-small cell lung cancer, adenocarcinoma (controls excluding all cancers)	5-methyluridine (ribothymidine) levels	MR Egger	25.4350098	18	0.113395331
GCST90199783	wKLX7j	Non-small cell lung cancer, adenocarcinoma (controls excluding all cancers)	5-methyluridine (ribothymidine) levels	Inverse variance weighted	25.71844117	19	0.138227381
GCST90199784	dGZuAa	Non-small cell lung cancer (controls excluding all cancers)	Cysteine-glutathione disulfide levels	MR Egger	5.718468311	12	0.929603531
GCST90199784	dGZuAa	Non-small cell lung cancer (controls excluding all cancers)	Cysteine-glutathione disulfide levels	Inverse variance weighted	6.818286852	13	0.9112714
GCST90199784	h4iI4h	Small cell lung cancer (controls excluding all cancers)	Cysteine-glutathione disulfide levels	MR Egger	6.152316663	12	0.908209833
GCST90199784	h4iI4h	Small cell lung cancer (controls excluding all cancers)	Cysteine-glutathione disulfide levels	Inverse variance weighted	7.874749586	13	0.851663233
GCST90199784	ofFfzJ	Non-small cell lung cancer, squamous (controls excluding all cancers)	Cysteine-glutathione disulfide levels	MR Egger	12.72250614	12	0.389528614
GCST90199784	ofFfzJ	Non-small cell lung cancer, squamous (controls excluding all cancers)	Cysteine-glutathione disulfide levels	Inverse variance weighted	13.76838363	13	0.390355494
GCST90199784	wKLX7j	Non-small cell lung cancer, adenocarcinoma (controls excluding all cancers)	Cysteine-glutathione disulfide levels	MR Egger	9.115767895	12	0.693011797
GCST90199784	wKLX7j	Non-small cell lung cancer, adenocarcinoma (controls excluding all cancers)	Cysteine-glutathione disulfide levels	Inverse variance weighted	9.134298378	13	0.762726596
GCST90199785	dGZuAa	Non-small cell lung cancer (controls excluding all cancers)	Isovalerylglycine levels	MR Egger	8.936478698	12	0.70834622
GCST90199785	dGZuAa	Non-small cell lung cancer (controls excluding all cancers)	Isovalerylglycine levels	Inverse variance weighted	12.42644792	13	0.493023046
GCST90199785	h4iI4h	Small cell lung cancer (controls excluding all cancers)	Isovalerylglycine levels	MR Egger	12.14587758	12	0.434036327
GCST90199785	h4iI4h	Small cell lung cancer (controls excluding all cancers)	Isovalerylglycine levels	Inverse variance weighted	12.39721723	13	0.49537174
GCST90199785	ofFfzJ	Non-small cell lung cancer, squamous (controls excluding all cancers)	Isovalerylglycine levels	MR Egger	11.82320204	12	0.459981061
GCST90199785	ofFfzJ	Non-small cell lung cancer, squamous (controls excluding all cancers)	Isovalerylglycine levels	Inverse variance weighted	20.22896993	13	0.089646169
GCST90199785	wKLX7j	Non-small cell lung cancer, adenocarcinoma (controls excluding all cancers)	Isovalerylglycine levels	MR Egger	1.251241568	12	0.999951136
GCST90199785	wKLX7j	Non-small cell lung cancer, adenocarcinoma (controls excluding all cancers)	Isovalerylglycine levels	Inverse variance weighted	1.315402039	13	0.999980101
GCST90199786	dGZuAa	Non-small cell lung cancer (controls excluding all cancers)	2-hydroxy-3-methylvalerate levels	MR Egger	16.26320157	12	0.179476175
GCST90199786	dGZuAa	Non-small cell lung cancer (controls excluding all cancers)	2-hydroxy-3-methylvalerate levels	Inverse variance weighted	17.63617525	13	0.171828532
GCST90199786	h4iI4h	Small cell lung cancer (controls excluding all cancers)	2-hydroxy-3-methylvalerate levels	MR Egger	8.929562187	12	0.708934706
GCST90199786	h4iI4h	Small cell lung cancer (controls excluding all cancers)	2-hydroxy-3-methylvalerate levels	Inverse variance weighted	9.022478479	13	0.771243726
GCST90199786	ofFfzJ	Non-small cell lung cancer, squamous (controls excluding all cancers)	2-hydroxy-3-methylvalerate levels	MR Egger	10.68997706	12	0.555657828
GCST90199786	ofFfzJ	Non-small cell lung cancer, squamous (controls excluding all cancers)	2-hydroxy-3-methylvalerate levels	Inverse variance weighted	14.51043604	13	0.338902946
GCST90199786	wKLX7j	Non-small cell lung cancer, adenocarcinoma (controls excluding all cancers)	2-hydroxy-3-methylvalerate levels	MR Egger	14.48341971	12	0.270908343
GCST90199786	wKLX7j	Non-small cell lung cancer, adenocarcinoma (controls excluding all cancers)	2-hydroxy-3-methylvalerate levels	Inverse variance weighted	14.5179667	13	0.33840284
GCST90199787	dGZuAa	Non-small cell lung cancer (controls excluding all cancers)	Homostachydrine levels	MR Egger	10.49465617	9	0.311942178
GCST90199787	dGZuAa	Non-small cell lung cancer (controls excluding all cancers)	Homostachydrine levels	Inverse variance weighted	10.70453451	10	0.380996007
GCST90199787	h4iI4h	Small cell lung cancer (controls excluding all cancers)	Homostachydrine levels	MR Egger	17.63190438	9	0.03969238
GCST90199787	h4iI4h	Small cell lung cancer (controls excluding all cancers)	Homostachydrine levels	Inverse variance weighted	17.97084568	10	0.055457429
GCST90199787	ofFfzJ	Non-small cell lung cancer, squamous (controls excluding all cancers)	Homostachydrine levels	MR Egger	9.437030673	9	0.397948296
GCST90199787	ofFfzJ	Non-small cell lung cancer, squamous (controls excluding all cancers)	Homostachydrine levels	Inverse variance weighted	10.13549137	10	0.428687726
GCST90199787	wKLX7j	Non-small cell lung cancer, adenocarcinoma (controls excluding all cancers)	Homostachydrine levels	MR Egger	14.72924009	9	0.098646859
GCST90199787	wKLX7j	Non-small cell lung cancer, adenocarcinoma (controls excluding all cancers)	Homostachydrine levels	Inverse variance weighted	15.10719556	10	0.128202301
GCST90199788	dGZuAa	Non-small cell lung cancer (controls excluding all cancers)	1-arachidonoyl-gpc (20:4n6) levels	MR Egger	19.05935869	14	0.162693503
GCST90199788	dGZuAa	Non-small cell lung cancer (controls excluding all cancers)	1-arachidonoyl-gpc (20:4n6) levels	Inverse variance weighted	20.22945015	15	0.163306288
GCST90199788	h4iI4h	Small cell lung cancer (controls excluding all cancers)	1-arachidonoyl-gpc (20:4n6) levels	MR Egger	22.71704801	14	0.065032487
GCST90199788	h4iI4h	Small cell lung cancer (controls excluding all cancers)	1-arachidonoyl-gpc (20:4n6) levels	Inverse variance weighted	24.64334299	15	0.054943127
GCST90199788	ofFfzJ	Non-small cell lung cancer, squamous (controls excluding all cancers)	1-arachidonoyl-gpc (20:4n6) levels	MR Egger	20.57274104	14	0.113093417
GCST90199788	ofFfzJ	Non-small cell lung cancer, squamous (controls excluding all cancers)	1-arachidonoyl-gpc (20:4n6) levels	Inverse variance weighted	20.93705197	15	0.138852617
GCST90199788	wKLX7j	Non-small cell lung cancer, adenocarcinoma (controls excluding all cancers)	1-arachidonoyl-gpc (20:4n6) levels	MR Egger	20.43742445	14	0.11694257
GCST90199788	wKLX7j	Non-small cell lung cancer, adenocarcinoma (controls excluding all cancers)	1-arachidonoyl-gpc (20:4n6) levels	Inverse variance weighted	21.12238656	15	0.132964394
GCST90199789	dGZuAa	Non-small cell lung cancer (controls excluding all cancers)	2-palmitoyl-GPC (16:0) levels	MR Egger	6.172764591	8	0.62788655
GCST90199789	dGZuAa	Non-small cell lung cancer (controls excluding all cancers)	2-palmitoyl-GPC (16:0) levels	Inverse variance weighted	6.258047931	9	0.713839712
GCST90199789	h4iI4h	Small cell lung cancer (controls excluding all cancers)	2-palmitoyl-GPC (16:0) levels	MR Egger	4.138420472	8	0.844423616
GCST90199789	h4iI4h	Small cell lung cancer (controls excluding all cancers)	2-palmitoyl-GPC (16:0) levels	Inverse variance weighted	4.169403908	9	0.899912974
GCST90199789	ofFfzJ	Non-small cell lung cancer, squamous (controls excluding all cancers)	2-palmitoyl-GPC (16:0) levels	MR Egger	6.359780625	8	0.606999188
GCST90199789	ofFfzJ	Non-small cell lung cancer, squamous (controls excluding all cancers)	2-palmitoyl-GPC (16:0) levels	Inverse variance weighted	9.17766171	9	0.421038846
GCST90199789	wKLX7j	Non-small cell lung cancer, adenocarcinoma (controls excluding all cancers)	2-palmitoyl-GPC (16:0) levels	MR Egger	7.203261734	8	0.514869648
GCST90199789	wKLX7j	Non-small cell lung cancer, adenocarcinoma (controls excluding all cancers)	2-palmitoyl-GPC (16:0) levels	Inverse variance weighted	8.478767599	9	0.486708129
GCST90199790	dGZuAa	Non-small cell lung cancer (controls excluding all cancers)	2-palmitoleoyl-GPC (16:1) levels	MR Egger	17.58491893	17	0.415467473
GCST90199790	dGZuAa	Non-small cell lung cancer (controls excluding all cancers)	2-palmitoleoyl-GPC (16:1) levels	Inverse variance weighted	20.77963972	18	0.290675931
GCST90199790	h4iI4h	Small cell lung cancer (controls excluding all cancers)	2-palmitoleoyl-GPC (16:1) levels	MR Egger	9.480205686	17	0.923982704
GCST90199790	h4iI4h	Small cell lung cancer (controls excluding all cancers)	2-palmitoleoyl-GPC (16:1) levels	Inverse variance weighted	10.64993009	18	0.908617361
GCST90199790	ofFfzJ	Non-small cell lung cancer, squamous (controls excluding all cancers)	2-palmitoleoyl-GPC (16:1) levels	MR Egger	28.59635064	17	0.038434443
GCST90199790	ofFfzJ	Non-small cell lung cancer, squamous (controls excluding all cancers)	2-palmitoleoyl-GPC (16:1) levels	Inverse variance weighted	28.83710436	18	0.050406592
GCST90199790	wKLX7j	Non-small cell lung cancer, adenocarcinoma (controls excluding all cancers)	2-palmitoleoyl-GPC (16:1) levels	MR Egger	15.15577749	17	0.584262154
GCST90199790	wKLX7j	Non-small cell lung cancer, adenocarcinoma (controls excluding all cancers)	2-palmitoleoyl-GPC (16:1) levels	Inverse variance weighted	15.88742702	18	0.600403657
GCST90199791	dGZuAa	Non-small cell lung cancer (controls excluding all cancers)	1-arachidonoyl-GPE (20:4n6) levels	MR Egger	27.55557289	19	0.09236287
GCST90199791	dGZuAa	Non-small cell lung cancer (controls excluding all cancers)	1-arachidonoyl-GPE (20:4n6) levels	Inverse variance weighted	28.08448724	20	0.107414419
GCST90199791	h4iI4h	Small cell lung cancer (controls excluding all cancers)	1-arachidonoyl-GPE (20:4n6) levels	MR Egger	20.95553396	19	0.339263081
GCST90199791	h4iI4h	Small cell lung cancer (controls excluding all cancers)	1-arachidonoyl-GPE (20:4n6) levels	Inverse variance weighted	22.07071983	20	0.336685558
GCST90199791	ofFfzJ	Non-small cell lung cancer, squamous (controls excluding all cancers)	1-arachidonoyl-GPE (20:4n6) levels	MR Egger	24.07648354	19	0.193234891
GCST90199791	ofFfzJ	Non-small cell lung cancer, squamous (controls excluding all cancers)	1-arachidonoyl-GPE (20:4n6) levels	Inverse variance weighted	24.07659514	20	0.239062335
GCST90199791	wKLX7j	Non-small cell lung cancer, adenocarcinoma (controls excluding all cancers)	1-arachidonoyl-GPE (20:4n6) levels	MR Egger	21.71286798	19	0.298778555
GCST90199791	wKLX7j	Non-small cell lung cancer, adenocarcinoma (controls excluding all cancers)	1-arachidonoyl-GPE (20:4n6) levels	Inverse variance weighted	22.01388245	20	0.339757818
GCST90199792	dGZuAa	Non-small cell lung cancer (controls excluding all cancers)	1-palmitoyl-GPE (16:0) levels	MR Egger	8.291756624	10	0.600361954
GCST90199792	dGZuAa	Non-small cell lung cancer (controls excluding all cancers)	1-palmitoyl-GPE (16:0) levels	Inverse variance weighted	11.98667602	11	0.364645577
GCST90199792	h4iI4h	Small cell lung cancer (controls excluding all cancers)	1-palmitoyl-GPE (16:0) levels	MR Egger	15.2497106	10	0.123219603
GCST90199792	h4iI4h	Small cell lung cancer (controls excluding all cancers)	1-palmitoyl-GPE (16:0) levels	Inverse variance weighted	15.25849792	11	0.170965991
GCST90199792	ofFfzJ	Non-small cell lung cancer, squamous (controls excluding all cancers)	1-palmitoyl-GPE (16:0) levels	MR Egger	5.099958698	10	0.884401358
GCST90199792	ofFfzJ	Non-small cell lung cancer, squamous (controls excluding all cancers)	1-palmitoyl-GPE (16:0) levels	Inverse variance weighted	7.509451277	11	0.756455179
GCST90199792	wKLX7j	Non-small cell lung cancer, adenocarcinoma (controls excluding all cancers)	1-palmitoyl-GPE (16:0) levels	MR Egger	8.988737313	10	0.533172782
GCST90199792	wKLX7j	Non-small cell lung cancer, adenocarcinoma (controls excluding all cancers)	1-palmitoyl-GPE (16:0) levels	Inverse variance weighted	9.4726689	11	0.578348507
GCST90199793	dGZuAa	Non-small cell lung cancer (controls excluding all cancers)	1-linoleoyl-GPE (18:2) levels	MR Egger	25.24776136	17	0.089299757
GCST90199793	dGZuAa	Non-small cell lung cancer (controls excluding all cancers)	1-linoleoyl-GPE (18:2) levels	Inverse variance weighted	26.29982189	18	0.093097584
GCST90199793	h4iI4h	Small cell lung cancer (controls excluding all cancers)	1-linoleoyl-GPE (18:2) levels	MR Egger	6.415821714	17	0.989927467
GCST90199793	h4iI4h	Small cell lung cancer (controls excluding all cancers)	1-linoleoyl-GPE (18:2) levels	Inverse variance weighted	6.428494999	18	0.994125791
GCST90199793	ofFfzJ	Non-small cell lung cancer, squamous (controls excluding all cancers)	1-linoleoyl-GPE (18:2) levels	MR Egger	19.49319108	17	0.300968314
GCST90199793	ofFfzJ	Non-small cell lung cancer, squamous (controls excluding all cancers)	1-linoleoyl-GPE (18:2) levels	Inverse variance weighted	20.02423248	18	0.331457056
GCST90199793	wKLX7j	Non-small cell lung cancer, adenocarcinoma (controls excluding all cancers)	1-linoleoyl-GPE (18:2) levels	MR Egger	13.46993749	17	0.704202778
GCST90199793	wKLX7j	Non-small cell lung cancer, adenocarcinoma (controls excluding all cancers)	1-linoleoyl-GPE (18:2) levels	Inverse variance weighted	13.64260275	18	0.752074565
GCST90199794	dGZuAa	Non-small cell lung cancer (controls excluding all cancers)	1-oleoyl-GPE (18:1) levels	MR Egger	0.001138526	1	0.973082844
GCST90199794	dGZuAa	Non-small cell lung cancer (controls excluding all cancers)	1-oleoyl-GPE (18:1) levels	Inverse variance weighted	1.052557644	2	0.590799354
GCST90199794	h4iI4h	Small cell lung cancer (controls excluding all cancers)	1-oleoyl-GPE (18:1) levels	MR Egger	0.913197922	1	0.339267337
GCST90199794	h4iI4h	Small cell lung cancer (controls excluding all cancers)	1-oleoyl-GPE (18:1) levels	Inverse variance weighted	2.587590731	2	0.27422801
GCST90199794	ofFfzJ	Non-small cell lung cancer, squamous (controls excluding all cancers)	1-oleoyl-GPE (18:1) levels	MR Egger	0.062847519	1	0.802050643
GCST90199794	ofFfzJ	Non-small cell lung cancer, squamous (controls excluding all cancers)	1-oleoyl-GPE (18:1) levels	Inverse variance weighted	0.938355434	2	0.625516408
GCST90199794	wKLX7j	Non-small cell lung cancer, adenocarcinoma (controls excluding all cancers)	1-oleoyl-GPE (18:1) levels	MR Egger	0.027602751	1	0.868046182
GCST90199794	wKLX7j	Non-small cell lung cancer, adenocarcinoma (controls excluding all cancers)	1-oleoyl-GPE (18:1) levels	Inverse variance weighted	0.920288515	2	0.631192585
GCST90199795	dGZuAa	Non-small cell lung cancer (controls excluding all cancers)	2-hydroxypalmitate levels	MR Egger	14.34818342	9	0.110467553
GCST90199795	dGZuAa	Non-small cell lung cancer (controls excluding all cancers)	2-hydroxypalmitate levels	Inverse variance weighted	14.69443962	10	0.143605495
GCST90199795	h4iI4h	Small cell lung cancer (controls excluding all cancers)	2-hydroxypalmitate levels	MR Egger	12.99221024	9	0.162959057
GCST90199795	h4iI4h	Small cell lung cancer (controls excluding all cancers)	2-hydroxypalmitate levels	Inverse variance weighted	14.40910613	10	0.155135371
GCST90199795	ofFfzJ	Non-small cell lung cancer, squamous (controls excluding all cancers)	2-hydroxypalmitate levels	MR Egger	6.395946968	9	0.699728814
GCST90199795	ofFfzJ	Non-small cell lung cancer, squamous (controls excluding all cancers)	2-hydroxypalmitate levels	Inverse variance weighted	6.690259797	10	0.754326884
GCST90199795	wKLX7j	Non-small cell lung cancer, adenocarcinoma (controls excluding all cancers)	2-hydroxypalmitate levels	MR Egger	12.07892068	9	0.208896621
GCST90199795	wKLX7j	Non-small cell lung cancer, adenocarcinoma (controls excluding all cancers)	2-hydroxypalmitate levels	Inverse variance weighted	12.40252333	10	0.259019762
GCST90199796	dGZuAa	Non-small cell lung cancer (controls excluding all cancers)	Docosapentaenoate (n6 DPA; 22:5n6) levels	MR Egger	21.37361111	6	0.001571481
GCST90199796	dGZuAa	Non-small cell lung cancer (controls excluding all cancers)	Docosapentaenoate (n6 DPA; 22:5n6) levels	Inverse variance weighted	21.40984485	7	0.003208629
GCST90199796	h4iI4h	Small cell lung cancer (controls excluding all cancers)	Docosapentaenoate (n6 DPA; 22:5n6) levels	MR Egger	6.203711729	6	0.400761557
GCST90199796	h4iI4h	Small cell lung cancer (controls excluding all cancers)	Docosapentaenoate (n6 DPA; 22:5n6) levels	Inverse variance weighted	6.504459934	7	0.482227901
GCST90199796	ofFfzJ	Non-small cell lung cancer, squamous (controls excluding all cancers)	Docosapentaenoate (n6 DPA; 22:5n6) levels	MR Egger	6.322888723	6	0.388008455
GCST90199796	ofFfzJ	Non-small cell lung cancer, squamous (controls excluding all cancers)	Docosapentaenoate (n6 DPA; 22:5n6) levels	Inverse variance weighted	6.354416465	7	0.499028087
GCST90199796	wKLX7j	Non-small cell lung cancer, adenocarcinoma (controls excluding all cancers)	Docosapentaenoate (n6 DPA; 22:5n6) levels	MR Egger	2.199231346	6	0.900493668
GCST90199796	wKLX7j	Non-small cell lung cancer, adenocarcinoma (controls excluding all cancers)	Docosapentaenoate (n6 DPA; 22:5n6) levels	Inverse variance weighted	2.209520951	7	0.947339574
GCST90199797	dGZuAa	Non-small cell lung cancer (controls excluding all cancers)	Gulonate levels	MR Egger	15.06471813	11	0.179553236
GCST90199797	dGZuAa	Non-small cell lung cancer (controls excluding all cancers)	Gulonate levels	Inverse variance weighted	15.78508543	12	0.201279027
GCST90199797	h4iI4h	Small cell lung cancer (controls excluding all cancers)	Gulonate levels	MR Egger	6.321202086	11	0.851096274
GCST90199797	h4iI4h	Small cell lung cancer (controls excluding all cancers)	Gulonate levels	Inverse variance weighted	6.592008044	12	0.88335698
GCST90199797	ofFfzJ	Non-small cell lung cancer, squamous (controls excluding all cancers)	Gulonate levels	MR Egger	18.7059219	11	0.066580921
GCST90199797	ofFfzJ	Non-small cell lung cancer, squamous (controls excluding all cancers)	Gulonate levels	Inverse variance weighted	22.97319957	12	0.027954333
GCST90199797	wKLX7j	Non-small cell lung cancer, adenocarcinoma (controls excluding all cancers)	Gulonate levels	MR Egger	9.000452604	11	0.621850552
GCST90199797	wKLX7j	Non-small cell lung cancer, adenocarcinoma (controls excluding all cancers)	Gulonate levels	Inverse variance weighted	9.532174788	12	0.656928155
GCST90199798	dGZuAa	Non-small cell lung cancer (controls excluding all cancers)	Isobutyrylglycine levels	MR Egger	10.3840423	17	0.886738195
GCST90199798	dGZuAa	Non-small cell lung cancer (controls excluding all cancers)	Isobutyrylglycine levels	Inverse variance weighted	10.51884923	18	0.91364892
GCST90199798	h4iI4h	Small cell lung cancer (controls excluding all cancers)	Isobutyrylglycine levels	MR Egger	9.418759142	17	0.926201819
GCST90199798	h4iI4h	Small cell lung cancer (controls excluding all cancers)	Isobutyrylglycine levels	Inverse variance weighted	10.82290319	18	0.901720132
GCST90199798	ofFfzJ	Non-small cell lung cancer, squamous (controls excluding all cancers)	Isobutyrylglycine levels	MR Egger	13.91677519	17	0.672984117
GCST90199798	ofFfzJ	Non-small cell lung cancer, squamous (controls excluding all cancers)	Isobutyrylglycine levels	Inverse variance weighted	15.11041249	18	0.654372302
GCST90199798	wKLX7j	Non-small cell lung cancer, adenocarcinoma (controls excluding all cancers)	Isobutyrylglycine levels	MR Egger	11.67517203	17	0.819395198
GCST90199798	wKLX7j	Non-small cell lung cancer, adenocarcinoma (controls excluding all cancers)	Isobutyrylglycine levels	Inverse variance weighted	12.20027425	18	0.83672696
GCST90199799	dGZuAa	Non-small cell lung cancer (controls excluding all cancers)	Glutarylcarnitine (c5-dc) levels	MR Egger	8.358788951	8	0.399230007
GCST90199799	dGZuAa	Non-small cell lung cancer (controls excluding all cancers)	Glutarylcarnitine (c5-dc) levels	Inverse variance weighted	8.853777136	9	0.45088001
GCST90199799	h4iI4h	Small cell lung cancer (controls excluding all cancers)	Glutarylcarnitine (c5-dc) levels	MR Egger	8.570992685	8	0.379767385
GCST90199799	h4iI4h	Small cell lung cancer (controls excluding all cancers)	Glutarylcarnitine (c5-dc) levels	Inverse variance weighted	12.03207223	9	0.211507261
GCST90199799	ofFfzJ	Non-small cell lung cancer, squamous (controls excluding all cancers)	Glutarylcarnitine (c5-dc) levels	MR Egger	7.063318141	8	0.529816803
GCST90199799	ofFfzJ	Non-small cell lung cancer, squamous (controls excluding all cancers)	Glutarylcarnitine (c5-dc) levels	Inverse variance weighted	9.11768227	9	0.426482827
GCST90199799	wKLX7j	Non-small cell lung cancer, adenocarcinoma (controls excluding all cancers)	Glutarylcarnitine (c5-dc) levels	MR Egger	5.61839001	8	0.689891032
GCST90199799	wKLX7j	Non-small cell lung cancer, adenocarcinoma (controls excluding all cancers)	Glutarylcarnitine (c5-dc) levels	Inverse variance weighted	5.91339864	9	0.748553488
GCST90199800	dGZuAa	Non-small cell lung cancer (controls excluding all cancers)	Carnitine C5:1 levels	MR Egger	17.168784	13	0.191702697
GCST90199800	dGZuAa	Non-small cell lung cancer (controls excluding all cancers)	Carnitine C5:1 levels	Inverse variance weighted	17.2259283	14	0.244337953
GCST90199800	h4iI4h	Small cell lung cancer (controls excluding all cancers)	Carnitine C5:1 levels	MR Egger	14.07635857	13	0.368488488
GCST90199800	h4iI4h	Small cell lung cancer (controls excluding all cancers)	Carnitine C5:1 levels	Inverse variance weighted	14.11883388	14	0.440895865
GCST90199800	ofFfzJ	Non-small cell lung cancer, squamous (controls excluding all cancers)	Carnitine C5:1 levels	MR Egger	20.8884958	13	0.075163522
GCST90199800	ofFfzJ	Non-small cell lung cancer, squamous (controls excluding all cancers)	Carnitine C5:1 levels	Inverse variance weighted	21.4927042	14	0.089656471
GCST90199800	wKLX7j	Non-small cell lung cancer, adenocarcinoma (controls excluding all cancers)	Carnitine C5:1 levels	MR Egger	18.52049887	13	0.138737443
GCST90199800	wKLX7j	Non-small cell lung cancer, adenocarcinoma (controls excluding all cancers)	Carnitine C5:1 levels	Inverse variance weighted	19.75133493	14	0.138178222
GCST90199801	dGZuAa	Non-small cell lung cancer (controls excluding all cancers)	Hydroquinone sulfate levels	MR Egger	9.76732699	8	0.281737825
GCST90199801	dGZuAa	Non-small cell lung cancer (controls excluding all cancers)	Hydroquinone sulfate levels	Inverse variance weighted	11.75638155	9	0.227394383
GCST90199801	h4iI4h	Small cell lung cancer (controls excluding all cancers)	Hydroquinone sulfate levels	MR Egger	2.205754366	8	0.974045199
GCST90199801	h4iI4h	Small cell lung cancer (controls excluding all cancers)	Hydroquinone sulfate levels	Inverse variance weighted	3.789756626	9	0.924697241
GCST90199801	ofFfzJ	Non-small cell lung cancer, squamous (controls excluding all cancers)	Hydroquinone sulfate levels	MR Egger	10.17592844	8	0.252894589
GCST90199801	ofFfzJ	Non-small cell lung cancer, squamous (controls excluding all cancers)	Hydroquinone sulfate levels	Inverse variance weighted	10.52622751	9	0.309585101
GCST90199801	wKLX7j	Non-small cell lung cancer, adenocarcinoma (controls excluding all cancers)	Hydroquinone sulfate levels	MR Egger	9.098627596	8	0.334044336
GCST90199801	wKLX7j	Non-small cell lung cancer, adenocarcinoma (controls excluding all cancers)	Hydroquinone sulfate levels	Inverse variance weighted	9.545991856	9	0.388472706
GCST90199802	dGZuAa	Non-small cell lung cancer (controls excluding all cancers)	Beta-hydroxyisovaleroylcarnitine levels	MR Egger	13.93532069	14	0.454540799
GCST90199802	dGZuAa	Non-small cell lung cancer (controls excluding all cancers)	Beta-hydroxyisovaleroylcarnitine levels	Inverse variance weighted	14.49729852	15	0.488195618
GCST90199802	h4iI4h	Small cell lung cancer (controls excluding all cancers)	Beta-hydroxyisovaleroylcarnitine levels	MR Egger	12.46311354	14	0.569163686
GCST90199802	h4iI4h	Small cell lung cancer (controls excluding all cancers)	Beta-hydroxyisovaleroylcarnitine levels	Inverse variance weighted	13.50098936	15	0.563660954
GCST90199802	ofFfzJ	Non-small cell lung cancer, squamous (controls excluding all cancers)	Beta-hydroxyisovaleroylcarnitine levels	MR Egger	17.67136478	14	0.222160836
GCST90199802	ofFfzJ	Non-small cell lung cancer, squamous (controls excluding all cancers)	Beta-hydroxyisovaleroylcarnitine levels	Inverse variance weighted	17.84433869	15	0.270937578
GCST90199802	wKLX7j	Non-small cell lung cancer, adenocarcinoma (controls excluding all cancers)	Beta-hydroxyisovaleroylcarnitine levels	MR Egger	20.29738015	14	0.121041037
GCST90199802	wKLX7j	Non-small cell lung cancer, adenocarcinoma (controls excluding all cancers)	Beta-hydroxyisovaleroylcarnitine levels	Inverse variance weighted	20.31417794	15	0.160208842
GCST90199803	dGZuAa	Non-small cell lung cancer (controls excluding all cancers)	Catechol sulfate levels	MR Egger	28.08800077	17	0.043920404
GCST90199803	dGZuAa	Non-small cell lung cancer (controls excluding all cancers)	Catechol sulfate levels	Inverse variance weighted	28.09076515	18	0.060687317
GCST90199803	h4iI4h	Small cell lung cancer (controls excluding all cancers)	Catechol sulfate levels	MR Egger	5.864839158	17	0.994048749
GCST90199803	h4iI4h	Small cell lung cancer (controls excluding all cancers)	Catechol sulfate levels	Inverse variance weighted	6.157955168	18	0.995513793
GCST90199803	ofFfzJ	Non-small cell lung cancer, squamous (controls excluding all cancers)	Catechol sulfate levels	MR Egger	18.52811552	17	0.356279972
GCST90199803	ofFfzJ	Non-small cell lung cancer, squamous (controls excluding all cancers)	Catechol sulfate levels	Inverse variance weighted	18.57641572	18	0.418330996
GCST90199803	wKLX7j	Non-small cell lung cancer, adenocarcinoma (controls excluding all cancers)	Catechol sulfate levels	MR Egger	27.54804023	17	0.050504287
GCST90199803	wKLX7j	Non-small cell lung cancer, adenocarcinoma (controls excluding all cancers)	Catechol sulfate levels	Inverse variance weighted	27.5927316	18	0.068529518
GCST90199804	dGZuAa	Non-small cell lung cancer (controls excluding all cancers)	7-alpha-hydroxy-3-oxo-4-cholestenoate (7-hoca) levels	MR Egger	10.86515304	12	0.540509144
GCST90199804	dGZuAa	Non-small cell lung cancer (controls excluding all cancers)	7-alpha-hydroxy-3-oxo-4-cholestenoate (7-hoca) levels	Inverse variance weighted	11.1476797	13	0.598447463
GCST90199804	h4iI4h	Small cell lung cancer (controls excluding all cancers)	7-alpha-hydroxy-3-oxo-4-cholestenoate (7-hoca) levels	MR Egger	4.533027056	12	0.971789797
GCST90199804	h4iI4h	Small cell lung cancer (controls excluding all cancers)	7-alpha-hydroxy-3-oxo-4-cholestenoate (7-hoca) levels	Inverse variance weighted	5.260325429	13	0.969006309
GCST90199804	ofFfzJ	Non-small cell lung cancer, squamous (controls excluding all cancers)	7-alpha-hydroxy-3-oxo-4-cholestenoate (7-hoca) levels	MR Egger	15.08864246	12	0.236624606
GCST90199804	ofFfzJ	Non-small cell lung cancer, squamous (controls excluding all cancers)	7-alpha-hydroxy-3-oxo-4-cholestenoate (7-hoca) levels	Inverse variance weighted	15.4957998	13	0.277430904
GCST90199804	wKLX7j	Non-small cell lung cancer, adenocarcinoma (controls excluding all cancers)	7-alpha-hydroxy-3-oxo-4-cholestenoate (7-hoca) levels	MR Egger	8.396610925	12	0.753419589
GCST90199804	wKLX7j	Non-small cell lung cancer, adenocarcinoma (controls excluding all cancers)	7-alpha-hydroxy-3-oxo-4-cholestenoate (7-hoca) levels	Inverse variance weighted	8.444756256	13	0.813467588
GCST90199805	dGZuAa	Non-small cell lung cancer (controls excluding all cancers)	Octadecanedioate levels	MR Egger	14.12928318	17	0.657930262
GCST90199805	dGZuAa	Non-small cell lung cancer (controls excluding all cancers)	Octadecanedioate levels	Inverse variance weighted	14.27813373	18	0.71078837
GCST90199805	h4iI4h	Small cell lung cancer (controls excluding all cancers)	Octadecanedioate levels	MR Egger	8.310584339	17	0.959446993
GCST90199805	h4iI4h	Small cell lung cancer (controls excluding all cancers)	Octadecanedioate levels	Inverse variance weighted	8.90134335	18	0.961984385
GCST90199805	ofFfzJ	Non-small cell lung cancer, squamous (controls excluding all cancers)	Octadecanedioate levels	MR Egger	15.68548147	17	0.546230639
GCST90199805	ofFfzJ	Non-small cell lung cancer, squamous (controls excluding all cancers)	Octadecanedioate levels	Inverse variance weighted	15.6857597	18	0.614467812
GCST90199805	wKLX7j	Non-small cell lung cancer, adenocarcinoma (controls excluding all cancers)	Octadecanedioate levels	MR Egger	13.52037276	17	0.700713931
GCST90199805	wKLX7j	Non-small cell lung cancer, adenocarcinoma (controls excluding all cancers)	Octadecanedioate levels	Inverse variance weighted	13.5578105	18	0.757428557
GCST90199806	dGZuAa	Non-small cell lung cancer (controls excluding all cancers)	Tetradecanedioate (C14-DC) levels	MR Egger	7.990784673	7	0.333407204
GCST90199806	dGZuAa	Non-small cell lung cancer (controls excluding all cancers)	Tetradecanedioate (C14-DC) levels	Inverse variance weighted	9.894117594	8	0.272536298
GCST90199806	h4iI4h	Small cell lung cancer (controls excluding all cancers)	Tetradecanedioate (C14-DC) levels	MR Egger	12.36678794	7	0.089123907
GCST90199806	h4iI4h	Small cell lung cancer (controls excluding all cancers)	Tetradecanedioate (C14-DC) levels	Inverse variance weighted	12.4024152	8	0.134131932
GCST90199806	ofFfzJ	Non-small cell lung cancer, squamous (controls excluding all cancers)	Tetradecanedioate (C14-DC) levels	MR Egger	7.027327123	7	0.426040128
GCST90199806	ofFfzJ	Non-small cell lung cancer, squamous (controls excluding all cancers)	Tetradecanedioate (C14-DC) levels	Inverse variance weighted	8.288510696	8	0.405807061
GCST90199806	wKLX7j	Non-small cell lung cancer, adenocarcinoma (controls excluding all cancers)	Tetradecanedioate (C14-DC) levels	MR Egger	13.03097728	7	0.071357223
GCST90199806	wKLX7j	Non-small cell lung cancer, adenocarcinoma (controls excluding all cancers)	Tetradecanedioate (C14-DC) levels	Inverse variance weighted	14.45195378	8	0.07071976
GCST90199807	dGZuAa	Non-small cell lung cancer (controls excluding all cancers)	Hexadecanedioate (C16-DC) levels	MR Egger	14.59475271	10	0.147549693
GCST90199807	dGZuAa	Non-small cell lung cancer (controls excluding all cancers)	Hexadecanedioate (C16-DC) levels	Inverse variance weighted	14.99807616	11	0.182585021
GCST90199807	h4iI4h	Small cell lung cancer (controls excluding all cancers)	Hexadecanedioate (C16-DC) levels	MR Egger	6.954334769	10	0.729748886
GCST90199807	h4iI4h	Small cell lung cancer (controls excluding all cancers)	Hexadecanedioate (C16-DC) levels	Inverse variance weighted	7.036749562	11	0.796099682
GCST90199807	ofFfzJ	Non-small cell lung cancer, squamous (controls excluding all cancers)	Hexadecanedioate (C16-DC) levels	MR Egger	18.48081836	10	0.047374671
GCST90199807	ofFfzJ	Non-small cell lung cancer, squamous (controls excluding all cancers)	Hexadecanedioate (C16-DC) levels	Inverse variance weighted	18.49698758	11	0.070742297
GCST90199807	wKLX7j	Non-small cell lung cancer, adenocarcinoma (controls excluding all cancers)	Hexadecanedioate (C16-DC) levels	MR Egger	17.89132946	10	0.056824661
GCST90199807	wKLX7j	Non-small cell lung cancer, adenocarcinoma (controls excluding all cancers)	Hexadecanedioate (C16-DC) levels	Inverse variance weighted	17.89705534	11	0.084000237
GCST90199808	dGZuAa	Non-small cell lung cancer (controls excluding all cancers)	Glycerophosphoethanolamine levels	MR Egger	11.76576867	13	0.54693811
GCST90199808	dGZuAa	Non-small cell lung cancer (controls excluding all cancers)	Glycerophosphoethanolamine levels	Inverse variance weighted	11.78001013	14	0.623964523
GCST90199808	h4iI4h	Small cell lung cancer (controls excluding all cancers)	Glycerophosphoethanolamine levels	MR Egger	12.08200342	13	0.52093131
GCST90199808	h4iI4h	Small cell lung cancer (controls excluding all cancers)	Glycerophosphoethanolamine levels	Inverse variance weighted	12.08222995	14	0.599699075
GCST90199808	ofFfzJ	Non-small cell lung cancer, squamous (controls excluding all cancers)	Glycerophosphoethanolamine levels	MR Egger	12.1471476	13	0.515616265
GCST90199808	ofFfzJ	Non-small cell lung cancer, squamous (controls excluding all cancers)	Glycerophosphoethanolamine levels	Inverse variance weighted	12.30450186	14	0.5818633
GCST90199808	wKLX7j	Non-small cell lung cancer, adenocarcinoma (controls excluding all cancers)	Glycerophosphoethanolamine levels	MR Egger	11.88276701	13	0.537279667
GCST90199808	wKLX7j	Non-small cell lung cancer, adenocarcinoma (controls excluding all cancers)	Glycerophosphoethanolamine levels	Inverse variance weighted	12.73209492	14	0.5477188
GCST90199809	dGZuAa	Non-small cell lung cancer (controls excluding all cancers)	Taurolithocholate 3-sulfate levels	MR Egger	11.99430166	12	0.446137393
GCST90199809	dGZuAa	Non-small cell lung cancer (controls excluding all cancers)	Taurolithocholate 3-sulfate levels	Inverse variance weighted	14.03587138	13	0.371322589
GCST90199809	h4iI4h	Small cell lung cancer (controls excluding all cancers)	Taurolithocholate 3-sulfate levels	MR Egger	17.41671692	12	0.134582691
GCST90199809	h4iI4h	Small cell lung cancer (controls excluding all cancers)	Taurolithocholate 3-sulfate levels	Inverse variance weighted	20.31240228	13	0.087689677
GCST90199809	ofFfzJ	Non-small cell lung cancer, squamous (controls excluding all cancers)	Taurolithocholate 3-sulfate levels	MR Egger	12.90706077	12	0.375831979
GCST90199809	ofFfzJ	Non-small cell lung cancer, squamous (controls excluding all cancers)	Taurolithocholate 3-sulfate levels	Inverse variance weighted	13.43712059	13	0.414641993
GCST90199809	wKLX7j	Non-small cell lung cancer, adenocarcinoma (controls excluding all cancers)	Taurolithocholate 3-sulfate levels	MR Egger	16.39046122	12	0.173999484
GCST90199809	wKLX7j	Non-small cell lung cancer, adenocarcinoma (controls excluding all cancers)	Taurolithocholate 3-sulfate levels	Inverse variance weighted	16.67518108	13	0.214581514
GCST90199810	dGZuAa	Non-small cell lung cancer (controls excluding all cancers)	1-palmitoyl-GPI (16:0) levels	MR Egger	9.236297099	13	0.754872058
GCST90199810	dGZuAa	Non-small cell lung cancer (controls excluding all cancers)	1-palmitoyl-GPI (16:0) levels	Inverse variance weighted	9.371781917	14	0.806522502
GCST90199810	h4iI4h	Small cell lung cancer (controls excluding all cancers)	1-palmitoyl-GPI (16:0) levels	MR Egger	11.90747186	13	0.535245421
GCST90199810	h4iI4h	Small cell lung cancer (controls excluding all cancers)	1-palmitoyl-GPI (16:0) levels	Inverse variance weighted	12.10237165	14	0.59808175
GCST90199810	ofFfzJ	Non-small cell lung cancer, squamous (controls excluding all cancers)	1-palmitoyl-GPI (16:0) levels	MR Egger	15.24472965	13	0.292324994
GCST90199810	ofFfzJ	Non-small cell lung cancer, squamous (controls excluding all cancers)	1-palmitoyl-GPI (16:0) levels	Inverse variance weighted	15.49749812	14	0.345013686
GCST90199810	wKLX7j	Non-small cell lung cancer, adenocarcinoma (controls excluding all cancers)	1-palmitoyl-GPI (16:0) levels	MR Egger	8.399652536	13	0.816624622
GCST90199810	wKLX7j	Non-small cell lung cancer, adenocarcinoma (controls excluding all cancers)	1-palmitoyl-GPI (16:0) levels	Inverse variance weighted	8.781544597	14	0.844785034
GCST90199811	dGZuAa	Non-small cell lung cancer (controls excluding all cancers)	Glycolithocholate sulfate levels	MR Egger	5.733668421	6	0.453676143
GCST90199811	dGZuAa	Non-small cell lung cancer (controls excluding all cancers)	Glycolithocholate sulfate levels	Inverse variance weighted	7.739175696	7	0.356154091
GCST90199811	h4iI4h	Small cell lung cancer (controls excluding all cancers)	Glycolithocholate sulfate levels	MR Egger	3.856907683	6	0.696033447
GCST90199811	h4iI4h	Small cell lung cancer (controls excluding all cancers)	Glycolithocholate sulfate levels	Inverse variance weighted	5.201764663	7	0.635355931
GCST90199811	ofFfzJ	Non-small cell lung cancer, squamous (controls excluding all cancers)	Glycolithocholate sulfate levels	MR Egger	7.3591987	6	0.288901763
GCST90199811	ofFfzJ	Non-small cell lung cancer, squamous (controls excluding all cancers)	Glycolithocholate sulfate levels	Inverse variance weighted	7.404225752	7	0.3880385
GCST90199811	wKLX7j	Non-small cell lung cancer, adenocarcinoma (controls excluding all cancers)	Glycolithocholate sulfate levels	MR Egger	2.09621487	6	0.910640339
GCST90199811	wKLX7j	Non-small cell lung cancer, adenocarcinoma (controls excluding all cancers)	Glycolithocholate sulfate levels	Inverse variance weighted	4.141721935	7	0.763316825
GCST90199812	dGZuAa	Non-small cell lung cancer (controls excluding all cancers)	3-(3-hydroxyphenyl)propionate levels	MR Egger	4.789767581	11	0.940918721
GCST90199812	dGZuAa	Non-small cell lung cancer (controls excluding all cancers)	3-(3-hydroxyphenyl)propionate levels	Inverse variance weighted	14.42324808	12	0.274500615
GCST90199812	h4iI4h	Small cell lung cancer (controls excluding all cancers)	3-(3-hydroxyphenyl)propionate levels	MR Egger	6.187229462	11	0.860584058
GCST90199812	h4iI4h	Small cell lung cancer (controls excluding all cancers)	3-(3-hydroxyphenyl)propionate levels	Inverse variance weighted	7.152735098	12	0.84735723
GCST90199812	ofFfzJ	Non-small cell lung cancer, squamous (controls excluding all cancers)	3-(3-hydroxyphenyl)propionate levels	MR Egger	3.655627878	11	0.978930782
GCST90199812	ofFfzJ	Non-small cell lung cancer, squamous (controls excluding all cancers)	3-(3-hydroxyphenyl)propionate levels	Inverse variance weighted	7.676663649	12	0.809860235
GCST90199812	wKLX7j	Non-small cell lung cancer, adenocarcinoma (controls excluding all cancers)	3-(3-hydroxyphenyl)propionate levels	MR Egger	9.55373581	11	0.570917961
GCST90199812	wKLX7j	Non-small cell lung cancer, adenocarcinoma (controls excluding all cancers)	3-(3-hydroxyphenyl)propionate levels	Inverse variance weighted	10.42215788	12	0.578976992
GCST90199813	dGZuAa	Non-small cell lung cancer (controls excluding all cancers)	Deoxycarnitine levels	MR Egger	18.98236186	18	0.392910397
GCST90199813	dGZuAa	Non-small cell lung cancer (controls excluding all cancers)	Deoxycarnitine levels	Inverse variance weighted	18.9846952	19	0.457818353
GCST90199813	h4iI4h	Small cell lung cancer (controls excluding all cancers)	Deoxycarnitine levels	MR Egger	17.70022169	18	0.475559258
GCST90199813	h4iI4h	Small cell lung cancer (controls excluding all cancers)	Deoxycarnitine levels	Inverse variance weighted	17.78087006	19	0.537117402
GCST90199813	ofFfzJ	Non-small cell lung cancer, squamous (controls excluding all cancers)	Deoxycarnitine levels	MR Egger	28.87644717	18	0.049910126
GCST90199813	ofFfzJ	Non-small cell lung cancer, squamous (controls excluding all cancers)	Deoxycarnitine levels	Inverse variance weighted	28.91886358	19	0.06727212
GCST90199813	wKLX7j	Non-small cell lung cancer, adenocarcinoma (controls excluding all cancers)	Deoxycarnitine levels	MR Egger	23.78266993	18	0.16227759
GCST90199813	wKLX7j	Non-small cell lung cancer, adenocarcinoma (controls excluding all cancers)	Deoxycarnitine levels	Inverse variance weighted	27.86297193	19	0.086101477
GCST90199814	dGZuAa	Non-small cell lung cancer (controls excluding all cancers)	Alpha-hydroxycaproate levels	MR Egger	3.701147529	5	0.593193202
GCST90199814	dGZuAa	Non-small cell lung cancer (controls excluding all cancers)	Alpha-hydroxycaproate levels	Inverse variance weighted	3.702563697	6	0.716853097
GCST90199814	h4iI4h	Small cell lung cancer (controls excluding all cancers)	Alpha-hydroxycaproate levels	MR Egger	7.736822231	5	0.171348756
GCST90199814	h4iI4h	Small cell lung cancer (controls excluding all cancers)	Alpha-hydroxycaproate levels	Inverse variance weighted	7.968215646	6	0.240441172
GCST90199814	ofFfzJ	Non-small cell lung cancer, squamous (controls excluding all cancers)	Alpha-hydroxycaproate levels	MR Egger	5.240436456	5	0.387247274
GCST90199814	ofFfzJ	Non-small cell lung cancer, squamous (controls excluding all cancers)	Alpha-hydroxycaproate levels	Inverse variance weighted	5.366728585	6	0.497708391
GCST90199814	wKLX7j	Non-small cell lung cancer, adenocarcinoma (controls excluding all cancers)	Alpha-hydroxycaproate levels	MR Egger	1.449504001	5	0.918822445
GCST90199814	wKLX7j	Non-small cell lung cancer, adenocarcinoma (controls excluding all cancers)	Alpha-hydroxycaproate levels	Inverse variance weighted	1.554007698	6	0.955826634
GCST90199815	dGZuAa	Non-small cell lung cancer (controls excluding all cancers)	1-ribosyl-imidazoleacetate levels	MR Egger	17.78426119	19	0.536889649
GCST90199815	dGZuAa	Non-small cell lung cancer (controls excluding all cancers)	1-ribosyl-imidazoleacetate levels	Inverse variance weighted	18.32289561	20	0.566146758
GCST90199815	h4iI4h	Small cell lung cancer (controls excluding all cancers)	1-ribosyl-imidazoleacetate levels	MR Egger	21.04766716	19	0.334173027
GCST90199815	h4iI4h	Small cell lung cancer (controls excluding all cancers)	1-ribosyl-imidazoleacetate levels	Inverse variance weighted	21.05579112	20	0.393855316
GCST90199815	ofFfzJ	Non-small cell lung cancer, squamous (controls excluding all cancers)	1-ribosyl-imidazoleacetate levels	MR Egger	16.87711142	19	0.59819301
GCST90199815	ofFfzJ	Non-small cell lung cancer, squamous (controls excluding all cancers)	1-ribosyl-imidazoleacetate levels	Inverse variance weighted	19.85288365	20	0.467165757
GCST90199815	wKLX7j	Non-small cell lung cancer, adenocarcinoma (controls excluding all cancers)	1-ribosyl-imidazoleacetate levels	MR Egger	18.35788147	19	0.498663843
GCST90199815	wKLX7j	Non-small cell lung cancer, adenocarcinoma (controls excluding all cancers)	1-ribosyl-imidazoleacetate levels	Inverse variance weighted	18.47892132	20	0.555890984
GCST90199816	dGZuAa	Non-small cell lung cancer (controls excluding all cancers)	3,4-dihydroxybutyrate levels	MR Egger	4.134345846	9	0.902349626
GCST90199816	dGZuAa	Non-small cell lung cancer (controls excluding all cancers)	3,4-dihydroxybutyrate levels	Inverse variance weighted	8.078615354	10	0.621158012
GCST90199816	h4iI4h	Small cell lung cancer (controls excluding all cancers)	3,4-dihydroxybutyrate levels	MR Egger	7.058425505	9	0.631036403
GCST90199816	h4iI4h	Small cell lung cancer (controls excluding all cancers)	3,4-dihydroxybutyrate levels	Inverse variance weighted	7.159148838	10	0.710339764
GCST90199816	ofFfzJ	Non-small cell lung cancer, squamous (controls excluding all cancers)	3,4-dihydroxybutyrate levels	MR Egger	6.696838131	9	0.668649284
GCST90199816	ofFfzJ	Non-small cell lung cancer, squamous (controls excluding all cancers)	3,4-dihydroxybutyrate levels	Inverse variance weighted	7.878095513	10	0.640743124
GCST90199816	wKLX7j	Non-small cell lung cancer, adenocarcinoma (controls excluding all cancers)	3,4-dihydroxybutyrate levels	MR Egger	14.48617049	9	0.10605178
GCST90199816	wKLX7j	Non-small cell lung cancer, adenocarcinoma (controls excluding all cancers)	3,4-dihydroxybutyrate levels	Inverse variance weighted	20.80912431	10	0.022464581
GCST90199817	dGZuAa	Non-small cell lung cancer (controls excluding all cancers)	Indoleacetylglutamine levels	MR Egger	9.444733398	14	0.801550115
GCST90199817	dGZuAa	Non-small cell lung cancer (controls excluding all cancers)	Indoleacetylglutamine levels	Inverse variance weighted	9.635727717	15	0.842006729
GCST90199817	h4iI4h	Small cell lung cancer (controls excluding all cancers)	Indoleacetylglutamine levels	MR Egger	17.80441238	14	0.215834609
GCST90199817	h4iI4h	Small cell lung cancer (controls excluding all cancers)	Indoleacetylglutamine levels	Inverse variance weighted	18.95614747	15	0.21572795
GCST90199817	ofFfzJ	Non-small cell lung cancer, squamous (controls excluding all cancers)	Indoleacetylglutamine levels	MR Egger	13.34440355	14	0.499602191
GCST90199817	ofFfzJ	Non-small cell lung cancer, squamous (controls excluding all cancers)	Indoleacetylglutamine levels	Inverse variance weighted	13.51033662	15	0.562942395
GCST90199817	wKLX7j	Non-small cell lung cancer, adenocarcinoma (controls excluding all cancers)	Indoleacetylglutamine levels	MR Egger	13.85790943	14	0.460349799
GCST90199817	wKLX7j	Non-small cell lung cancer, adenocarcinoma (controls excluding all cancers)	Indoleacetylglutamine levels	Inverse variance weighted	14.25223118	15	0.506491792
GCST90199818	dGZuAa	Non-small cell lung cancer (controls excluding all cancers)	Mannitol/sorbitol levels	MR Egger	20.89026923	13	0.075127512
GCST90199818	dGZuAa	Non-small cell lung cancer (controls excluding all cancers)	Mannitol/sorbitol levels	Inverse variance weighted	20.89034579	14	0.104475698
GCST90199818	h4iI4h	Small cell lung cancer (controls excluding all cancers)	Mannitol/sorbitol levels	MR Egger	7.095504778	13	0.897162901
GCST90199818	h4iI4h	Small cell lung cancer (controls excluding all cancers)	Mannitol/sorbitol levels	Inverse variance weighted	7.421452837	14	0.917242628
GCST90199818	ofFfzJ	Non-small cell lung cancer, squamous (controls excluding all cancers)	Mannitol/sorbitol levels	MR Egger	20.15458398	13	0.091422204
GCST90199818	ofFfzJ	Non-small cell lung cancer, squamous (controls excluding all cancers)	Mannitol/sorbitol levels	Inverse variance weighted	21.20576416	14	0.096474628
GCST90199818	wKLX7j	Non-small cell lung cancer, adenocarcinoma (controls excluding all cancers)	Mannitol/sorbitol levels	MR Egger	4.603924622	13	0.982909952
GCST90199818	wKLX7j	Non-small cell lung cancer, adenocarcinoma (controls excluding all cancers)	Mannitol/sorbitol levels	Inverse variance weighted	5.61293408	14	0.9753252
GCST90199819	dGZuAa	Non-small cell lung cancer (controls excluding all cancers)	Tryptophan betaine levels	MR Egger	14.17464497	18	0.717637449
GCST90199819	dGZuAa	Non-small cell lung cancer (controls excluding all cancers)	Tryptophan betaine levels	Inverse variance weighted	14.57573554	19	0.749154564
GCST90199819	h4iI4h	Small cell lung cancer (controls excluding all cancers)	Tryptophan betaine levels	MR Egger	35.19739948	18	0.008925967
GCST90199819	h4iI4h	Small cell lung cancer (controls excluding all cancers)	Tryptophan betaine levels	Inverse variance weighted	35.31858505	19	0.012782332
GCST90199819	ofFfzJ	Non-small cell lung cancer, squamous (controls excluding all cancers)	Tryptophan betaine levels	MR Egger	18.14285531	18	0.446279636
GCST90199819	ofFfzJ	Non-small cell lung cancer, squamous (controls excluding all cancers)	Tryptophan betaine levels	Inverse variance weighted	20.88398291	19	0.343246728
GCST90199819	wKLX7j	Non-small cell lung cancer, adenocarcinoma (controls excluding all cancers)	Tryptophan betaine levels	MR Egger	14.0345206	18	0.726838156
GCST90199819	wKLX7j	Non-small cell lung cancer, adenocarcinoma (controls excluding all cancers)	Tryptophan betaine levels	Inverse variance weighted	14.18184784	19	0.772989158
GCST90199820	dGZuAa	Non-small cell lung cancer (controls excluding all cancers)	Dihomo-linolenate (20:3n3 or n6) levels	MR Egger	11.13531528	11	0.431997655
GCST90199820	dGZuAa	Non-small cell lung cancer (controls excluding all cancers)	Dihomo-linolenate (20:3n3 or n6) levels	Inverse variance weighted	11.22501668	12	0.509739567
GCST90199820	h4iI4h	Small cell lung cancer (controls excluding all cancers)	Dihomo-linolenate (20:3n3 or n6) levels	MR Egger	13.80022376	11	0.24424572
GCST90199820	h4iI4h	Small cell lung cancer (controls excluding all cancers)	Dihomo-linolenate (20:3n3 or n6) levels	Inverse variance weighted	14.98250659	12	0.242394513
GCST90199820	ofFfzJ	Non-small cell lung cancer, squamous (controls excluding all cancers)	Dihomo-linolenate (20:3n3 or n6) levels	MR Egger	13.64083209	11	0.25350848
GCST90199820	ofFfzJ	Non-small cell lung cancer, squamous (controls excluding all cancers)	Dihomo-linolenate (20:3n3 or n6) levels	Inverse variance weighted	13.65474781	12	0.323296525
GCST90199820	wKLX7j	Non-small cell lung cancer, adenocarcinoma (controls excluding all cancers)	Dihomo-linolenate (20:3n3 or n6) levels	MR Egger	15.26848278	11	0.170532642
GCST90199820	wKLX7j	Non-small cell lung cancer, adenocarcinoma (controls excluding all cancers)	Dihomo-linolenate (20:3n3 or n6) levels	Inverse variance weighted	15.96411774	12	0.192885069
GCST90199821	dGZuAa	Non-small cell lung cancer (controls excluding all cancers)	1-linoleoyl-GPI (18:2) levels	MR Egger	33.64172008	15	0.003822392
GCST90199821	dGZuAa	Non-small cell lung cancer (controls excluding all cancers)	1-linoleoyl-GPI (18:2) levels	Inverse variance weighted	37.6686224	16	0.001686893
GCST90199821	h4iI4h	Small cell lung cancer (controls excluding all cancers)	1-linoleoyl-GPI (18:2) levels	MR Egger	14.45670624	15	0.491211087
GCST90199821	h4iI4h	Small cell lung cancer (controls excluding all cancers)	1-linoleoyl-GPI (18:2) levels	Inverse variance weighted	14.72209401	16	0.54507918
GCST90199821	ofFfzJ	Non-small cell lung cancer, squamous (controls excluding all cancers)	1-linoleoyl-GPI (18:2) levels	MR Egger	22.08094676	15	0.105698904
GCST90199821	ofFfzJ	Non-small cell lung cancer, squamous (controls excluding all cancers)	1-linoleoyl-GPI (18:2) levels	Inverse variance weighted	22.09038532	16	0.140297027
GCST90199821	wKLX7j	Non-small cell lung cancer, adenocarcinoma (controls excluding all cancers)	1-linoleoyl-GPI (18:2) levels	MR Egger	17.21018219	15	0.306455782
GCST90199821	wKLX7j	Non-small cell lung cancer, adenocarcinoma (controls excluding all cancers)	1-linoleoyl-GPI (18:2) levels	Inverse variance weighted	17.21786122	16	0.371636667
GCST90199822	dGZuAa	Non-small cell lung cancer (controls excluding all cancers)	1-oleoyl-GPI (18:1) levels	MR Egger	13.85926759	16	0.609197354
GCST90199822	dGZuAa	Non-small cell lung cancer (controls excluding all cancers)	1-oleoyl-GPI (18:1) levels	Inverse variance weighted	13.98199235	17	0.668376224
GCST90199822	h4iI4h	Small cell lung cancer (controls excluding all cancers)	1-oleoyl-GPI (18:1) levels	MR Egger	12.67094415	16	0.696647743
GCST90199822	h4iI4h	Small cell lung cancer (controls excluding all cancers)	1-oleoyl-GPI (18:1) levels	Inverse variance weighted	18.09275484	17	0.383011943
GCST90199822	ofFfzJ	Non-small cell lung cancer, squamous (controls excluding all cancers)	1-oleoyl-GPI (18:1) levels	MR Egger	15.31674487	16	0.501573408
GCST90199822	ofFfzJ	Non-small cell lung cancer, squamous (controls excluding all cancers)	1-oleoyl-GPI (18:1) levels	Inverse variance weighted	15.32283065	17	0.572240754
GCST90199822	wKLX7j	Non-small cell lung cancer, adenocarcinoma (controls excluding all cancers)	1-oleoyl-GPI (18:1) levels	MR Egger	14.25129552	16	0.579998943
GCST90199822	wKLX7j	Non-small cell lung cancer, adenocarcinoma (controls excluding all cancers)	1-oleoyl-GPI (18:1) levels	Inverse variance weighted	15.04721881	17	0.592080414
GCST90199823	dGZuAa	Non-small cell lung cancer (controls excluding all cancers)	O-cresol sulfate levels	MR Egger	11.16877825	5	0.048134416
GCST90199823	dGZuAa	Non-small cell lung cancer (controls excluding all cancers)	O-cresol sulfate levels	Inverse variance weighted	11.45354312	6	0.075330585
GCST90199823	h4iI4h	Small cell lung cancer (controls excluding all cancers)	O-cresol sulfate levels	MR Egger	2.067278809	5	0.839759615
GCST90199823	h4iI4h	Small cell lung cancer (controls excluding all cancers)	O-cresol sulfate levels	Inverse variance weighted	4.744803275	6	0.576935596
GCST90199823	ofFfzJ	Non-small cell lung cancer, squamous (controls excluding all cancers)	O-cresol sulfate levels	MR Egger	14.30660795	5	0.01377474
GCST90199823	ofFfzJ	Non-small cell lung cancer, squamous (controls excluding all cancers)	O-cresol sulfate levels	Inverse variance weighted	14.41316198	6	0.025346458
GCST90199823	wKLX7j	Non-small cell lung cancer, adenocarcinoma (controls excluding all cancers)	O-cresol sulfate levels	MR Egger	6.827664146	5	0.23377589
GCST90199823	wKLX7j	Non-small cell lung cancer, adenocarcinoma (controls excluding all cancers)	O-cresol sulfate levels	Inverse variance weighted	7.154066095	6	0.30683409
GCST90199824	dGZuAa	Non-small cell lung cancer (controls excluding all cancers)	4-vinylphenol sulfate levels	MR Egger	7.509909089	10	0.676587386
GCST90199824	dGZuAa	Non-small cell lung cancer (controls excluding all cancers)	4-vinylphenol sulfate levels	Inverse variance weighted	8.000791902	11	0.71323289
GCST90199824	h4iI4h	Small cell lung cancer (controls excluding all cancers)	4-vinylphenol sulfate levels	MR Egger	3.756216714	10	0.957675064
GCST90199824	h4iI4h	Small cell lung cancer (controls excluding all cancers)	4-vinylphenol sulfate levels	Inverse variance weighted	5.443485564	11	0.907804128
GCST90199824	ofFfzJ	Non-small cell lung cancer, squamous (controls excluding all cancers)	4-vinylphenol sulfate levels	MR Egger	4.518461793	10	0.920943203
GCST90199824	ofFfzJ	Non-small cell lung cancer, squamous (controls excluding all cancers)	4-vinylphenol sulfate levels	Inverse variance weighted	4.555553943	11	0.950769769
GCST90199824	wKLX7j	Non-small cell lung cancer, adenocarcinoma (controls excluding all cancers)	4-vinylphenol sulfate levels	MR Egger	8.841853641	10	0.547175258
GCST90199824	wKLX7j	Non-small cell lung cancer, adenocarcinoma (controls excluding all cancers)	4-vinylphenol sulfate levels	Inverse variance weighted	9.176842989	11	0.605572799
GCST90199825	dGZuAa	Non-small cell lung cancer (controls excluding all cancers)	Pyrraline levels	MR Egger	2.902615768	6	0.820966628
GCST90199825	dGZuAa	Non-small cell lung cancer (controls excluding all cancers)	Pyrraline levels	Inverse variance weighted	3.538675254	7	0.831112228
GCST90199825	h4iI4h	Small cell lung cancer (controls excluding all cancers)	Pyrraline levels	MR Egger	4.306301252	6	0.635300976
GCST90199825	h4iI4h	Small cell lung cancer (controls excluding all cancers)	Pyrraline levels	Inverse variance weighted	4.451059078	7	0.726602293
GCST90199825	ofFfzJ	Non-small cell lung cancer, squamous (controls excluding all cancers)	Pyrraline levels	MR Egger	2.903263024	6	0.820886779
GCST90199825	ofFfzJ	Non-small cell lung cancer, squamous (controls excluding all cancers)	Pyrraline levels	Inverse variance weighted	3.648845754	7	0.819217688
GCST90199825	wKLX7j	Non-small cell lung cancer, adenocarcinoma (controls excluding all cancers)	Pyrraline levels	MR Egger	6.988421708	6	0.321919282
GCST90199825	wKLX7j	Non-small cell lung cancer, adenocarcinoma (controls excluding all cancers)	Pyrraline levels	Inverse variance weighted	7.672763107	7	0.362331502
GCST90199826	dGZuAa	Non-small cell lung cancer (controls excluding all cancers)	N6-acetyllysine levels	MR Egger	8.161845608	10	0.613031574
GCST90199826	dGZuAa	Non-small cell lung cancer (controls excluding all cancers)	N6-acetyllysine levels	Inverse variance weighted	9.649684782	11	0.562146046
GCST90199826	h4iI4h	Small cell lung cancer (controls excluding all cancers)	N6-acetyllysine levels	MR Egger	7.342060989	10	0.692805603
GCST90199826	h4iI4h	Small cell lung cancer (controls excluding all cancers)	N6-acetyllysine levels	Inverse variance weighted	7.468150143	11	0.760004301
GCST90199826	ofFfzJ	Non-small cell lung cancer, squamous (controls excluding all cancers)	N6-acetyllysine levels	MR Egger	16.04698069	10	0.098295399
GCST90199826	ofFfzJ	Non-small cell lung cancer, squamous (controls excluding all cancers)	N6-acetyllysine levels	Inverse variance weighted	16.10417781	11	0.137307172
GCST90199826	wKLX7j	Non-small cell lung cancer, adenocarcinoma (controls excluding all cancers)	N6-acetyllysine levels	MR Egger	3.243372265	10	0.97510263
GCST90199826	wKLX7j	Non-small cell lung cancer, adenocarcinoma (controls excluding all cancers)	N6-acetyllysine levels	Inverse variance weighted	3.97589593	11	0.970616818
GCST90199827	dGZuAa	Non-small cell lung cancer (controls excluding all cancers)	Thymol sulfate levels	MR Egger	4.692103578	7	0.697478199
GCST90199827	dGZuAa	Non-small cell lung cancer (controls excluding all cancers)	Thymol sulfate levels	Inverse variance weighted	6.859950435	8	0.551815752
GCST90199827	h4iI4h	Small cell lung cancer (controls excluding all cancers)	Thymol sulfate levels	MR Egger	6.258378926	7	0.509924603
GCST90199827	h4iI4h	Small cell lung cancer (controls excluding all cancers)	Thymol sulfate levels	Inverse variance weighted	6.28131921	8	0.615752073
GCST90199827	ofFfzJ	Non-small cell lung cancer, squamous (controls excluding all cancers)	Thymol sulfate levels	MR Egger	2.559057011	7	0.922584749
GCST90199827	ofFfzJ	Non-small cell lung cancer, squamous (controls excluding all cancers)	Thymol sulfate levels	Inverse variance weighted	2.562286337	8	0.958763102
GCST90199827	wKLX7j	Non-small cell lung cancer, adenocarcinoma (controls excluding all cancers)	Thymol sulfate levels	MR Egger	1.183657734	7	0.99129832
GCST90199827	wKLX7j	Non-small cell lung cancer, adenocarcinoma (controls excluding all cancers)	Thymol sulfate levels	Inverse variance weighted	1.252477139	8	0.996095873
GCST90199828	dGZuAa	Non-small cell lung cancer (controls excluding all cancers)	N-acetylserine levels	MR Egger	10.42038078	9	0.317536458
GCST90199828	dGZuAa	Non-small cell lung cancer (controls excluding all cancers)	N-acetylserine levels	Inverse variance weighted	13.77599604	10	0.183456496
GCST90199828	h4iI4h	Small cell lung cancer (controls excluding all cancers)	N-acetylserine levels	MR Egger	8.770457183	9	0.458727295
GCST90199828	h4iI4h	Small cell lung cancer (controls excluding all cancers)	N-acetylserine levels	Inverse variance weighted	8.78256079	10	0.552856329
GCST90199828	ofFfzJ	Non-small cell lung cancer, squamous (controls excluding all cancers)	N-acetylserine levels	MR Egger	7.258493744	9	0.610226105
GCST90199828	ofFfzJ	Non-small cell lung cancer, squamous (controls excluding all cancers)	N-acetylserine levels	Inverse variance weighted	7.48405836	10	0.679091809
GCST90199828	wKLX7j	Non-small cell lung cancer, adenocarcinoma (controls excluding all cancers)	N-acetylserine levels	MR Egger	10.03861923	9	0.347367824
GCST90199828	wKLX7j	Non-small cell lung cancer, adenocarcinoma (controls excluding all cancers)	N-acetylserine levels	Inverse variance weighted	10.3223291	10	0.412683873
GCST90199829	dGZuAa	Non-small cell lung cancer (controls excluding all cancers)	3-methyladipate levels	MR Egger	7.519896656	7	0.376822974
GCST90199829	dGZuAa	Non-small cell lung cancer (controls excluding all cancers)	3-methyladipate levels	Inverse variance weighted	7.773427008	8	0.455909741
GCST90199829	h4iI4h	Small cell lung cancer (controls excluding all cancers)	3-methyladipate levels	MR Egger	2.627581153	7	0.917187693
GCST90199829	h4iI4h	Small cell lung cancer (controls excluding all cancers)	3-methyladipate levels	Inverse variance weighted	2.658535069	8	0.953928022
GCST90199829	ofFfzJ	Non-small cell lung cancer, squamous (controls excluding all cancers)	3-methyladipate levels	MR Egger	10.78455292	7	0.148296718
GCST90199829	ofFfzJ	Non-small cell lung cancer, squamous (controls excluding all cancers)	3-methyladipate levels	Inverse variance weighted	11.17372643	8	0.192048597
GCST90199829	wKLX7j	Non-small cell lung cancer, adenocarcinoma (controls excluding all cancers)	3-methyladipate levels	MR Egger	5.695295527	7	0.575743842
GCST90199829	wKLX7j	Non-small cell lung cancer, adenocarcinoma (controls excluding all cancers)	3-methyladipate levels	Inverse variance weighted	8.11090405	8	0.422712404
GCST90199830	dGZuAa	Non-small cell lung cancer (controls excluding all cancers)	4-ethylphenylsulfate levels	MR Egger	8.382214328	7	0.300099563
GCST90199830	dGZuAa	Non-small cell lung cancer (controls excluding all cancers)	4-ethylphenylsulfate levels	Inverse variance weighted	8.43653241	8	0.392029943
GCST90199830	h4iI4h	Small cell lung cancer (controls excluding all cancers)	4-ethylphenylsulfate levels	MR Egger	5.1435274	7	0.642452855
GCST90199830	h4iI4h	Small cell lung cancer (controls excluding all cancers)	4-ethylphenylsulfate levels	Inverse variance weighted	7.34897963	8	0.499490475
GCST90199830	ofFfzJ	Non-small cell lung cancer, squamous (controls excluding all cancers)	4-ethylphenylsulfate levels	MR Egger	14.27429738	7	0.046512316
GCST90199830	ofFfzJ	Non-small cell lung cancer, squamous (controls excluding all cancers)	4-ethylphenylsulfate levels	Inverse variance weighted	14.28001188	8	0.074752689
GCST90199830	wKLX7j	Non-small cell lung cancer, adenocarcinoma (controls excluding all cancers)	4-ethylphenylsulfate levels	MR Egger	8.886497418	7	0.260908158
GCST90199830	wKLX7j	Non-small cell lung cancer, adenocarcinoma (controls excluding all cancers)	4-ethylphenylsulfate levels	Inverse variance weighted	9.64027988	8	0.291186409
GCST90199831	dGZuAa	Non-small cell lung cancer (controls excluding all cancers)	1-stearoyl-2-oleoyl-GPE (18:0/18:1) levels	MR Egger	25.044329	16	0.069047787
GCST90199831	dGZuAa	Non-small cell lung cancer (controls excluding all cancers)	1-stearoyl-2-oleoyl-GPE (18:0/18:1) levels	Inverse variance weighted	28.46552084	17	0.039784116
GCST90199831	h4iI4h	Small cell lung cancer (controls excluding all cancers)	1-stearoyl-2-oleoyl-GPE (18:0/18:1) levels	MR Egger	20.67514547	16	0.191338237
GCST90199831	h4iI4h	Small cell lung cancer (controls excluding all cancers)	1-stearoyl-2-oleoyl-GPE (18:0/18:1) levels	Inverse variance weighted	22.19530709	17	0.177324211
GCST90199831	ofFfzJ	Non-small cell lung cancer, squamous (controls excluding all cancers)	1-stearoyl-2-oleoyl-GPE (18:0/18:1) levels	MR Egger	16.54508317	16	0.415607717
GCST90199831	ofFfzJ	Non-small cell lung cancer, squamous (controls excluding all cancers)	1-stearoyl-2-oleoyl-GPE (18:0/18:1) levels	Inverse variance weighted	16.649432	17	0.478351033
GCST90199831	wKLX7j	Non-small cell lung cancer, adenocarcinoma (controls excluding all cancers)	1-stearoyl-2-oleoyl-GPE (18:0/18:1) levels	MR Egger	20.665706	16	0.191721236
GCST90199831	wKLX7j	Non-small cell lung cancer, adenocarcinoma (controls excluding all cancers)	1-stearoyl-2-oleoyl-GPE (18:0/18:1) levels	Inverse variance weighted	20.98407185	17	0.227003575
GCST90199832	dGZuAa	Non-small cell lung cancer (controls excluding all cancers)	Dimethylarginine (sdma + adma) levels	MR Egger	11.16960313	8	0.192273208
GCST90199832	dGZuAa	Non-small cell lung cancer (controls excluding all cancers)	Dimethylarginine (sdma + adma) levels	Inverse variance weighted	12.10141279	9	0.207652342
GCST90199832	h4iI4h	Small cell lung cancer (controls excluding all cancers)	Dimethylarginine (sdma + adma) levels	MR Egger	7.313101057	8	0.503258766
GCST90199832	h4iI4h	Small cell lung cancer (controls excluding all cancers)	Dimethylarginine (sdma + adma) levels	Inverse variance weighted	7.342399092	9	0.601517406
GCST90199832	ofFfzJ	Non-small cell lung cancer, squamous (controls excluding all cancers)	Dimethylarginine (sdma + adma) levels	MR Egger	2.959667157	8	0.93686307
GCST90199832	ofFfzJ	Non-small cell lung cancer, squamous (controls excluding all cancers)	Dimethylarginine (sdma + adma) levels	Inverse variance weighted	2.972348332	9	0.965381164
GCST90199832	wKLX7j	Non-small cell lung cancer, adenocarcinoma (controls excluding all cancers)	Dimethylarginine (sdma + adma) levels	MR Egger	7.263853363	8	0.508450952
GCST90199832	wKLX7j	Non-small cell lung cancer, adenocarcinoma (controls excluding all cancers)	Dimethylarginine (sdma + adma) levels	Inverse variance weighted	7.697606056	9	0.564883874
GCST90199833	dGZuAa	Non-small cell lung cancer (controls excluding all cancers)	Hexanoylglutamine levels	MR Egger	10.86930741	11	0.454276459
GCST90199833	dGZuAa	Non-small cell lung cancer (controls excluding all cancers)	Hexanoylglutamine levels	Inverse variance weighted	11.48497052	12	0.487876007
GCST90199833	h4iI4h	Small cell lung cancer (controls excluding all cancers)	Hexanoylglutamine levels	MR Egger	19.17887903	11	0.057957184
GCST90199833	h4iI4h	Small cell lung cancer (controls excluding all cancers)	Hexanoylglutamine levels	Inverse variance weighted	19.26053108	12	0.082432067
GCST90199833	ofFfzJ	Non-small cell lung cancer, squamous (controls excluding all cancers)	Hexanoylglutamine levels	MR Egger	9.442837651	11	0.581086736
GCST90199833	ofFfzJ	Non-small cell lung cancer, squamous (controls excluding all cancers)	Hexanoylglutamine levels	Inverse variance weighted	10.14343842	12	0.603378416
GCST90199833	wKLX7j	Non-small cell lung cancer, adenocarcinoma (controls excluding all cancers)	Hexanoylglutamine levels	MR Egger	24.1586345	11	0.012080736
GCST90199833	wKLX7j	Non-small cell lung cancer, adenocarcinoma (controls excluding all cancers)	Hexanoylglutamine levels	Inverse variance weighted	26.23928013	12	0.009927278
GCST90199834	dGZuAa	Non-small cell lung cancer (controls excluding all cancers)	Gamma-glutamylalanine levels	MR Egger	13.26150167	9	0.151126188
GCST90199834	dGZuAa	Non-small cell lung cancer (controls excluding all cancers)	Gamma-glutamylalanine levels	Inverse variance weighted	13.26323829	10	0.209324032
GCST90199834	h4iI4h	Small cell lung cancer (controls excluding all cancers)	Gamma-glutamylalanine levels	MR Egger	14.70504806	9	0.099362983
GCST90199834	h4iI4h	Small cell lung cancer (controls excluding all cancers)	Gamma-glutamylalanine levels	Inverse variance weighted	20.84131514	10	0.022227667
GCST90199834	ofFfzJ	Non-small cell lung cancer, squamous (controls excluding all cancers)	Gamma-glutamylalanine levels	MR Egger	12.22376946	9	0.200986232
GCST90199834	ofFfzJ	Non-small cell lung cancer, squamous (controls excluding all cancers)	Gamma-glutamylalanine levels	Inverse variance weighted	13.19346894	10	0.213055052
GCST90199834	wKLX7j	Non-small cell lung cancer, adenocarcinoma (controls excluding all cancers)	Gamma-glutamylalanine levels	MR Egger	11.8089152	9	0.224297393
GCST90199834	wKLX7j	Non-small cell lung cancer, adenocarcinoma (controls excluding all cancers)	Gamma-glutamylalanine levels	Inverse variance weighted	11.83082233	10	0.29653853
GCST90199835	dGZuAa	Non-small cell lung cancer (controls excluding all cancers)	5alpha-androstan-3beta,17beta-diol disulfate levels	MR Egger	23.26240245	14	0.056131669
GCST90199835	dGZuAa	Non-small cell lung cancer (controls excluding all cancers)	5alpha-androstan-3beta,17beta-diol disulfate levels	Inverse variance weighted	23.30737926	15	0.077828115
GCST90199835	h4iI4h	Small cell lung cancer (controls excluding all cancers)	5alpha-androstan-3beta,17beta-diol disulfate levels	MR Egger	8.169132919	14	0.880329645
GCST90199835	h4iI4h	Small cell lung cancer (controls excluding all cancers)	5alpha-androstan-3beta,17beta-diol disulfate levels	Inverse variance weighted	9.525802454	15	0.848461722
GCST90199835	ofFfzJ	Non-small cell lung cancer, squamous (controls excluding all cancers)	5alpha-androstan-3beta,17beta-diol disulfate levels	MR Egger	7.963292566	14	0.891229611
GCST90199835	ofFfzJ	Non-small cell lung cancer, squamous (controls excluding all cancers)	5alpha-androstan-3beta,17beta-diol disulfate levels	Inverse variance weighted	8.196241623	15	0.915674191
GCST90199835	wKLX7j	Non-small cell lung cancer, adenocarcinoma (controls excluding all cancers)	5alpha-androstan-3beta,17beta-diol disulfate levels	MR Egger	29.39030995	14	0.009250018
GCST90199835	wKLX7j	Non-small cell lung cancer, adenocarcinoma (controls excluding all cancers)	5alpha-androstan-3beta,17beta-diol disulfate levels	Inverse variance weighted	32.02678367	15	0.006384315
GCST90199836	dGZuAa	Non-small cell lung cancer (controls excluding all cancers)	N-methylproline levels	MR Egger	4.554827705	8	0.803923033
GCST90199836	dGZuAa	Non-small cell lung cancer (controls excluding all cancers)	N-methylproline levels	Inverse variance weighted	5.052621225	9	0.82969721
GCST90199836	h4iI4h	Small cell lung cancer (controls excluding all cancers)	N-methylproline levels	MR Egger	9.180159477	8	0.327326746
GCST90199836	h4iI4h	Small cell lung cancer (controls excluding all cancers)	N-methylproline levels	Inverse variance weighted	9.325455487	9	0.407790296
GCST90199836	ofFfzJ	Non-small cell lung cancer, squamous (controls excluding all cancers)	N-methylproline levels	MR Egger	11.64094352	8	0.167957339
GCST90199836	ofFfzJ	Non-small cell lung cancer, squamous (controls excluding all cancers)	N-methylproline levels	Inverse variance weighted	15.0036024	9	0.090837072
GCST90199836	wKLX7j	Non-small cell lung cancer, adenocarcinoma (controls excluding all cancers)	N-methylproline levels	MR Egger	7.834547841	8	0.449796789
GCST90199836	wKLX7j	Non-small cell lung cancer, adenocarcinoma (controls excluding all cancers)	N-methylproline levels	Inverse variance weighted	9.01108019	9	0.436252017
GCST90199837	dGZuAa	Non-small cell lung cancer (controls excluding all cancers)	Carotenoid levels (cryptoxanthin)	MR Egger	15.51171102	13	0.276504939
GCST90199837	dGZuAa	Non-small cell lung cancer (controls excluding all cancers)	Carotenoid levels (cryptoxanthin)	Inverse variance weighted	16.55837351	14	0.28047641
GCST90199837	h4iI4h	Small cell lung cancer (controls excluding all cancers)	Carotenoid levels (cryptoxanthin)	MR Egger	5.190276377	13	0.970762006
GCST90199837	h4iI4h	Small cell lung cancer (controls excluding all cancers)	Carotenoid levels (cryptoxanthin)	Inverse variance weighted	5.291060417	14	0.981335388
GCST90199837	ofFfzJ	Non-small cell lung cancer, squamous (controls excluding all cancers)	Carotenoid levels (cryptoxanthin)	MR Egger	10.17462647	13	0.67959599
GCST90199837	ofFfzJ	Non-small cell lung cancer, squamous (controls excluding all cancers)	Carotenoid levels (cryptoxanthin)	Inverse variance weighted	12.18270445	14	0.591632876
GCST90199837	wKLX7j	Non-small cell lung cancer, adenocarcinoma (controls excluding all cancers)	Carotenoid levels (cryptoxanthin)	MR Egger	9.233572506	13	0.755082888
GCST90199837	wKLX7j	Non-small cell lung cancer, adenocarcinoma (controls excluding all cancers)	Carotenoid levels (cryptoxanthin)	Inverse variance weighted	10.49041587	14	0.725521876
GCST90199838	dGZuAa	Non-small cell lung cancer (controls excluding all cancers)	5alpha-pregnan-3beta,20alpha-diol disulfate levels	MR Egger	14.26284212	20	0.816923042
GCST90199838	dGZuAa	Non-small cell lung cancer (controls excluding all cancers)	5alpha-pregnan-3beta,20alpha-diol disulfate levels	Inverse variance weighted	14.50598807	21	0.846900088
GCST90199838	h4iI4h	Small cell lung cancer (controls excluding all cancers)	5alpha-pregnan-3beta,20alpha-diol disulfate levels	MR Egger	25.79531241	20	0.172679011
GCST90199838	h4iI4h	Small cell lung cancer (controls excluding all cancers)	5alpha-pregnan-3beta,20alpha-diol disulfate levels	Inverse variance weighted	26.80693817	21	0.177335269
GCST90199838	ofFfzJ	Non-small cell lung cancer, squamous (controls excluding all cancers)	5alpha-pregnan-3beta,20alpha-diol disulfate levels	MR Egger	18.93378189	20	0.526133957
GCST90199838	ofFfzJ	Non-small cell lung cancer, squamous (controls excluding all cancers)	5alpha-pregnan-3beta,20alpha-diol disulfate levels	Inverse variance weighted	19.06296969	21	0.581100527
GCST90199838	wKLX7j	Non-small cell lung cancer, adenocarcinoma (controls excluding all cancers)	5alpha-pregnan-3beta,20alpha-diol disulfate levels	MR Egger	15.48498062	20	0.748017312
GCST90199838	wKLX7j	Non-small cell lung cancer, adenocarcinoma (controls excluding all cancers)	5alpha-pregnan-3beta,20alpha-diol disulfate levels	Inverse variance weighted	16.94396049	21	0.714497611
GCST90199839	dGZuAa	Non-small cell lung cancer (controls excluding all cancers)	Taurocholenate sulfate levels	MR Egger	24.8088511	26	0.529815072
GCST90199839	dGZuAa	Non-small cell lung cancer (controls excluding all cancers)	Taurocholenate sulfate levels	Inverse variance weighted	25.76388036	27	0.531732832
GCST90199839	h4iI4h	Small cell lung cancer (controls excluding all cancers)	Taurocholenate sulfate levels	MR Egger	27.69672177	26	0.373541754
GCST90199839	h4iI4h	Small cell lung cancer (controls excluding all cancers)	Taurocholenate sulfate levels	Inverse variance weighted	28.19230888	27	0.401109907
GCST90199839	ofFfzJ	Non-small cell lung cancer, squamous (controls excluding all cancers)	Taurocholenate sulfate levels	MR Egger	28.72338912	26	0.323810099
GCST90199839	ofFfzJ	Non-small cell lung cancer, squamous (controls excluding all cancers)	Taurocholenate sulfate levels	Inverse variance weighted	30.42330626	27	0.295472851
GCST90199839	wKLX7j	Non-small cell lung cancer, adenocarcinoma (controls excluding all cancers)	Taurocholenate sulfate levels	MR Egger	19.97286331	26	0.792840741
GCST90199839	wKLX7j	Non-small cell lung cancer, adenocarcinoma (controls excluding all cancers)	Taurocholenate sulfate levels	Inverse variance weighted	23.15896904	27	0.67644318
GCST90199840	dGZuAa	Non-small cell lung cancer (controls excluding all cancers)	Pregnenediol disulfate (C21H34O8S2) levels	MR Egger	24.98812493	21	0.247678766
GCST90199840	dGZuAa	Non-small cell lung cancer (controls excluding all cancers)	Pregnenediol disulfate (C21H34O8S2) levels	Inverse variance weighted	25.4819908	22	0.274585367
GCST90199840	h4iI4h	Small cell lung cancer (controls excluding all cancers)	Pregnenediol disulfate (C21H34O8S2) levels	MR Egger	16.67019986	21	0.730893882
GCST90199840	h4iI4h	Small cell lung cancer (controls excluding all cancers)	Pregnenediol disulfate (C21H34O8S2) levels	Inverse variance weighted	16.75130413	22	0.776934178
GCST90199840	ofFfzJ	Non-small cell lung cancer, squamous (controls excluding all cancers)	Pregnenediol disulfate (C21H34O8S2) levels	MR Egger	8.451252693	21	0.992914452
GCST90199840	ofFfzJ	Non-small cell lung cancer, squamous (controls excluding all cancers)	Pregnenediol disulfate (C21H34O8S2) levels	Inverse variance weighted	10.85816814	22	0.976713603
GCST90199840	wKLX7j	Non-small cell lung cancer, adenocarcinoma (controls excluding all cancers)	Pregnenediol disulfate (C21H34O8S2) levels	MR Egger	16.56090135	21	0.737355264
GCST90199840	wKLX7j	Non-small cell lung cancer, adenocarcinoma (controls excluding all cancers)	Pregnenediol disulfate (C21H34O8S2) levels	Inverse variance weighted	16.56232282	22	0.787032454
GCST90199841	dGZuAa	Non-small cell lung cancer (controls excluding all cancers)	Glycocholenate sulfate levels	MR Egger	15.42681043	22	0.843279807
GCST90199841	dGZuAa	Non-small cell lung cancer (controls excluding all cancers)	Glycocholenate sulfate levels	Inverse variance weighted	16.86941319	23	0.815610153
GCST90199841	h4iI4h	Small cell lung cancer (controls excluding all cancers)	Glycocholenate sulfate levels	MR Egger	11.90004768	22	0.959409005
GCST90199841	h4iI4h	Small cell lung cancer (controls excluding all cancers)	Glycocholenate sulfate levels	Inverse variance weighted	12.13434462	23	0.968345598
GCST90199841	ofFfzJ	Non-small cell lung cancer, squamous (controls excluding all cancers)	Glycocholenate sulfate levels	MR Egger	18.56620685	22	0.671940047
GCST90199841	ofFfzJ	Non-small cell lung cancer, squamous (controls excluding all cancers)	Glycocholenate sulfate levels	Inverse variance weighted	18.56809535	23	0.725988042
GCST90199841	wKLX7j	Non-small cell lung cancer, adenocarcinoma (controls excluding all cancers)	Glycocholenate sulfate levels	MR Egger	20.54295099	22	0.549116558
GCST90199841	wKLX7j	Non-small cell lung cancer, adenocarcinoma (controls excluding all cancers)	Glycocholenate sulfate levels	Inverse variance weighted	21.96228043	23	0.522529911
GCST90199842	dGZuAa	Non-small cell lung cancer (controls excluding all cancers)	Androstenediol (3beta,17beta) disulfate (1) levels	MR Egger	14.710564	15	0.472459762
GCST90199842	dGZuAa	Non-small cell lung cancer (controls excluding all cancers)	Androstenediol (3beta,17beta) disulfate (1) levels	Inverse variance weighted	14.74772136	16	0.54318762
GCST90199842	h4iI4h	Small cell lung cancer (controls excluding all cancers)	Androstenediol (3beta,17beta) disulfate (1) levels	MR Egger	11.23642567	15	0.73566156
GCST90199842	h4iI4h	Small cell lung cancer (controls excluding all cancers)	Androstenediol (3beta,17beta) disulfate (1) levels	Inverse variance weighted	11.26272167	16	0.792985846
GCST90199842	ofFfzJ	Non-small cell lung cancer, squamous (controls excluding all cancers)	Androstenediol (3beta,17beta) disulfate (1) levels	MR Egger	15.15944984	15	0.439993902
GCST90199842	ofFfzJ	Non-small cell lung cancer, squamous (controls excluding all cancers)	Androstenediol (3beta,17beta) disulfate (1) levels	Inverse variance weighted	17.62793769	16	0.346129513
GCST90199842	wKLX7j	Non-small cell lung cancer, adenocarcinoma (controls excluding all cancers)	Androstenediol (3beta,17beta) disulfate (1) levels	MR Egger	14.88232819	15	0.459926136
GCST90199842	wKLX7j	Non-small cell lung cancer, adenocarcinoma (controls excluding all cancers)	Androstenediol (3beta,17beta) disulfate (1) levels	Inverse variance weighted	15.62129705	16	0.479689219
GCST90199843	dGZuAa	Non-small cell lung cancer (controls excluding all cancers)	Chiro-inositol levels	MR Egger	5.388401087	5	0.370338319
GCST90199843	dGZuAa	Non-small cell lung cancer (controls excluding all cancers)	Chiro-inositol levels	Inverse variance weighted	7.108187838	6	0.310957904
GCST90199843	h4iI4h	Small cell lung cancer (controls excluding all cancers)	Chiro-inositol levels	MR Egger	2.873288015	5	0.719513433
GCST90199843	h4iI4h	Small cell lung cancer (controls excluding all cancers)	Chiro-inositol levels	Inverse variance weighted	4.553770781	6	0.602177507
GCST90199843	ofFfzJ	Non-small cell lung cancer, squamous (controls excluding all cancers)	Chiro-inositol levels	MR Egger	6.143632909	5	0.29249269
GCST90199843	ofFfzJ	Non-small cell lung cancer, squamous (controls excluding all cancers)	Chiro-inositol levels	Inverse variance weighted	6.513280083	6	0.368208682
GCST90199843	wKLX7j	Non-small cell lung cancer, adenocarcinoma (controls excluding all cancers)	Chiro-inositol levels	MR Egger	4.78589379	5	0.442564926
GCST90199843	wKLX7j	Non-small cell lung cancer, adenocarcinoma (controls excluding all cancers)	Chiro-inositol levels	Inverse variance weighted	5.152174143	6	0.524449213
GCST90199844	dGZuAa	Non-small cell lung cancer (controls excluding all cancers)	1-palmitoyl-2-linoleoyl-GPE (16:0/18:2) levels	MR Egger	18.73693725	18	0.408188079
GCST90199844	dGZuAa	Non-small cell lung cancer (controls excluding all cancers)	1-palmitoyl-2-linoleoyl-GPE (16:0/18:2) levels	Inverse variance weighted	19.84792711	19	0.403780711
GCST90199844	h4iI4h	Small cell lung cancer (controls excluding all cancers)	1-palmitoyl-2-linoleoyl-GPE (16:0/18:2) levels	MR Egger	14.35244096	18	0.705843983
GCST90199844	h4iI4h	Small cell lung cancer (controls excluding all cancers)	1-palmitoyl-2-linoleoyl-GPE (16:0/18:2) levels	Inverse variance weighted	14.78567095	19	0.736118833
GCST90199844	ofFfzJ	Non-small cell lung cancer, squamous (controls excluding all cancers)	1-palmitoyl-2-linoleoyl-GPE (16:0/18:2) levels	MR Egger	19.52601504	18	0.360126388
GCST90199844	ofFfzJ	Non-small cell lung cancer, squamous (controls excluding all cancers)	1-palmitoyl-2-linoleoyl-GPE (16:0/18:2) levels	Inverse variance weighted	25.26536899	19	0.15199144
GCST90199844	wKLX7j	Non-small cell lung cancer, adenocarcinoma (controls excluding all cancers)	1-palmitoyl-2-linoleoyl-GPE (16:0/18:2) levels	MR Egger	13.34030172	18	0.770973125
GCST90199844	wKLX7j	Non-small cell lung cancer, adenocarcinoma (controls excluding all cancers)	1-palmitoyl-2-linoleoyl-GPE (16:0/18:2) levels	Inverse variance weighted	14.42716516	19	0.758244658
GCST90199845	dGZuAa	Non-small cell lung cancer (controls excluding all cancers)	Sphinganine-1-phosphate levels	MR Egger	4.174942881	5	0.524513385
GCST90199845	dGZuAa	Non-small cell lung cancer (controls excluding all cancers)	Sphinganine-1-phosphate levels	Inverse variance weighted	5.106347575	6	0.5302475
GCST90199845	h4iI4h	Small cell lung cancer (controls excluding all cancers)	Sphinganine-1-phosphate levels	MR Egger	4.628176512	5	0.462919118
GCST90199845	h4iI4h	Small cell lung cancer (controls excluding all cancers)	Sphinganine-1-phosphate levels	Inverse variance weighted	7.35800191	6	0.289003995
GCST90199845	ofFfzJ	Non-small cell lung cancer, squamous (controls excluding all cancers)	Sphinganine-1-phosphate levels	MR Egger	3.229370653	5	0.664671123
GCST90199845	ofFfzJ	Non-small cell lung cancer, squamous (controls excluding all cancers)	Sphinganine-1-phosphate levels	Inverse variance weighted	3.241606309	6	0.77796868
GCST90199845	wKLX7j	Non-small cell lung cancer, adenocarcinoma (controls excluding all cancers)	Sphinganine-1-phosphate levels	MR Egger	6.52509968	5	0.258420977
GCST90199845	wKLX7j	Non-small cell lung cancer, adenocarcinoma (controls excluding all cancers)	Sphinganine-1-phosphate levels	Inverse variance weighted	7.826730143	6	0.251074379
GCST90199846	dGZuAa	Non-small cell lung cancer (controls excluding all cancers)	Glycosyl-N-stearoyl-sphingosine (d18:1/18:0) levels	MR Egger	26.30134397	18	0.093064754
GCST90199846	dGZuAa	Non-small cell lung cancer (controls excluding all cancers)	Glycosyl-N-stearoyl-sphingosine (d18:1/18:0) levels	Inverse variance weighted	26.34563528	19	0.120842847
GCST90199846	h4iI4h	Small cell lung cancer (controls excluding all cancers)	Glycosyl-N-stearoyl-sphingosine (d18:1/18:0) levels	MR Egger	12.36313526	18	0.827933838
GCST90199846	h4iI4h	Small cell lung cancer (controls excluding all cancers)	Glycosyl-N-stearoyl-sphingosine (d18:1/18:0) levels	Inverse variance weighted	12.39414178	19	0.868094007
GCST90199846	ofFfzJ	Non-small cell lung cancer, squamous (controls excluding all cancers)	Glycosyl-N-stearoyl-sphingosine (d18:1/18:0) levels	MR Egger	7.152523386	18	0.988775867
GCST90199846	ofFfzJ	Non-small cell lung cancer, squamous (controls excluding all cancers)	Glycosyl-N-stearoyl-sphingosine (d18:1/18:0) levels	Inverse variance weighted	7.526943603	19	0.990830322
GCST90199846	wKLX7j	Non-small cell lung cancer, adenocarcinoma (controls excluding all cancers)	Glycosyl-N-stearoyl-sphingosine (d18:1/18:0) levels	MR Egger	12.56611194	18	0.816677245
GCST90199846	wKLX7j	Non-small cell lung cancer, adenocarcinoma (controls excluding all cancers)	Glycosyl-N-stearoyl-sphingosine (d18:1/18:0) levels	Inverse variance weighted	14.15774398	19	0.774419193
GCST90199847	dGZuAa	Non-small cell lung cancer (controls excluding all cancers)	4-allylphenol sulfate levels	MR Egger	9.928077854	10	0.446825806
GCST90199847	dGZuAa	Non-small cell lung cancer (controls excluding all cancers)	4-allylphenol sulfate levels	Inverse variance weighted	14.46934142	11	0.208101622
GCST90199847	h4iI4h	Small cell lung cancer (controls excluding all cancers)	4-allylphenol sulfate levels	MR Egger	12.03113936	10	0.282977866
GCST90199847	h4iI4h	Small cell lung cancer (controls excluding all cancers)	4-allylphenol sulfate levels	Inverse variance weighted	12.17920785	11	0.350324667
GCST90199847	ofFfzJ	Non-small cell lung cancer, squamous (controls excluding all cancers)	4-allylphenol sulfate levels	MR Egger	8.700750459	10	0.560719346
GCST90199847	ofFfzJ	Non-small cell lung cancer, squamous (controls excluding all cancers)	4-allylphenol sulfate levels	Inverse variance weighted	9.959824125	11	0.534004598
GCST90199847	wKLX7j	Non-small cell lung cancer, adenocarcinoma (controls excluding all cancers)	4-allylphenol sulfate levels	MR Egger	9.10387827	10	0.522274391
GCST90199847	wKLX7j	Non-small cell lung cancer, adenocarcinoma (controls excluding all cancers)	4-allylphenol sulfate levels	Inverse variance weighted	15.72891255	11	0.151497009
GCST90199848	dGZuAa	Non-small cell lung cancer (controls excluding all cancers)	Succinylcarnitine levels	MR Egger	21.27892831	19	0.321595293
GCST90199848	dGZuAa	Non-small cell lung cancer (controls excluding all cancers)	Succinylcarnitine levels	Inverse variance weighted	21.28127748	20	0.380746235
GCST90199848	h4iI4h	Small cell lung cancer (controls excluding all cancers)	Succinylcarnitine levels	MR Egger	27.95845631	19	0.084231409
GCST90199848	h4iI4h	Small cell lung cancer (controls excluding all cancers)	Succinylcarnitine levels	Inverse variance weighted	29.00819955	20	0.087598037
GCST90199848	ofFfzJ	Non-small cell lung cancer, squamous (controls excluding all cancers)	Succinylcarnitine levels	MR Egger	21.41473181	19	0.31434361
GCST90199848	ofFfzJ	Non-small cell lung cancer, squamous (controls excluding all cancers)	Succinylcarnitine levels	Inverse variance weighted	21.65956346	20	0.359265656
GCST90199848	wKLX7j	Non-small cell lung cancer, adenocarcinoma (controls excluding all cancers)	Succinylcarnitine levels	MR Egger	20.53137212	19	0.363262524
GCST90199848	wKLX7j	Non-small cell lung cancer, adenocarcinoma (controls excluding all cancers)	Succinylcarnitine levels	Inverse variance weighted	20.68023588	20	0.416163723
GCST90199849	dGZuAa	Non-small cell lung cancer (controls excluding all cancers)	21-hydroxypregnenolone disulfate levels	MR Egger	45.82436702	23	0.003145258
GCST90199849	dGZuAa	Non-small cell lung cancer (controls excluding all cancers)	21-hydroxypregnenolone disulfate levels	Inverse variance weighted	49.72006141	24	0.001536744
GCST90199849	h4iI4h	Small cell lung cancer (controls excluding all cancers)	21-hydroxypregnenolone disulfate levels	MR Egger	12.36440186	23	0.964456954
GCST90199849	h4iI4h	Small cell lung cancer (controls excluding all cancers)	21-hydroxypregnenolone disulfate levels	Inverse variance weighted	12.47401132	24	0.974022096
GCST90199849	ofFfzJ	Non-small cell lung cancer, squamous (controls excluding all cancers)	21-hydroxypregnenolone disulfate levels	MR Egger	25.8491622	23	0.30803853
GCST90199849	ofFfzJ	Non-small cell lung cancer, squamous (controls excluding all cancers)	21-hydroxypregnenolone disulfate levels	Inverse variance weighted	29.47702874	24	0.20269335
GCST90199849	wKLX7j	Non-small cell lung cancer, adenocarcinoma (controls excluding all cancers)	21-hydroxypregnenolone disulfate levels	MR Egger	24.00324847	23	0.403628579
GCST90199849	wKLX7j	Non-small cell lung cancer, adenocarcinoma (controls excluding all cancers)	21-hydroxypregnenolone disulfate levels	Inverse variance weighted	27.70262393	24	0.272782345
GCST90199850	dGZuAa	Non-small cell lung cancer (controls excluding all cancers)	5alpha-androstan-3alpha,17alpha-diol monosulfate levels	MR Egger	18.61466038	15	0.231729517
GCST90199850	dGZuAa	Non-small cell lung cancer (controls excluding all cancers)	5alpha-androstan-3alpha,17alpha-diol monosulfate levels	Inverse variance weighted	23.70942176	16	0.096045938
GCST90199850	h4iI4h	Small cell lung cancer (controls excluding all cancers)	5alpha-androstan-3alpha,17alpha-diol monosulfate levels	MR Egger	19.49927327	15	0.191993798
GCST90199850	h4iI4h	Small cell lung cancer (controls excluding all cancers)	5alpha-androstan-3alpha,17alpha-diol monosulfate levels	Inverse variance weighted	19.54989286	16	0.241180589
GCST90199850	ofFfzJ	Non-small cell lung cancer, squamous (controls excluding all cancers)	5alpha-androstan-3alpha,17alpha-diol monosulfate levels	MR Egger	14.56718823	15	0.483018611
GCST90199850	ofFfzJ	Non-small cell lung cancer, squamous (controls excluding all cancers)	5alpha-androstan-3alpha,17alpha-diol monosulfate levels	Inverse variance weighted	16.85785337	16	0.394852521
GCST90199850	wKLX7j	Non-small cell lung cancer, adenocarcinoma (controls excluding all cancers)	5alpha-androstan-3alpha,17alpha-diol monosulfate levels	MR Egger	29.95127566	15	0.012098409
GCST90199850	wKLX7j	Non-small cell lung cancer, adenocarcinoma (controls excluding all cancers)	5alpha-androstan-3alpha,17alpha-diol monosulfate levels	Inverse variance weighted	31.79680303	16	0.010626442
GCST90199851	dGZuAa	Non-small cell lung cancer (controls excluding all cancers)	Androstenediol (3beta,17beta) disulfate (2) levels	MR Egger	27.02434983	27	0.462481612
GCST90199851	dGZuAa	Non-small cell lung cancer (controls excluding all cancers)	Androstenediol (3beta,17beta) disulfate (2) levels	Inverse variance weighted	28.15133174	28	0.456449941
GCST90199851	h4iI4h	Small cell lung cancer (controls excluding all cancers)	Androstenediol (3beta,17beta) disulfate (2) levels	MR Egger	20.77868568	27	0.796543623
GCST90199851	h4iI4h	Small cell lung cancer (controls excluding all cancers)	Androstenediol (3beta,17beta) disulfate (2) levels	Inverse variance weighted	20.81968277	28	0.832785627
GCST90199851	ofFfzJ	Non-small cell lung cancer, squamous (controls excluding all cancers)	Androstenediol (3beta,17beta) disulfate (2) levels	MR Egger	20.57961192	27	0.805573884
GCST90199851	ofFfzJ	Non-small cell lung cancer, squamous (controls excluding all cancers)	Androstenediol (3beta,17beta) disulfate (2) levels	Inverse variance weighted	21.1172944	28	0.820424772
GCST90199851	wKLX7j	Non-small cell lung cancer, adenocarcinoma (controls excluding all cancers)	Androstenediol (3beta,17beta) disulfate (2) levels	MR Egger	25.03766788	27	0.572350933
GCST90199851	wKLX7j	Non-small cell lung cancer, adenocarcinoma (controls excluding all cancers)	Androstenediol (3beta,17beta) disulfate (2) levels	Inverse variance weighted	25.04191359	28	0.625553042
GCST90199852	dGZuAa	Non-small cell lung cancer (controls excluding all cancers)	5alpha-androstan-3beta,17alpha-diol disulfate levels	MR Egger	7.870626307	11	0.724843965
GCST90199852	dGZuAa	Non-small cell lung cancer (controls excluding all cancers)	5alpha-androstan-3beta,17alpha-diol disulfate levels	Inverse variance weighted	10.58860922	12	0.564464294
GCST90199852	h4iI4h	Small cell lung cancer (controls excluding all cancers)	5alpha-androstan-3beta,17alpha-diol disulfate levels	MR Egger	22.27747337	11	0.022309615
GCST90199852	h4iI4h	Small cell lung cancer (controls excluding all cancers)	5alpha-androstan-3beta,17alpha-diol disulfate levels	Inverse variance weighted	22.34405305	12	0.033839911
GCST90199852	ofFfzJ	Non-small cell lung cancer, squamous (controls excluding all cancers)	5alpha-androstan-3beta,17alpha-diol disulfate levels	MR Egger	5.365706399	11	0.912171078
GCST90199852	ofFfzJ	Non-small cell lung cancer, squamous (controls excluding all cancers)	5alpha-androstan-3beta,17alpha-diol disulfate levels	Inverse variance weighted	6.027690691	12	0.91467975
GCST90199852	wKLX7j	Non-small cell lung cancer, adenocarcinoma (controls excluding all cancers)	5alpha-androstan-3beta,17alpha-diol disulfate levels	MR Egger	6.103089183	11	0.866397972
GCST90199852	wKLX7j	Non-small cell lung cancer, adenocarcinoma (controls excluding all cancers)	5alpha-androstan-3beta,17alpha-diol disulfate levels	Inverse variance weighted	8.343921537	12	0.757709763
GCST90199853	dGZuAa	Non-small cell lung cancer (controls excluding all cancers)	5alpha-pregnan-3beta,20beta-diol monosulfate (1) levels	MR Egger	17.44511419	14	0.233232553
GCST90199853	dGZuAa	Non-small cell lung cancer (controls excluding all cancers)	5alpha-pregnan-3beta,20beta-diol monosulfate (1) levels	Inverse variance weighted	18.23732291	15	0.250394435
GCST90199853	h4iI4h	Small cell lung cancer (controls excluding all cancers)	5alpha-pregnan-3beta,20beta-diol monosulfate (1) levels	MR Egger	9.598146044	14	0.790934159
GCST90199853	h4iI4h	Small cell lung cancer (controls excluding all cancers)	5alpha-pregnan-3beta,20beta-diol monosulfate (1) levels	Inverse variance weighted	9.949610706	15	0.822897511
GCST90199853	ofFfzJ	Non-small cell lung cancer, squamous (controls excluding all cancers)	5alpha-pregnan-3beta,20beta-diol monosulfate (1) levels	MR Egger	12.61220274	14	0.557260337
GCST90199853	ofFfzJ	Non-small cell lung cancer, squamous (controls excluding all cancers)	5alpha-pregnan-3beta,20beta-diol monosulfate (1) levels	Inverse variance weighted	15.59836037	15	0.409234942
GCST90199853	wKLX7j	Non-small cell lung cancer, adenocarcinoma (controls excluding all cancers)	5alpha-pregnan-3beta,20beta-diol monosulfate (1) levels	MR Egger	10.82779968	14	0.699507678
GCST90199853	wKLX7j	Non-small cell lung cancer, adenocarcinoma (controls excluding all cancers)	5alpha-pregnan-3beta,20beta-diol monosulfate (1) levels	Inverse variance weighted	10.9897343	15	0.753321749
GCST90199854	dGZuAa	Non-small cell lung cancer (controls excluding all cancers)	5alpha-pregnan-3beta,20alpha-diol monosulfate (2) levels	MR Egger	18.35751109	19	0.498688299
GCST90199854	dGZuAa	Non-small cell lung cancer (controls excluding all cancers)	5alpha-pregnan-3beta,20alpha-diol monosulfate (2) levels	Inverse variance weighted	20.22105762	20	0.444180091
GCST90199854	h4iI4h	Small cell lung cancer (controls excluding all cancers)	5alpha-pregnan-3beta,20alpha-diol monosulfate (2) levels	MR Egger	10.17087736	19	0.948603845
GCST90199854	h4iI4h	Small cell lung cancer (controls excluding all cancers)	5alpha-pregnan-3beta,20alpha-diol monosulfate (2) levels	Inverse variance weighted	11.26759217	20	0.938985577
GCST90199854	ofFfzJ	Non-small cell lung cancer, squamous (controls excluding all cancers)	5alpha-pregnan-3beta,20alpha-diol monosulfate (2) levels	MR Egger	16.6335642	19	0.614677651
GCST90199854	ofFfzJ	Non-small cell lung cancer, squamous (controls excluding all cancers)	5alpha-pregnan-3beta,20alpha-diol monosulfate (2) levels	Inverse variance weighted	18.34624449	20	0.564610946
GCST90199854	wKLX7j	Non-small cell lung cancer, adenocarcinoma (controls excluding all cancers)	5alpha-pregnan-3beta,20alpha-diol monosulfate (2) levels	MR Egger	18.36932	19	0.497908736
GCST90199854	wKLX7j	Non-small cell lung cancer, adenocarcinoma (controls excluding all cancers)	5alpha-pregnan-3beta,20alpha-diol monosulfate (2) levels	Inverse variance weighted	18.58624134	20	0.548848326
GCST90199855	dGZuAa	Non-small cell lung cancer (controls excluding all cancers)	5alpha-androstan-3beta,17beta-diol monosulfate (2) levels	MR Egger	13.44522792	19	0.81501913
GCST90199855	dGZuAa	Non-small cell lung cancer (controls excluding all cancers)	5alpha-androstan-3beta,17beta-diol monosulfate (2) levels	Inverse variance weighted	16.50402292	20	0.684904593
GCST90199855	h4iI4h	Small cell lung cancer (controls excluding all cancers)	5alpha-androstan-3beta,17beta-diol monosulfate (2) levels	MR Egger	19.59552179	19	0.419275809
GCST90199855	h4iI4h	Small cell lung cancer (controls excluding all cancers)	5alpha-androstan-3beta,17beta-diol monosulfate (2) levels	Inverse variance weighted	20.59649675	20	0.421214716
GCST90199855	ofFfzJ	Non-small cell lung cancer, squamous (controls excluding all cancers)	5alpha-androstan-3beta,17beta-diol monosulfate (2) levels	MR Egger	9.440136735	19	0.965433197
GCST90199855	ofFfzJ	Non-small cell lung cancer, squamous (controls excluding all cancers)	5alpha-androstan-3beta,17beta-diol monosulfate (2) levels	Inverse variance weighted	11.73322029	20	0.924952282
GCST90199855	wKLX7j	Non-small cell lung cancer, adenocarcinoma (controls excluding all cancers)	5alpha-androstan-3beta,17beta-diol monosulfate (2) levels	MR Egger	13.81390364	19	0.79442961
GCST90199855	wKLX7j	Non-small cell lung cancer, adenocarcinoma (controls excluding all cancers)	5alpha-androstan-3beta,17beta-diol monosulfate (2) levels	Inverse variance weighted	14.4136438	20	0.808919441
GCST90199856	dGZuAa	Non-small cell lung cancer (controls excluding all cancers)	Androstenediol (3alpha, 17alpha) monosulfate (3) levels	MR Egger	34.03871486	20	0.025863987
GCST90199856	dGZuAa	Non-small cell lung cancer (controls excluding all cancers)	Androstenediol (3alpha, 17alpha) monosulfate (3) levels	Inverse variance weighted	34.13493872	21	0.035051981
GCST90199856	h4iI4h	Small cell lung cancer (controls excluding all cancers)	Androstenediol (3alpha, 17alpha) monosulfate (3) levels	MR Egger	26.30160568	20	0.156080251
GCST90199856	h4iI4h	Small cell lung cancer (controls excluding all cancers)	Androstenediol (3alpha, 17alpha) monosulfate (3) levels	Inverse variance weighted	26.32005884	21	0.194507179
GCST90199856	ofFfzJ	Non-small cell lung cancer, squamous (controls excluding all cancers)	Androstenediol (3alpha, 17alpha) monosulfate (3) levels	MR Egger	19.23077281	20	0.506874237
GCST90199856	ofFfzJ	Non-small cell lung cancer, squamous (controls excluding all cancers)	Androstenediol (3alpha, 17alpha) monosulfate (3) levels	Inverse variance weighted	19.24001292	21	0.569746647
GCST90199856	wKLX7j	Non-small cell lung cancer, adenocarcinoma (controls excluding all cancers)	Androstenediol (3alpha, 17alpha) monosulfate (3) levels	MR Egger	35.84994135	20	0.01601757
GCST90199856	wKLX7j	Non-small cell lung cancer, adenocarcinoma (controls excluding all cancers)	Androstenediol (3alpha, 17alpha) monosulfate (3) levels	Inverse variance weighted	37.72917658	21	0.013862759
GCST90199857	dGZuAa	Non-small cell lung cancer (controls excluding all cancers)	5alpha-pregnan-diol disulfate levels	MR Egger	20.67976246	11	0.036844711
GCST90199857	dGZuAa	Non-small cell lung cancer (controls excluding all cancers)	5alpha-pregnan-diol disulfate levels	Inverse variance weighted	20.82167887	12	0.05305346
GCST90199857	h4iI4h	Small cell lung cancer (controls excluding all cancers)	5alpha-pregnan-diol disulfate levels	MR Egger	5.547338643	11	0.901798256
GCST90199857	h4iI4h	Small cell lung cancer (controls excluding all cancers)	5alpha-pregnan-diol disulfate levels	Inverse variance weighted	10.48399817	12	0.573578517
GCST90199857	ofFfzJ	Non-small cell lung cancer, squamous (controls excluding all cancers)	5alpha-pregnan-diol disulfate levels	MR Egger	10.92032227	11	0.449962422
GCST90199857	ofFfzJ	Non-small cell lung cancer, squamous (controls excluding all cancers)	5alpha-pregnan-diol disulfate levels	Inverse variance weighted	11.70456368	12	0.469688728
GCST90199857	wKLX7j	Non-small cell lung cancer, adenocarcinoma (controls excluding all cancers)	5alpha-pregnan-diol disulfate levels	MR Egger	7.835240295	11	0.727982371
GCST90199857	wKLX7j	Non-small cell lung cancer, adenocarcinoma (controls excluding all cancers)	5alpha-pregnan-diol disulfate levels	Inverse variance weighted	7.836713496	12	0.797756944
GCST90199858	dGZuAa	Non-small cell lung cancer (controls excluding all cancers)	5alpha-androstan-3alpha,17beta-diol monosulfate (1) levels	MR Egger	10.81570036	16	0.820715671
GCST90199858	dGZuAa	Non-small cell lung cancer (controls excluding all cancers)	5alpha-androstan-3alpha,17beta-diol monosulfate (1) levels	Inverse variance weighted	11.00414003	17	0.856348688
GCST90199858	h4iI4h	Small cell lung cancer (controls excluding all cancers)	5alpha-androstan-3alpha,17beta-diol monosulfate (1) levels	MR Egger	21.00059516	16	0.178487699
GCST90199858	h4iI4h	Small cell lung cancer (controls excluding all cancers)	5alpha-androstan-3alpha,17beta-diol monosulfate (1) levels	Inverse variance weighted	21.32983293	17	0.211883252
GCST90199858	ofFfzJ	Non-small cell lung cancer, squamous (controls excluding all cancers)	5alpha-androstan-3alpha,17beta-diol monosulfate (1) levels	MR Egger	13.58077842	16	0.629913287
GCST90199858	ofFfzJ	Non-small cell lung cancer, squamous (controls excluding all cancers)	5alpha-androstan-3alpha,17beta-diol monosulfate (1) levels	Inverse variance weighted	14.61457805	17	0.623221252
GCST90199858	wKLX7j	Non-small cell lung cancer, adenocarcinoma (controls excluding all cancers)	5alpha-androstan-3alpha,17beta-diol monosulfate (1) levels	MR Egger	10.78142148	16	0.822771745
GCST90199858	wKLX7j	Non-small cell lung cancer, adenocarcinoma (controls excluding all cancers)	5alpha-androstan-3alpha,17beta-diol monosulfate (1) levels	Inverse variance weighted	11.84849363	17	0.809223406
GCST90199859	dGZuAa	Non-small cell lung cancer (controls excluding all cancers)	5alpha-androstan-3alpha,17beta-diol disulfate levels	MR Egger	21.79247384	18	0.241329114
GCST90199859	dGZuAa	Non-small cell lung cancer (controls excluding all cancers)	5alpha-androstan-3alpha,17beta-diol disulfate levels	Inverse variance weighted	22.09115623	19	0.279743065
GCST90199859	h4iI4h	Small cell lung cancer (controls excluding all cancers)	5alpha-androstan-3alpha,17beta-diol disulfate levels	MR Egger	31.44741551	18	0.025537508
GCST90199859	h4iI4h	Small cell lung cancer (controls excluding all cancers)	5alpha-androstan-3alpha,17beta-diol disulfate levels	Inverse variance weighted	32.92111989	19	0.024548597
GCST90199859	ofFfzJ	Non-small cell lung cancer, squamous (controls excluding all cancers)	5alpha-androstan-3alpha,17beta-diol disulfate levels	MR Egger	13.49062752	18	0.761641801
GCST90199859	ofFfzJ	Non-small cell lung cancer, squamous (controls excluding all cancers)	5alpha-androstan-3alpha,17beta-diol disulfate levels	Inverse variance weighted	13.72873787	19	0.799268562
GCST90199859	wKLX7j	Non-small cell lung cancer, adenocarcinoma (controls excluding all cancers)	5alpha-androstan-3alpha,17beta-diol disulfate levels	MR Egger	32.12974405	18	0.021222095
GCST90199859	wKLX7j	Non-small cell lung cancer, adenocarcinoma (controls excluding all cancers)	5alpha-androstan-3alpha,17beta-diol disulfate levels	Inverse variance weighted	32.24126238	19	0.02935405
GCST90199860	dGZuAa	Non-small cell lung cancer (controls excluding all cancers)	Andro steroid monosulfate C19H28O6S (1) levels	MR Egger	23.12555991	21	0.337320497
GCST90199860	dGZuAa	Non-small cell lung cancer (controls excluding all cancers)	Andro steroid monosulfate C19H28O6S (1) levels	Inverse variance weighted	23.14556597	22	0.393549296
GCST90199860	h4iI4h	Small cell lung cancer (controls excluding all cancers)	Andro steroid monosulfate C19H28O6S (1) levels	MR Egger	21.0026086	21	0.458784907
GCST90199860	h4iI4h	Small cell lung cancer (controls excluding all cancers)	Andro steroid monosulfate C19H28O6S (1) levels	Inverse variance weighted	21.43411202	22	0.494065738
GCST90199860	ofFfzJ	Non-small cell lung cancer, squamous (controls excluding all cancers)	Andro steroid monosulfate C19H28O6S (1) levels	MR Egger	24.79736732	21	0.256046926
GCST90199860	ofFfzJ	Non-small cell lung cancer, squamous (controls excluding all cancers)	Andro steroid monosulfate C19H28O6S (1) levels	Inverse variance weighted	26.64115929	22	0.225173475
GCST90199860	wKLX7j	Non-small cell lung cancer, adenocarcinoma (controls excluding all cancers)	Andro steroid monosulfate C19H28O6S (1) levels	MR Egger	20.14087204	21	0.51235459
GCST90199860	wKLX7j	Non-small cell lung cancer, adenocarcinoma (controls excluding all cancers)	Andro steroid monosulfate C19H28O6S (1) levels	Inverse variance weighted	20.34686806	22	0.561352192
GCST90199861	dGZuAa	Non-small cell lung cancer (controls excluding all cancers)	Pregnenediol sulfate (C21H34O5S) levels	MR Egger	29.87436509	24	0.18895074
GCST90199861	dGZuAa	Non-small cell lung cancer (controls excluding all cancers)	Pregnenediol sulfate (C21H34O5S) levels	Inverse variance weighted	41.07548281	25	0.02254127
GCST90199861	h4iI4h	Small cell lung cancer (controls excluding all cancers)	Pregnenediol sulfate (C21H34O5S) levels	MR Egger	9.290570774	24	0.99690772
GCST90199861	h4iI4h	Small cell lung cancer (controls excluding all cancers)	Pregnenediol sulfate (C21H34O5S) levels	Inverse variance weighted	9.482377319	25	0.997828443
GCST90199861	ofFfzJ	Non-small cell lung cancer, squamous (controls excluding all cancers)	Pregnenediol sulfate (C21H34O5S) levels	MR Egger	36.99030283	24	0.043857549
GCST90199861	ofFfzJ	Non-small cell lung cancer, squamous (controls excluding all cancers)	Pregnenediol sulfate (C21H34O5S) levels	Inverse variance weighted	39.61311781	25	0.031945229
GCST90199861	wKLX7j	Non-small cell lung cancer, adenocarcinoma (controls excluding all cancers)	Pregnenediol sulfate (C21H34O5S) levels	MR Egger	15.5123228	24	0.904869557
GCST90199861	wKLX7j	Non-small cell lung cancer, adenocarcinoma (controls excluding all cancers)	Pregnenediol sulfate (C21H34O5S) levels	Inverse variance weighted	18.0645179	25	0.839639646
GCST90199862	dGZuAa	Non-small cell lung cancer (controls excluding all cancers)	4-hydroxycoumarin levels	MR Egger	11.71447676	12	0.4688743
GCST90199862	dGZuAa	Non-small cell lung cancer (controls excluding all cancers)	4-hydroxycoumarin levels	Inverse variance weighted	12.60731634	13	0.47858022
GCST90199862	h4iI4h	Small cell lung cancer (controls excluding all cancers)	4-hydroxycoumarin levels	MR Egger	9.225921049	12	0.683522234
GCST90199862	h4iI4h	Small cell lung cancer (controls excluding all cancers)	4-hydroxycoumarin levels	Inverse variance weighted	10.55602822	13	0.647955707
GCST90199862	ofFfzJ	Non-small cell lung cancer, squamous (controls excluding all cancers)	4-hydroxycoumarin levels	MR Egger	6.166691799	12	0.907446946
GCST90199862	ofFfzJ	Non-small cell lung cancer, squamous (controls excluding all cancers)	4-hydroxycoumarin levels	Inverse variance weighted	6.532452261	13	0.924614267
GCST90199862	wKLX7j	Non-small cell lung cancer, adenocarcinoma (controls excluding all cancers)	4-hydroxycoumarin levels	MR Egger	14.90023509	12	0.246937731
GCST90199862	wKLX7j	Non-small cell lung cancer, adenocarcinoma (controls excluding all cancers)	4-hydroxycoumarin levels	Inverse variance weighted	15.13266718	13	0.299144043
GCST90199863	dGZuAa	Non-small cell lung cancer (controls excluding all cancers)	16a-hydroxy DHEA 3-sulfate levels	MR Egger	33.63149805	17	0.009364536
GCST90199863	dGZuAa	Non-small cell lung cancer (controls excluding all cancers)	16a-hydroxy DHEA 3-sulfate levels	Inverse variance weighted	34.49157903	18	0.010945223
GCST90199863	h4iI4h	Small cell lung cancer (controls excluding all cancers)	16a-hydroxy DHEA 3-sulfate levels	MR Egger	15.93888917	17	0.528171232
GCST90199863	h4iI4h	Small cell lung cancer (controls excluding all cancers)	16a-hydroxy DHEA 3-sulfate levels	Inverse variance weighted	18.03024301	18	0.453661941
GCST90199863	ofFfzJ	Non-small cell lung cancer, squamous (controls excluding all cancers)	16a-hydroxy DHEA 3-sulfate levels	MR Egger	23.1588494	17	0.14415036
GCST90199863	ofFfzJ	Non-small cell lung cancer, squamous (controls excluding all cancers)	16a-hydroxy DHEA 3-sulfate levels	Inverse variance weighted	25.54345628	18	0.110664044
GCST90199863	wKLX7j	Non-small cell lung cancer, adenocarcinoma (controls excluding all cancers)	16a-hydroxy DHEA 3-sulfate levels	MR Egger	21.35854879	17	0.210661625
GCST90199863	wKLX7j	Non-small cell lung cancer, adenocarcinoma (controls excluding all cancers)	16a-hydroxy DHEA 3-sulfate levels	Inverse variance weighted	21.65752242	18	0.247545553
GCST90199864	dGZuAa	Non-small cell lung cancer (controls excluding all cancers)	Gamma-CEHC levels	MR Egger	30.30503562	23	0.140843878
GCST90199864	dGZuAa	Non-small cell lung cancer (controls excluding all cancers)	Gamma-CEHC levels	Inverse variance weighted	32.1652185	24	0.122948156
GCST90199864	h4iI4h	Small cell lung cancer (controls excluding all cancers)	Gamma-CEHC levels	MR Egger	26.70995273	23	0.268509691
GCST90199864	h4iI4h	Small cell lung cancer (controls excluding all cancers)	Gamma-CEHC levels	Inverse variance weighted	30.91674366	24	0.156197792
GCST90199864	ofFfzJ	Non-small cell lung cancer, squamous (controls excluding all cancers)	Gamma-CEHC levels	MR Egger	31.20107616	23	0.11793276
GCST90199864	ofFfzJ	Non-small cell lung cancer, squamous (controls excluding all cancers)	Gamma-CEHC levels	Inverse variance weighted	31.35633303	24	0.143771908
GCST90199864	wKLX7j	Non-small cell lung cancer, adenocarcinoma (controls excluding all cancers)	Gamma-CEHC levels	MR Egger	21.35743723	23	0.559269202
GCST90199864	wKLX7j	Non-small cell lung cancer, adenocarcinoma (controls excluding all cancers)	Gamma-CEHC levels	Inverse variance weighted	23.0524596	24	0.516702976
GCST90199865	dGZuAa	Non-small cell lung cancer (controls excluding all cancers)	2-hydroxyglutarate levels	MR Egger	14.40293684	13	0.346091424
GCST90199865	dGZuAa	Non-small cell lung cancer (controls excluding all cancers)	2-hydroxyglutarate levels	Inverse variance weighted	17.52136185	14	0.229457015
GCST90199865	h4iI4h	Small cell lung cancer (controls excluding all cancers)	2-hydroxyglutarate levels	MR Egger	10.22562459	13	0.675388351
GCST90199865	h4iI4h	Small cell lung cancer (controls excluding all cancers)	2-hydroxyglutarate levels	Inverse variance weighted	11.5341985	14	0.643654626
GCST90199865	ofFfzJ	Non-small cell lung cancer, squamous (controls excluding all cancers)	2-hydroxyglutarate levels	MR Egger	13.75415563	13	0.391382634
GCST90199865	ofFfzJ	Non-small cell lung cancer, squamous (controls excluding all cancers)	2-hydroxyglutarate levels	Inverse variance weighted	15.39267941	14	0.351849305
GCST90199865	wKLX7j	Non-small cell lung cancer, adenocarcinoma (controls excluding all cancers)	2-hydroxyglutarate levels	MR Egger	18.59023887	13	0.136366586
GCST90199865	wKLX7j	Non-small cell lung cancer, adenocarcinoma (controls excluding all cancers)	2-hydroxyglutarate levels	Inverse variance weighted	19.17931288	14	0.158210144
GCST90199866	dGZuAa	Non-small cell lung cancer (controls excluding all cancers)	N-acetyl-beta-alanine levels	MR Egger	10.96970699	14	0.688414102
GCST90199866	dGZuAa	Non-small cell lung cancer (controls excluding all cancers)	N-acetyl-beta-alanine levels	Inverse variance weighted	11.86454291	15	0.68925186
GCST90199866	h4iI4h	Small cell lung cancer (controls excluding all cancers)	N-acetyl-beta-alanine levels	MR Egger	11.60248751	14	0.638192046
GCST90199866	h4iI4h	Small cell lung cancer (controls excluding all cancers)	N-acetyl-beta-alanine levels	Inverse variance weighted	12.46006271	15	0.643924923
GCST90199866	ofFfzJ	Non-small cell lung cancer, squamous (controls excluding all cancers)	N-acetyl-beta-alanine levels	MR Egger	11.17838715	14	0.671968835
GCST90199866	ofFfzJ	Non-small cell lung cancer, squamous (controls excluding all cancers)	N-acetyl-beta-alanine levels	Inverse variance weighted	13.58152242	15	0.557474396
GCST90199866	wKLX7j	Non-small cell lung cancer, adenocarcinoma (controls excluding all cancers)	N-acetyl-beta-alanine levels	MR Egger	14.78450659	14	0.39304239
GCST90199866	wKLX7j	Non-small cell lung cancer, adenocarcinoma (controls excluding all cancers)	N-acetyl-beta-alanine levels	Inverse variance weighted	15.93679848	15	0.386264489
GCST90199867	dGZuAa	Non-small cell lung cancer (controls excluding all cancers)	Tridecenedioate (C13:1-DC) levels	MR Egger	17.51206234	10	0.063773804
GCST90199867	dGZuAa	Non-small cell lung cancer (controls excluding all cancers)	Tridecenedioate (C13:1-DC) levels	Inverse variance weighted	17.73669595	11	0.087894732
GCST90199867	h4iI4h	Small cell lung cancer (controls excluding all cancers)	Tridecenedioate (C13:1-DC) levels	MR Egger	12.44362462	10	0.256462504
GCST90199867	h4iI4h	Small cell lung cancer (controls excluding all cancers)	Tridecenedioate (C13:1-DC) levels	Inverse variance weighted	12.77486734	11	0.308294351
GCST90199867	ofFfzJ	Non-small cell lung cancer, squamous (controls excluding all cancers)	Tridecenedioate (C13:1-DC) levels	MR Egger	21.97812198	10	0.015216444
GCST90199867	ofFfzJ	Non-small cell lung cancer, squamous (controls excluding all cancers)	Tridecenedioate (C13:1-DC) levels	Inverse variance weighted	22.85449883	11	0.018528961
GCST90199867	wKLX7j	Non-small cell lung cancer, adenocarcinoma (controls excluding all cancers)	Tridecenedioate (C13:1-DC) levels	MR Egger	6.130310613	10	0.804198817
GCST90199867	wKLX7j	Non-small cell lung cancer, adenocarcinoma (controls excluding all cancers)	Tridecenedioate (C13:1-DC) levels	Inverse variance weighted	6.232943358	11	0.857378082
GCST90199868	dGZuAa	Non-small cell lung cancer (controls excluding all cancers)	N-acetyl-3-methylhistidine levels	MR Egger	15.154127	16	0.513380296
GCST90199868	dGZuAa	Non-small cell lung cancer (controls excluding all cancers)	N-acetyl-3-methylhistidine levels	Inverse variance weighted	15.622508	17	0.550735419
GCST90199868	h4iI4h	Small cell lung cancer (controls excluding all cancers)	N-acetyl-3-methylhistidine levels	MR Egger	15.69870887	16	0.474179233
GCST90199868	h4iI4h	Small cell lung cancer (controls excluding all cancers)	N-acetyl-3-methylhistidine levels	Inverse variance weighted	17.14973967	17	0.444266645
GCST90199868	ofFfzJ	Non-small cell lung cancer, squamous (controls excluding all cancers)	N-acetyl-3-methylhistidine levels	MR Egger	10.75244951	16	0.824501327
GCST90199868	ofFfzJ	Non-small cell lung cancer, squamous (controls excluding all cancers)	N-acetyl-3-methylhistidine levels	Inverse variance weighted	11.8245572	17	0.810642539
GCST90199868	wKLX7j	Non-small cell lung cancer, adenocarcinoma (controls excluding all cancers)	N-acetyl-3-methylhistidine levels	MR Egger	11.57886007	16	0.772426335
GCST90199868	wKLX7j	Non-small cell lung cancer, adenocarcinoma (controls excluding all cancers)	N-acetyl-3-methylhistidine levels	Inverse variance weighted	11.94868941	17	0.80323427
GCST90199869	dGZuAa	Non-small cell lung cancer (controls excluding all cancers)	2-hydroxyhippurate levels	MR Egger	2.617708958	9	0.977548487
GCST90199869	dGZuAa	Non-small cell lung cancer (controls excluding all cancers)	2-hydroxyhippurate levels	Inverse variance weighted	4.311564109	10	0.93219918
GCST90199869	h4iI4h	Small cell lung cancer (controls excluding all cancers)	2-hydroxyhippurate levels	MR Egger	9.138526077	9	0.424586615
GCST90199869	h4iI4h	Small cell lung cancer (controls excluding all cancers)	2-hydroxyhippurate levels	Inverse variance weighted	11.22293619	10	0.340415133
GCST90199869	ofFfzJ	Non-small cell lung cancer, squamous (controls excluding all cancers)	2-hydroxyhippurate levels	MR Egger	1.993500309	9	0.991569973
GCST90199869	ofFfzJ	Non-small cell lung cancer, squamous (controls excluding all cancers)	2-hydroxyhippurate levels	Inverse variance weighted	4.53827308	10	0.919816017
GCST90199869	wKLX7j	Non-small cell lung cancer, adenocarcinoma (controls excluding all cancers)	2-hydroxyhippurate levels	MR Egger	7.585903826	9	0.576353766
GCST90199869	wKLX7j	Non-small cell lung cancer, adenocarcinoma (controls excluding all cancers)	2-hydroxyhippurate levels	Inverse variance weighted	8.817086591	10	0.549546391
GCST90199870	dGZuAa	Non-small cell lung cancer (controls excluding all cancers)	4-cholesten-3-one levels	MR Egger	34.38082778	14	0.001813819
GCST90199870	dGZuAa	Non-small cell lung cancer (controls excluding all cancers)	4-cholesten-3-one levels	Inverse variance weighted	36.4303181	15	0.001531743
GCST90199870	h4iI4h	Small cell lung cancer (controls excluding all cancers)	4-cholesten-3-one levels	MR Egger	10.94354997	14	0.690464817
GCST90199870	h4iI4h	Small cell lung cancer (controls excluding all cancers)	4-cholesten-3-one levels	Inverse variance weighted	12.27541649	15	0.658073849
GCST90199870	ofFfzJ	Non-small cell lung cancer, squamous (controls excluding all cancers)	4-cholesten-3-one levels	MR Egger	15.73571319	14	0.329779042
GCST90199870	ofFfzJ	Non-small cell lung cancer, squamous (controls excluding all cancers)	4-cholesten-3-one levels	Inverse variance weighted	16.35019025	15	0.359167252
[truncated: 9,194 more rows]
