# Supplementary material for: Causal relationship between diabetes mellitus and lung cancer: a two-sample Mendelian randomization and mediation analysis
Source: Front Genet. 2024 Nov 25;15:1449881. doi: 10.3389/fgene.2024.1449881 (PMC11625780; doi:10.3389/fgene.2024.1449881)
Supplement: Supplementary file 12 [file DataSheet2.csv]

Table S2 The results of the relationship between diabetes mellitus and lung cancer using two-sample MR analysis
id.exposure	id.outcome	outcome	exposure	method	nsnp	b	se	pval	lo_ci	up_ci	or	or_lci95	or_uci95
GCST004773	Lz6DfG	Small cell lung cancer (controls excluding all cancers)	Type 2 diabetes	MR Egger	35	0.085068215	0.35207907	0.810572234	-0.605006762	0.775143193	1.088791337	0.546070734	2.170902964
GCST004773	Lz6DfG	Small cell lung cancer (controls excluding all cancers)	Type 2 diabetes	Weighted median	35	0.090882719	0.153925397	0.554900021	-0.210811058	0.392576496	1.095140558	0.809927081	1.480791136
GCST004773	Lz6DfG	Small cell lung cancer (controls excluding all cancers)	Type 2 diabetes	Inverse variance weighted	35	-0.0426166	0.126944477	0.737089151	-0.291427775	0.206194575	0.958278724	0.747195978	1.228992312
GCST004773	P4lHsi	Non-small cell lung cancer, adenocarcinoma (controls excluding all cancers)	Type 2 diabetes	MR Egger	35	-0.203683937	0.202880542	0.322703157	-0.601329799	0.193961925	0.815720149	0.548082312	1.214050057
GCST004773	P4lHsi	Non-small cell lung cancer, adenocarcinoma (controls excluding all cancers)	Type 2 diabetes	Weighted median	35	-0.080827715	0.09914209	0.414916948	-0.275146211	0.113490781	0.922352585	0.759461074	1.120181561
GCST004773	P4lHsi	Non-small cell lung cancer, adenocarcinoma (controls excluding all cancers)	Type 2 diabetes	Inverse variance weighted	35	-0.141496543	0.07315859	0.05309997	-0.28488738	0.001894294	0.868058176	0.752098951	1.001896089
GCST004773	AlkrK8	Non-small cell lung cancer, squamous (controls excluding all cancers)	Type 2 diabetes	MR Egger	35	-0.249412834	0.214556895	0.253388566	-0.669944348	0.171118681	0.779258203	0.511737056	1.186631571
GCST004773	AlkrK8	Non-small cell lung cancer, squamous (controls excluding all cancers)	Type 2 diabetes	Weighted median	35	-0.042640149	0.102103995	0.676228707	-0.24276398	0.157483682	0.958256158	0.78445664	1.170561656
GCST004773	AlkrK8	Non-small cell lung cancer, squamous (controls excluding all cancers)	Type 2 diabetes	Inverse variance weighted	35	0.03703504	0.079439747	0.641070283	-0.118666865	0.192736944	1.037729382	0.88810361	1.21256378
ebi-a-GCST90014023	l9KfZp	Small cell lung cancer (controls excluding all cancers)	Type 1 diabetes	MR Egger	83	-0.010437037	0.028939301	0.719297927	-0.067158067	0.046283993	0.98961724	0.93504739	1.047371815
ebi-a-GCST90014023	l9KfZp	Small cell lung cancer (controls excluding all cancers)	Type 1 diabetes	Inverse variance weighted	83	-0.016042918	0.022720804	0.480132564	-0.060575694	0.028489858	0.984085084	0.941222521	1.028899576
ebi-a-GCST90014023	l9KfZp	Small cell lung cancer (controls excluding all cancers)	Type 1 diabetes	Weighted median	83	-0.02064005	0.030480277	0.498303922	-0.080381393	0.039101294	0.979571498	0.922764343	1.039875811
ebi-a-GCST90014023	oPNoXw	Non-small cell lung cancer, adenocarcinoma (controls excluding all cancers)	Type 1 diabetes	MR Egger	83	-0.008203832	0.01867764	0.661662399	-0.044812006	0.028404342	0.991829728	0.95617722	1.028811592
ebi-a-GCST90014023	oPNoXw	Non-small cell lung cancer, adenocarcinoma (controls excluding all cancers)	Type 1 diabetes	Inverse variance weighted	83	-0.006595788	0.014745333	0.654648633	-0.035496642	0.022305065	0.993425916	0.965125975	1.022555683
ebi-a-GCST90014023	oPNoXw	Non-small cell lung cancer, adenocarcinoma (controls excluding all cancers)	Type 1 diabetes	Weighted median	83	0.015976906	0.021701064	0.461592672	-0.026557181	0.058510992	1.016105219	0.97379236	1.06025664
ebi-a-GCST90014023	pwsGcQ	Non-small cell lung cancer, squamous (controls excluding all cancers)	Type 1 diabetes	MR Egger	83	0.058938226	0.019263778	0.003005337	0.02118122	0.096695232	1.060709715	1.021407135	1.101524613
ebi-a-GCST90014023	pwsGcQ	Non-small cell lung cancer, squamous (controls excluding all cancers)	Type 1 diabetes	Inverse variance weighted	83	0.039435487	0.015202209	0.00948491	0.009639158	0.069231817	1.040223389	1.009685765	1.071684615
ebi-a-GCST90014023	pwsGcQ	Non-small cell lung cancer, squamous (controls excluding all cancers)	Type 1 diabetes	Weighted median	83	0.057904591	0.021767764	0.007811572	0.015239774	0.100569409	1.059613895	1.015356492	1.105800391
